# Supplementary material for: The metabolic network model of primed/naive human embryonic stem cells underlines the importance of oxidation-reduction potential and tryptophan metabolism in primed pluripotency
Source: Cell Biosci. 2019 Aug 29;9:71. doi: 10.1186/s13578-019-0334-7 (PMC6716874; doi:10.1186/s13578-019-0334-7)
Supplement: Supplementary file 1 — Additional file 1: Table S1. Gene expression data. Table S2. Differentially expressed genes list. Table S3. Biomass reaction. Table S4. KEGG pathways down-regulated in naive cells. Table S5. KEGG pathways up-regulated in naive cells. Table S6. Reporter metabolites list. Table S7. List of reactions up/down-regulated in naive cells to be knocked-out in hESCNet. Table S8. FVA outcome comparing p-hESCNet and n-hESCNet. Table S9. Exchange reactions boundaries. [file 13578_2019_334_MOESM1_ESM.xlsx]

## Sheet: S1
Supp. Table 1. Gene expression of all naïve and primed samples, after quantile normalization and batch effect removal using ComBat.
	Valamehr.N1	Valamehr.N2	Valamehr.N3	Valamehr.N4	Valamehr.N5	Valamehr.P1	Valamehr.N6	Valamehr.N7	Valamehr.N8	Valamehr.N9	Valamehr.P2	Valamehr.P3	Valamehr.P4	Valamehr.P5	Valamehr.P6	Valamehr.P7	Valamehr.P8	Qin.P1	Qin.P2	Qin.N1	Qin.N2	Qin.N3	Qin.P3	Qin.P4	Qin.N4	Qin.P5	Qin.P6	Qin.N5	Qin.N6	Hanna.P1	Hanna.P2	Hanna.P3	Hanna.P4	Hanna.P5	Hanna.P6	Hanna.P7	Hanna.P8	Hanna.P9	Hanna.P10	Hanna.P11	Hanna.P12	Hanna.N1	Hanna.N2	Hanna.N3	Hanna.N4	Hanna.N5	Hanna.N6	Gafni.N1	Gafni.N2
A1BG	6.29462	6.39327	6.78203	5.76911	5.20749	6.34017	5.68906	5.46727	5.17151	5.29062	5.35633	5.72259	5.7311	6.33867	6.14391	5.41727	4.9672	5.72865	6.07079	6.2636	5.94458	5.96053	4.51172	6.36789	6.25849	5.13047	5.10175	5.70641	6.00739	5.98116	5.90249	5.72864	5.88872	6.28303	5.40403	6.01825	5.16789	5.09353	5.67042	5.49019	5.20234	6.3818	5.63443	5.99541	5.91151	6.50544	5.5532	6.08137	5.55318
A1CF	4.06037	3.92506	4.36006	4.33107	3.70335	3.96394	4.15567	3.78721	3.67335	3.79186	3.96467	4.18393	3.66363	3.99168	4.37031	4.10655	3.94853	4.23057	4.49501	3.30426	3.98789	4.46242	4.97702	4.50479	3.45143	3.61265	4.09635	3.49942	3.39289	3.75075	4.2451	4.38999	4.26074	4.27109	4.75987	3.93837	3.05565	2.93066	4.04246	4.09504	3.38395	4.46676	4.02279	3.82433	4.3972	4.187	4.14888	3.73531	3.89003
A2M	4.82821	4.93564	5.33825	4.54064	6.33861	4.96628	4.95684	4.58241	4.79343	5.10356	5.1206	5.2753	4.73147	5.03515	4.80941	4.68046	6.66554	5.90632	4.35199	3.96638	3.96125	4.34037	5.10146	4.01487	5.18465	6.23443	5.54826	5.0937	7.43804	4.86904	4.5394	5.88317	6.36386	4.04741	6.52003	4.13901	6.2855	6.05931	6.07798	6.45811	6.06434	4.53373	4.24085	3.94569	3.97998	4.11274	4.09687	4.97944	4.70038
A2ML1	5.17596	4.61127	4.84411	5.34625	4.59651	4.77844	4.98291	5.01156	4.3154	4.15359	4.88043	5.05679	5.41692	5.11912	5.00544	4.3596	4.70689	4.23828	5.81269	4.42308	5.09877	5.29741	5.53258	5.15233	4.86527	4.29706	4.9312	4.34089	4.16159	4.88624	5.19932	4.26718	4.6311	5.26278	4.86014	5.48953	4.9449	3.81377	5.14824	4.9476	4.90271	5.50546	5.13954	3.63493	4.50528	5.05657	4.84362	4.73951	5.00775
A4GALT	5.83547	5.47842	6.07431	5.86462	6.67011	5.98922	6.57514	4.94017	6.99965	6.86731	6.05319	5.93834	5.37038	5.62984	7.17978	6.25808	6.42628	6.32308	6.58732	6.25429	7.00752	6.72476	5.47476	5.92057	6.21271	5.99343	6.44977	6.05865	4.58784	6.85352	7.0108	6.82436	6.28527	7.09147	4.75264	6.70441	6.16623	5.70768	4.91043	5.65469	4.58141	6.32956	5.78055	6.29521	6.96347	5.49067	6.50004	6.26834	5.6097
A4GNT	3.96544	3.55539	3.72654	3.64136	5.02031	3.63996	3.87901	3.88439	3.56723	3.63615	3.76258	3.54778	3.30072	3.75649	4.25258	3.45111	3.81818	3.36029	3.86354	4.61794	3.67141	3.64348	3.63591	4.19641	3.73676	3.86953	4.13949	2.53131	4.27803	3.20984	3.87136	3.44132	2.76967	4.04967	4.06882	3.45073	4.2586	4.34586	3.75036	4.33271	3.96984	3.54434	4.26027	3.10484	3.87724	4.57664	3.45094	3.80563	3.63228
AAAS	7.22627	7.25613	7.81267	7.26728	7.42302	7.63007	7.55118	6.75122	7.02185	7.10291	7.46521	7.4586	7.26447	7.23857	7.99134	7.06564	7.14137	7.30992	7.22669	7.45953	7.5669	7.38026	7.65319	7.47482	7.3642	6.70834	7.17488	7.61983	6.95046	7.05719	7.24376	6.93737	7.30861	7.37099	7.41404	7.36451	7.04162	7.07781	6.39179	7.462	7.35217	7.7051	7.7337	7.56384	7.64663	7.5276	7.38248	7.87885	7.82895
AACS	8.47183	8.33061	8.76645	8.23594	8.21292	8.52797	8.61612	7.70417	7.93162	8.07296	8.48253	8.44558	8.47031	8.42431	9.01655	8.12159	8.25133	8.43343	8.484	8.04289	8.65756	8.31554	8.92091	8.59219	7.97329	8.20861	8.14564	8.48661	7.91897	8.54025	8.59193	8.58691	8.42954	8.75764	8.39075	8.79463	7.71365	8.04845	7.90302	7.96136	7.94183	8.59358	8.48136	8.45591	8.38628	8.43368	8.385	8.68389	8.6585
AADAT	6.66836	6.75463	5.87899	7.01897	7.51466	6.97329	7.12	7.25096	7.18082	7.30964	7.1821	7.07962	6.42658	6.83297	6.9265	6.0381	7.36874	6.67498	6.5752	7.58387	7.34344	7.26184	6.86675	6.36118	7.06053	6.52878	6.48336	6.94877	7.19089	7.23802	6.33857	6.70825	6.88135	6.64121	6.19335	5.90064	7.36294	6.958	7.17069	7.34387	7.40429	7.06941	7.02936	7.12174	7.14289	7.11147	6.87063	7.07151	7.38647
AAGAB	7.60334	7.86291	7.88218	7.99812	8.24319	7.82565	7.59017	8.17432	8.17353	8.03457	7.52215	7.69482	7.68785	7.81052	7.75209	8.09381	8.23934	7.73014	7.67977	8.11327	7.79539	8.2337	7.98606	7.93562	8.00876	7.70906	8.04049	7.93476	7.67655	8.05167	8.10377	7.81674	7.77314	7.8027	7.85612	7.64806	7.8924	8.01462	8.41108	7.81933	8.2975	7.57176	7.6386	7.58891	7.68944	7.78581	8.08672	8.06028	8.20045
AAK1	7.60257	7.61396	7.85542	7.76171	7.41751	7.22607	7.03589	7.40456	6.98158	7.03156	7.06905	7.18125	6.77166	7.29163	6.74985	7.19998	7.85189	6.86093	7.09407	7.91528	7.36604	7.71691	6.75942	7.04534	7.11097	7.42385	6.78211	7.65001	7.52623	7.04755	6.93091	7.11288	7.08897	6.95852	7.05502	6.90474	8.0418	7.40315	7.29005	8.01911	7.37321	7.32674	7.3414	7.45169	7.29851	7.33045	7.47976	7.26336	6.98224
AAMP	9.19139	9.18661	9.09669	9.30523	8.85031	9.47474	9.21658	8.67456	8.67092	8.6024	8.78942	8.89915	8.90867	9.13705	9.31805	8.61031	8.40446	9.07938	9.11361	9.10428	9.05718	8.96	9.04503	9.09755	9.14172	8.41373	8.90113	9.00417	8.53394	9.10116	9.18015	8.88865	9.21564	9.0664	9.0858	9.08282	8.83671	8.17437	8.3336	9.18015	8.48181	8.9706	9.2561	9.16735	9.18381	8.97917	8.94492	9.23655	8.97919
AANAT	3.49972	3.75469	3.76806	4.07478	3.03668	3.83415	3.45251	3.16408	3.09042	3.6227	3.12492	3.51568	3.39859	3.83415	4.19672	2.93573	3.74245	3.02461	4.18403	4.11684	3.11299	3.05947	3.6368	4.06199	3.47368	3.27276	2.85249	4.06255	3.47907	4.46427	4.68109	3.30589	3.26581	3.05352	3.2308	3.31991	3.924	3.2474	3.4006	3.16446	3.38295	3.41366	4.41178	3.44615	3.2853	3.13883	3.32411	3.30914	3.66225
AARS	10.1343	10.4428	10.826	10.4211	9.71428	10.417	10.3097	10.1674	9.95595	10.0115	10.3405	10.2408	10.113	10.2009	10.1388	9.14068	9.77597	10.3349	10.4503	10.2013	10.0919	10.142	10.4972	10.1856	10.1275	10.1212	10.1347	9.86362	9.54402	9.6602	9.8007	9.57206	9.79426	10.5789	9.81886	10.5728	10.6227	10.1696	9.94778	10.9719	9.89468	10.1755	10.1792	10.0826	10.1541	10.091	10.1437	10.1024	10.284
AARS2	6.86749	6.62812	7.32833	7.25142	6.44278	6.57043	6.20623	6.27226	7.00008	7.12543	6.30012	6.47103	6.04326	7.02018	6.18648	6.47103	7.67758	6.89739	6.75769	6.68368	7.03647	7.06996	6.09802	6.62554	6.76405	6.42486	6.75859	6.38308	6.86641	6.52429	6.51887	6.55074	6.64532	6.64062	6.70467	7.12541	5.83889	6.72649	6.71418	5.43502	6.83584	7.2948	6.81486	6.91199	7.01011	7.13592	7.0263	6.79092	6.69831
AASDH	8.07153	7.83977	7.48809	7.3618	7.44317	8.36281	7.24212	8.12678	8.21454	8.42801	8.18149	8.25776	8.66246	7.78863	7.49842	8.69731	8.35131	7.9117	8.3599	8.04215	7.98361	7.70931	8.20748	8.29184	7.65593	7.86203	8.03149	8.30866	7.6287	7.76121	8.49398	7.93991	7.47964	8.74812	7.67699	8.75139	7.95815	8.14031	8.28023	8.06509	8.2407	7.80219	7.72653	7.66316	7.71015	7.70945	7.88915	7.65044	7.92659
AASDHPPT	7.38394	7.3698	7.33902	7.59091	8.1828	7.39682	7.15727	7.58632	7.85254	7.71294	7.66785	7.77258	7.7766	7.51965	6.96781	8.12224	7.9509	7.72941	7.71017	7.52591	7.44258	7.30849	7.48267	7.49607	7.50131	8.1374	8.00636	7.46789	7.4327	7.3247	7.24585	7.48505	7.53706	7.38396	7.43522	7.36033	8.46937	7.84553	7.97119	8.29793	7.89049	7.50853	7.4981	7.50403	7.59793	7.51674	7.49213	7.38852	7.21859
AASS	9.19051	8.90556	9.35717	9.17922	9.3308	8.69612	8.06823	8.6089	6.31287	6.46562	9.28518	9.16662	9.34673	9.0137	8.15882	9.6837	9.76578	9.55102	10.3197	7.27378	8.70418	7.65251	9.39819	9.72787	7.71926	9.61599	9.25086	8.44845	7.06134	9.32817	10.5248	9.45569	8.75418	10.8418	9.29441	10.8496	8.21274	8.38153	8.29067	8.08475	8.34212	7.891	7.74781	7.90513	7.64645	7.76903	7.87662	7.49651	7.69007
AATF	8.70443	8.75781	8.57767	8.78278	8.12755	9.02739	8.82321	8.59416	8.66085	8.67798	8.63919	8.50526	8.48377	8.63692	8.83503	7.42844	7.67177	8.27247	8.30664	8.82023	8.46445	8.53494	8.67635	8.64515	9.21959	8.22845	8.25202	8.47646	8.33813	8.7977	8.36314	8.58714	8.52624	8.69861	8.48381	8.46691	8.14362	7.88373	7.83402	8.35758	7.8687	8.8831	8.84644	8.89712	8.77643	8.90892	9.00861	8.62487	9.00917
AATK	5.41845	5.16691	5.62522	5.43716	6.10675	5.68304	5.21695	5.2326	5.09962	5.10516	5.80273	5.7946	5.62291	5.55005	5.79189	6.52807	6.32744	5.66602	6.04351	6.01621	5.38415	5.91045	5.33308	5.53766	5.25252	5.40357	5.27618	5.97066	5.5254	5.23372	6.22833	5.83834	5.62368	5.36442	5.58658	5.71843	5.39172	6.26702	6.36178	5.79194	6.55499	5.29315	5.24908	5.0944	5.1663	5.41777	4.83649	5.59752	5.62726
ABAT	6.17033	5.26214	6.12264	5.37189	7.15178	5.81621	4.38276	5.0767	5.65591	5.61298	5.77819	5.38925	5.81003	5.87314	4.43131	5.78054	7.59447	6.24212	5.89694	4.90921	5.2712	5.35654	4.4257	6.23116	6.05929	6.41354	5.79851	5.18765	6.71943	4.90169	5.04633	5.36567	6.03308	5.19847	5.95481	5.24577	6.00583	7.3803	7.35328	5.94875	7.34471	5.39385	5.29813	5.259	5.20066	5.23316	5.27046	5.06986	5.37739
ABCA1	6.2743	5.60175	6.25629	6.00483	6.13621	5.72703	6.64599	7.20807	8.59171	8.19629	6.52182	5.03017	7.39538	7.26084	6.53217	6.95752	6.99247	7.1641	6.85897	5.96019	4.66314	6.16038	7.50987	7.57728	6.00615	7.95069	7.48399	5.39942	7.47258	7.51927	6.72337	8.45723	7.62548	6.13297	7.79751	6.09816	6.08534	6.87418	6.611	6.04966	6.80086	6.38602	6.06736	6.47725	6.0639	6.48393	5.89496	5.86796	6.4487
ABCA11P	6.40137	6.3954	5.85815	6.38926	7.10235	6.51942	5.44321	6.3008	6.30483	6.46116	5.80229	6.01924	5.55725	6.2281	4.45676	6.51913	6.43513	5.93748	6.20744	6.21296	6.55016	6.45417	5.81474	6.43965	6.54354	4.66277	6.17784	5.79961	6.65525	5.90956	5.3926	6.5897	6.32322	5.24086	6.24353	5.46946	5.94852	6.78021	7.00996	6.04365	6.70715	6.05917	6.23313	6.2012	5.92196	6.27655	6.03437	5.64876	5.32797
ABCA12	3.67915	3.92415	3.95435	3.91529	3.50576	3.7778	3.80565	3.7778	3.85577	3.7453	3.67177	3.63416	3.60508	3.60508	3.82431	3.91135	3.87374	3.77216	3.67926	4.68063	4.46439	3.6086	3.38565	3.34487	3.71291	3.62549	3.55241	3.40554	3.93937	3.59076	3.41677	3.99579	4.04289	3.95618	3.71935	3.9697	4.04696	3.93163	3.41842	3.80973	3.07038	4.02616	2.72521	3.95718	3.86919	4.0342	4.29821	4.00225	3.61819
ABCA13	3.82157	3.66184	3.58484	3.66184	4.21172	3.85985	4.11534	4.21457	4.05242	3.97726	3.69485	3.63701	3.60259	3.7732	4.43858	5.07932	4.11757	3.63385	3.88531	3.59599	5.14543	3.82928	3.6791	3.69211	3.64156	3.67333	3.69667	3.51898	5.58559	4.87535	3.52974	3.5651	3.87869	3.42225	3.42873	3.59537	5.19623	4.48859	4.62306	5.0784	4.51187	3.68534	3.33551	3.39175	3.63509	3.57756	3.62627	4.00604	3.7185
ABCA2	5.25068	4.43682	5.12535	4.34681	4.30619	4.94284	5.02474	4.41958	4.54775	4.45208	4.88217	4.65665	4.61312	4.33868	5.63223	4.50243	4.97815	5.32554	5.33907	4.1596	3.88494	3.74292	4.72516	4.26746	4.27417	5.33155	5.38862	5.36583	4.94816	5.13174	4.13338	4.69894	4.57813	4.43371	4.13716	4.80022	5.08264	5.12533	5.76592	5.1986	5.42942	4.15325	4.78036	4.25776	4.63595	4.41473	4.37488	4.33891	4.40553
ABCA3	6.01803	6.07374	6.89043	5.551	6.17011	6.27164	6.42298	5.66091	6.09566	6.20384	5.88578	5.8366	5.87439	6.35247	7.31447	6.83751	6.55064	6.48072	6.47265	4.13551	6.16024	5.98604	6.28421	6.44866	6.06575	6.76872	6.82299	6.71271	6.44202	5.64154	6.66026	5.69362	6.14643	6.8921	5.97117	6.86338	7.18382	6.60361	6.57093	7.14518	6.49791	4.64153	5.29265	6.28792	5.57888	5.98579	6.34926	6.208	5.93972
ABCA4	3.65926	3.60297	3.99003	3.84609	4.54659	4.09263	3.52571	3.7578	4.24511	4.01515	3.98297	3.92276	3.5451	3.45154	3.9582	3.54813	3.50645	4.23774	3.54915	3.66143	2.64798	4.13418	4.13857	3.84022	4.59337	3.89757	4.17088	2.62731	4.63808	3.36071	4.04872	4.01041	3.30942	2.96863	3.55208	3.11207	3.35543	3.17994	4.57137	3.81559	3.41491	4.03156	4.16944	4.61088	3.84987	4.76525	4.71815	3.84978	3.58884
ABCA5	4.78803	5.83148	4.35787	4.74595	4.68616	5.15145	4.19144	4.68934	3.49194	3.54398	4.15592	3.8688	3.9428	4.31852	3.51678	4.16777	4.62133	3.75449	4.2746	5.20694	4.89356	3.80707	3.89886	3.54428	3.92154	4.96423	5.04654	4.11623	4.7937	4.88993	4.94294	4.79287	4.21883	4.44961	4.53602	4.59504	5.60795	4.13433	4.52388	5.40492	4.40104	3.76796	3.51489	3.81629	3.86656	3.11798	4.06718	4.13958	4.81871
ABCA7	6.87522	6.60576	7.33672	6.61406	6.36269	6.89164	7.00915	6.8586	5.72687	5.49447	6.39568	6.49774	6.69026	6.56802	6.30495	5.63863	6.22535	6.6056	6.91779	6.47026	7.01011	6.34482	6.03139	6.23629	6.25283	6.12205	6.39944	7.56185	5.72771	6.68835	7.17005	6.87532	6.56752	7.08527	6.18093	7.25323	6.59918	6.19707	5.97517	6.31458	5.74887	6.88499	6.63305	5.87375	6.68572	5.56311	6.04965	6.27759	6.67543
ABCA8	3.99627	4.13783	4.15217	3.93665	4.3582	4.10751	3.97996	4.10348	4.0084	3.93949	4.01286	4.12853	3.91418	4.1255	3.89702	3.8903	4.39784	3.70415	4.61885	3.40895	4.23514	4.60639	3.61573	3.58084	3.99445	4.50009	3.83165	3.9382	4.79029	3.26822	3.01421	4.05993	4.16796	3.95976	4.07055	3.15338	4.12805	4.50108	4.70079	4.35528	4.46045	4.01302	4.6229	4.18011	4.1456	4.32692	4.02459	4.36739	3.9669
ABCA9	3.5276	3.4591	3.41333	3.5495	3.45133	3.44901	3.17272	3.60491	3.44901	3.47235	3.40684	3.46448	3.42905	3.38202	3.22926	3.31466	3.31759	3.35854	2.93478	3.06529	4.04252	3.91653	3.28425	3.57795	3.54662	3.03165	2.68593	3.94415	3.77021	2.95421	3.70986	3.3721	3.54313	4.12102	2.86437	3.47041	3.07841	3.09494	4.07213	3.29429	2.79848	3.74371	3.90637	2.88347	3.6313	3.68153	3.29893	3.57553	3.34659
ABCB1	4.30081	4.08289	4.24175	4.50371	5.12791	3.97864	4.01808	4.24767	3.76395	3.78652	3.90219	3.88113	3.54215	4.1903	3.94692	4.19444	4.95689	3.55098	4.33666	4.54755	4.19695	3.64779	4.87379	3.29192	4.22433	5.10926	3.75208	4.14573	4.17041	4.06978	4.15616	3.86556	4.56795	3.9458	4.09054	3.71537	5.27096	4.17579	4.3628	5.13254	4.50481	3.66699	4.44599	4.20038	3.75309	3.83036	3.10894	4.05391	4.32807
ABCB10	7.74388	7.78881	6.30421	7.17759	8.09586	7.2197	8.00895	8.04197	7.96369	7.94657	7.20369	7.49534	7.3057	7.72707	7.87422	8.24093	7.40372	7.17759	7.56009	7.90119	8.14918	8.09925	7.47147	7.39869	7.82157	7.18374	7.37844	7.19218	8.02405	7.65268	7.1087	7.70513	7.57485	7.3146	7.5507	7.21386	8.67111	6.88502	7.15205	8.23588	7.05704	7.74525	7.82486	7.84976	7.93289	7.85827	7.85354	7.28206	6.95349
ABCB11	3.26457	3.30954	3.38372	3.20289	3.79348	3.5405	3.46482	2.81831	2.9585	2.95329	3.21305	3.00966	3.07997	3.31328	3.06453	2.91443	2.7998	3.02284	3.15373	3.00278	3.34572	3.26659	3.8533	3.31985	3.0701	2.46912	3.49633	3.99337	2.32485	2.83007	2.95126	3.00815	3.03126	3.50016	2.46624	3.64716	3.56018	3.38433	3.89781	3.34647	3.52851	3.25416	2.73971	2.95845	2.93484	3.04688	3.08762	3.21768	2.87333
ABCB4	3.73041	3.72163	3.63153	4.1963	3.14931	3.62964	3.56417	4.03226	4.27964	4.5142	3.81334	3.77038	4.13604	3.97859	3.95321	3.80835	4.54489	3.67273	4.17767	4.44298	4.16507	2.50542	3.42151	3.98115	3.14399	4.94291	4.46021	3.99052	4.11214	3.97146	3.45856	3.80882	4.14892	3.79871	4.11905	3.41753	5.16343	4.52952	4.23212	5.09317	4.4856	3.44372	3.85887	3.90615	2.73837	2.86734	3.4787	3.84434	3.46002
ABCB5	3.7716	3.79353	3.98514	3.84468	3.99222	3.77513	4.10398	3.90677	3.85453	3.78835	3.8146	4.01282	3.80672	3.73049	3.97262	3.53817	3.84346	3.73507	4.58339	3.66483	4.56473	3.46584	4.01199	3.52012	4.04706	3.40705	3.34536	3.58468	4.25134	3.34123	4.376	4.04707	3.8869	3.25867	3.32891	4.36081	3.75906	3.48652	4.1274	3.7162	3.91464	3.74126	3.48482	4.62304	4.3708	3.84232	3.67863	3.71357	3.92242
ABCB7	8.31495	8.74683	8.24135	8.53954	8.34118	9.00316	8.36732	8.79772	9.16545	9.19446	9.44025	9.42536	9.56788	8.62797	8.35156	8.46888	8.80039	8.87332	9.29694	8.75922	9.03346	8.3241	8.64611	9.21738	8.7899	8.73842	8.54317	8.39675	8.79415	8.72993	8.75897	8.60243	8.30636	8.95657	8.54722	8.97409	8.01315	8.43645	8.76464	7.965	8.46528	9.35235	9.21427	9.21683	9.28369	9.36588	9.25954	8.39166	8.58082
ABCB8	6.21049	6.00665	6.59354	6.12867	5.47778	6.24677	6.20112	5.52606	6.30992	6.58224	5.67546	5.53103	5.21939	5.80048	6.56148	6.07155	5.60016	6.10099	5.00677	6.85206	6.58699	5.99082	5.50952	5.93949	6.39626	6.08114	6.13714	5.99925	5.20854	6.0901	5.83028	5.62956	5.99751	5.96768	5.51418	5.64791	6.08141	5.50125	5.85216	5.18278	6.02587	6.31574	6.34118	6.33768	6.53177	6.20229	6.65392	6.57263	6.68097
ABCB9	5.642	5.3319	5.81399	5.72672	6.05065	5.50737	5.84577	5.71534	5.76368	5.78984	5.68594	5.51086	5.62671	5.20711	6.25382	6.051	6.66198	5.78815	5.83205	5.56315	5.55351	5.35839	6.24897	5.814	5.55562	6.25514	5.84232	5.61151	5.96684	5.71854	5.87046	5.82519	5.63431	6.24261	5.01949	6.14773	5.66273	6.06294	5.48993	5.99287	5.49991	5.27517	5.71854	6.09901	5.7045	6.13277	5.64462	6.42152	6.28544
ABCC10	6.90405	7.01776	7.17382	7.06721	7.26157	6.65739	6.98063	6.63541	6.79343	6.63234	6.48651	6.72419	6.2113	6.54179	6.85269	7.08826	7.70507	6.65476	6.8564	7.19297	6.69225	7.10337	6.42446	6.28249	7.04071	6.95723	6.68746	7.15307	7.24535	6.80035	7.10203	6.99802	7.06303	6.77311	7.15045	6.51809	6.86557	7.1902	6.80035	6.88618	6.94195	7.15979	6.71626	6.82842	6.60077	6.67093	6.47514	7.13259	7.17393
ABCC11	3.87913	3.87473	4.16097	3.89641	3.52514	3.6394	4.04122	3.9193	3.92842	3.75942	3.90145	4.08164	3.90638	3.5643	4.33896	4.27881	4.51009	3.67156	4.78786	4.22193	4.56646	3.7389	3.61867	3.50231	3.75699	3.99516	3.47391	4.08997	4.0149	3.72369	3.49664	4.01244	3.58634	4.41805	3.44006	4.62484	3.7682	3.29661	3.63229	4.01705	4.43002	3.69479	3.94003	4.04502	3.75162	4.43223	4.65803	4.05247	3.93164
ABCC12	2.88592	2.81487	3.16598	3.26063	2.73268	2.95721	3.56411	3.51402	3.22339	3.36138	3.14273	2.9685	2.96973	3.0109	3.18364	2.81487	3.33569	3.45997	3.57559	2.73362	2.6341	3.87519	2.96285	2.4622	4.08286	3.23912	3.03909	2.5285	2.83719	3.01612	3.23046	2.75598	2.88401	2.86485	2.95103	2.72412	2.98622	3.00712	3.39596	2.72606	3.94622	3.04369	3.00712	2.82105	2.6053	4.04611	3.9253	2.96779	3.12695
ABCC13	3.19065	3.63103	4.67489	3.34762	4.75072	3.18943	3.76566	3.84452	4.38784	4.2062	3.28349	4.79103	3.15636	3.64322	4.35119	4.35529	3.43353	3.06488	3.45813	4.50494	5.87852	3.43432	3.20633	3.68831	4.67505	3.22815	3.79087	4.66352	2.95003	3.8788	4.40777	3.17669	3.18376	5.05296	3.37037	5.2211	3.77095	3.80487	3.9933	4.12129	3.9132	3.83493	4.8683	2.65262	3.79465	3.31892	3.51455	4.18949	4.03682
ABCC2	5.0504	6.09586	5.55375	5.71527	6.83378	5.15933	6.02586	6.06551	6.13702	5.8323	4.52472	4.0472	4.14777	5.17728	5.17035	3.73267	5.6159	5.60048	5.25736	7.74441	5.3684	4.82391	6.21962	5.4494	3.92358	5.39776	3.90264	4.74444	5.66258	5.8176	6.52383	4.24039	4.90859	6.29121	5.38659	6.03735	6.15117	3.98126	3.79842	3.92955	5.52518	6.2981	6.02162	5.78014	4.21523	5.6999	5.3353	4.91672	5.09509
ABCC3	4.28847	4.17916	4.54331	4.20758	4.98551	4.37723	4.24406	3.97406	4.12991	4.04802	4.37508	4.22655	3.95569	3.9502	4.65459	4.38109	4.7985	4.57021	4.5289	4.39435	3.23547	4.20623	4.43039	4.66202	3.76439	5.61135	4.41677	3.56863	4.49329	4.26681	4.77376	3.87053	4.57882	3.98789	4.05217	4.49732	3.89662	4.46589	4.0369	4.11985	4.7425	4.38863	4.40862	4.9605	4.72591	3.7025	3.95985	4.64795	4.25264
ABCC4	6.30336	6.62747	6.30523	6.53445	6.48343	6.51762	6.41586	6.96688	6.86247	7.02353	6.34688	5.95706	7.37992	6.52917	6.38129	6.87989	6.9203	6.88441	6.66855	5.7187	6.42339	6.45751	6.81835	6.61059	6.67249	7.28276	6.76843	6.5188	6.78172	6.96232	6.55128	7.04994	7.23128	6.37031	7.01024	6.75378	6.4457	6.38708	6.01105	6.31466	5.96687	6.7117	6.84666	6.42501	6.89584	6.65679	6.5892	6.46563	7.16509
ABCC5	8.01947	7.9844	8.23143	8.22659	8.4415	8.00514	7.63723	8.16858	8.17057	8.18546	8.16234	8.06658	7.77012	7.93848	7.56927	8.09497	8.78417	7.89323	7.8542	8.27836	7.97933	8.41114	7.82036	7.96578	8.33953	7.87475	8.11335	8.09776	8.35412	7.995	8.08482	8.0557	8.04296	8.11645	7.79987	8.10451	7.5808	7.83292	8.01487	7.64934	7.92089	8.36266	8.40674	8.38696	8.43016	8.36893	8.27791	8.35384	8.17189
ABCC8	4.04626	4.44343	4.07324	4.05769	2.86007	4.02643	4.26832	3.83796	4.13968	4.21966	4.66275	4.54548	3.60446	3.9872	5.01471	4.6913	4.20896	4.76653	5.27699	3.9818	3.36254	4.056	4.17341	3.19456	3.7007	4.64298	4.80283	4.63446	3.17301	4.00822	3.76588	3.60171	3.96243	3.86945	3.56928	3.93529	3.80915	4.76986	5.56393	3.99707	5.57826	4.11412	4.85029	3.78742	3.98569	3.51041	3.8983	3.7644	4.26371
ABCC9	4.0537	4.05246	4.21099	4.12335	4.13408	4.1131	4.06268	4.2288	4.01397	3.9641	4.04533	4.07801	4.0723	3.95686	3.98013	4.81849	4.3998	3.73613	4.454	4.07889	4.37866	3.62905	3.7706	3.68127	4.23533	3.63506	4.79182	4.47434	4.85927	4.05529	3.43479	3.67615	3.67923	4.09074	3.96238	3.87904	4.58791	4.14534	4.72602	4.99025	4.23936	4.2984	4.56107	4.25544	3.69352	4.31577	3.8317	4.27337	4.03458
ABCD1	4.9798	4.98877	5.52969	5.11206	4.20077	5.34657	6.14139	4.60713	4.99331	5.03933	5.60349	5.49942	5.1343	4.93423	6.43767	4.54372	4.89528	5.11054	4.37367	5.68514	4.89385	6.10275	5.0604	3.76943	5.87768	5.04253	5.17038	4.90526	6.11924	4.92313	5.43712	5.09488	5.23377	4.87798	5.08154	5.19119	5.2048	5.7552	5.93057	5.34546	4.73657	6.04649	5.51421	5.19447	4.81961	5.41003	3.44159	5.58691	5.98195
ABCD2	3.02379	2.96563	3.01646	3.11321	2.94744	2.85295	2.5864	3.07473	2.98314	2.94744	2.9572	3.04588	3.0098	2.89102	2.86735	2.9572	3.68242	2.72614	2.87325	3.33631	3.6756	2.90462	4.13153	2.49341	2.38561	2.58169	3.24846	3.19027	2.41973	2.36461	3.90438	2.50919	3.16221	2.43473	2.55081	3.24884	3.14119	3.17698	3.80962	2.84504	2.39814	2.75829	3.09117	3.94665	2.2333	3.10325	3.22295	2.85805	2.79114
ABCD3	8.35476	8.24742	7.76535	7.86125	8.36407	8.04984	8.56954	8.42165	8.25675	8.2545	7.69981	7.97064	7.72292	8.45756	8.21506	8.05482	7.57247	8.20212	8.09555	8.45784	8.54966	7.97795	7.78574	7.81345	8.03929	7.85525	7.96822	8.25173	8.20683	7.94194	7.58962	8.03424	8.00312	7.7686	8.05531	7.73633	8.48705	8.27636	8.17546	8.54119	8.16239	8.1636	8.26989	8.38867	8.19292	8.18837	8.12593	7.81018	7.79932
ABCD4	7.27552	7.26083	7.58035	7.41066	6.33423	7.16966	7.02822	7.04419	7.04651	7.1999	7.21754	7.51865	6.9596	7.22879	7.18667	7.39815	7.22539	7.46523	7.2602	6.42505	7.13789	7.06984	7.17151	7.38879	7.43362	6.77314	7.03229	7.41308	7.32081	7.209	7.4091	7.07197	6.67099	7.84457	6.92965	7.52205	7.30844	7.33267	7.36398	7.57596	7.14385	6.91588	7.06097	7.09238	6.92092	7.01873	6.93358	7.4592	7.33226
ABCE1	8.78998	8.74774	8.64748	8.80157	8.71882	8.55569	8.80291	9.06052	9.26061	9.24096	9.12708	9.09734	8.97779	9.11443	8.45447	9.22529	8.22897	8.74423	8.93205	9.11291	9.24989	8.75516	8.95639	8.76002	9.03663	8.5916	8.6066	8.99383	8.65596	9.20947	8.97079	9.14994	8.82145	9.21145	9.01945	9.18185	8.61685	8.46697	8.49155	8.53261	8.36071	8.93017	8.92667	8.8837	9.0312	9.01541	8.92831	8.47172	8.38057
ABCF1	9.86606	9.83824	10.5815	9.87952	9.38502	10.262	10.0614	9.67982	9.78086	9.73789	10.013	9.99578	9.9318	10.1177	10.2458	8.78437	9.35094	9.8864	9.92477	9.74483	9.70276	9.91114	9.78331	9.84045	9.82448	9.63872	9.71108	10.3715	9.90229	10.136	10.2872	9.91615	9.81258	10.2514	10.0653	10.1931	8.86436	9.6283	9.45679	9.25583	9.72686	10.1337	9.9608	9.83154	9.913	9.89323	9.84628	9.91706	10.0443
ABCF2	7.75642	7.72687	7.82944	7.69489	7.16481	7.88949	8.02809	7.60508	7.57	7.65064	7.50075	7.53282	7.18048	7.48442	8.04318	6.82898	6.60312	7.21229	7.1701	7.98642	7.81097	7.69943	7.34739	7.5009	7.78366	7.32438	7.32946	7.42889	7.87979	7.6882	7.5459	7.37719	7.44348	7.49345	7.4276	7.34232	7.36641	7.11404	6.66238	7.74024	7.2217	7.86074	7.962	7.78169	7.74146	7.89103	7.94485	7.92868	7.85505
ABCG1	4.67803	4.24696	4.88842	4.25044	4.55475	4.63246	4.70994	4.37446	4.37992	4.50522	4.03533	4.25345	4.77143	4.55475	4.63754	5.17007	5.08019	4.19145	5.18203	4.59644	4.61458	4.42186	4.93038	4.44231	4.36713	4.70821	4.43069	4.28809	4.79188	4.31229	3.91676	4.57232	4.25935	4.60016	4.41078	4.81344	4.77309	5.09326	5.10864	4.35127	5.4594	4.74276	4.31728	4.48908	4.72648	4.65666	3.7302	4.81155	5.01823
ABCG2	5.22756	5.78496	5.76936	6.06898	6.51768	4.82269	6.99707	7.39569	6.32026	6.19366	6.19546	4.41982	5.68454	5.48237	5.64463	7.03878	6.77033	5.09212	5.93758	6.21905	5.64503	6.72529	6.79602	5.87914	6.51928	4.84842	6.27613	4.4838	7.4198	6.57728	6.21009	6.86758	6.76204	6.44159	7.08158	6.23261	4.5845	4.81118	4.99232	4.06972	5.34576	6.40637	6.45008	6.23547	6.24816	6.46159	6.21387	6.57073	6.27621
ABCG5	3.62503	3.36273	4.17288	3.6734	3.31994	3.86989	2.69709	2.97418	3.36166	3.11446	3.15119	3.50916	2.91587	3.42406	2.95474	3.32439	4.10092	3.49519	3.70073	4.11712	3.78802	4.08817	2.5223	2.7407	3.43762	3.78543	3.5362	2.84292	2.61244	3.13798	3.14128	3.19645	3.0657	3.14775	3.33341	3.04521	3.88638	2.93462	3.84248	3.00878	4.996	2.9842	3.20107	4.1685	3.03538	3.37278	3.16284	3.48334	3.00698
ABCG8	3.67582	3.17758	3.59326	3.7243	4.48918	3.79959	3.16528	3.60564	4.00456	3.52574	3.8618	3.57922	3.30522	3.59295	3.67374	4.31311	4.15686	3.26493	3.87982	4.1509	4.81613	4.17122	3.32388	2.83683	4.22909	3.82995	2.85731	3.65641	3.56592	3.27574	3.99265	4.63623	2.97372	3.20779	3.42743	3.41871	4.1136	3.97476	3.15172	4.45401	3.24847	4.54428	2.90181	4.23363	3.22109	3.41586	4.51548	3.72724	3.59922
ABHD1	4.01856	4.04422	4.34574	3.8475	4.55818	4.25926	4.39312	3.8642	4.20779	4.2047	4.13645	4.28616	4.03551	3.77131	4.61726	4.5358	4.38371	4.29036	4.82069	4.6623	4.14364	3.1371	3.94615	4.80668	3.95521	3.57748	4.59703	4.43486	4.15354	4.35875	4.05081	4.57854	3.93245	4.36625	3.25876	4.42837	3.00228	4.1604	4.39013	4.47071	4.27026	4.43726	4.20159	4.49839	4.57854	4.3772	4.40073	4.15189	4.32995
ABHD10	7.67399	7.41017	7.01071	7.62941	7.12259	7.76547	7.29572	7.84323	7.94219	7.90208	7.67662	7.77598	7.68245	7.64591	7.41853	8.14174	7.32901	7.31515	7.29404	7.0426	7.9165	7.57489	7.78247	7.76087	7.95737	7.36969	7.52154	7.67162	7.91161	7.38562	7.05892	7.24676	7.43982	7.24165	7.3932	7.33685	7.8527	8.00582	8.12989	7.91414	7.99609	7.68165	7.64257	7.57153	7.83045	7.60319	7.48895	7.4116	7.44127
ABHD11	6.33062	6.17921	5.97481	6.01482	5.74141	6.40471	6.64159	5.61365	5.50251	5.41539	5.97976	6.05139	5.6774	6.05107	6.82059	5.80714	6.22048	5.806	6.25288	5.91441	6.25895	5.58112	6.19503	6.55721	5.93005	5.4313	6.38148	5.7853	6.22131	6.41859	6.30158	6.11615	5.90085	6.20273	6.20805	6.2041	5.69233	5.4533	5.19266	5.87648	5.66364	6.18242	6.13264	6.20568	6.2571	6.29589	6.25007	6.37955	6.76742
ABHD12	8.19933	8.31122	7.87576	8.12423	7.74583	8.30314	8.42834	8.01617	7.68763	7.56287	7.98688	8.09758	7.84346	7.92166	8.28604	6.84801	7.50248	7.94156	7.70195	8.18634	7.98656	8.06817	8.4618	8.07599	7.7167	7.65711	7.80007	7.85877	7.65409	7.8219	7.90172	7.82651	7.77586	7.7371	7.61765	7.7988	7.78826	7.87512	7.42403	8.09354	7.60171	8.31907	8.02179	8.25646	8.15256	8.20363	8.34045	8.1509	8.44104
ABHD13	6.35083	6.07322	5.72804	6.09311	6.53107	6.19268	6.17293	6.83758	6.55244	6.63747	5.71077	5.8987	6.12052	6.62512	6.18866	7.39985	6.34761	6.57101	6.24709	6.37665	6.83342	6.38587	6.23916	5.55194	6.33648	5.7646	5.8042	6.7064	6.76914	6.04242	6.15415	6.3305	6.10595	5.90217	6.1583	5.69898	6.66675	6.35028	5.85276	6.60393	6.18279	6.76581	6.61453	6.58726	6.32882	6.75905	6.6522	5.67658	6.11293
ABHD14A	5.51023	5.40553	5.71795	4.94132	4.28897	5.57594	5.11825	4.55461	4.66721	4.36441	5.10998	5.36605	5.07873	5.16104	5.79298	4.99843	4.76889	4.97875	4.9377	5.84778	4.37225	4.75366	5.08055	4.90473	4.7925	5.48052	5.09907	5.30197	5.63478	4.98763	4.76122	4.86042	5.32221	4.35632	4.73543	4.33915	5.26889	5.73593	5.47871	5.16384	5.74269	5.02754	5.40308	5.04193	5.11206	5.20664	5.25143	5.52631	5.22042
ABHD14B	5.06895	4.63423	5.4841	4.67042	4.83156	5.14759	5.66842	4.12926	4.85804	4.90172	4.6256	4.80202	5.11009	4.62036	6.04268	4.61416	4.18094	4.4893	5.27032	5.15406	4.99562	4.36241	3.71037	4.98072	5.03929	5.51102	5.26518	5.37313	4.66686	4.3797	4.0393	3.83647	4.84419	5.08699	4.90277	4.86571	5.54179	4.63708	5.08782	5.35956	5.34047	5.26409	5.32755	4.95939	4.92298	5.01137	4.90078	5.07207	5.05109
ABHD2	6.7479	6.6344	6.58075	6.85399	7.28579	6.78614	6.40877	6.90224	6.6603	6.65857	6.27989	6.36673	6.58761	6.60679	6.02502	6.47751	7.45171	6.46497	6.90959	6.93516	7.01967	6.93418	6.8039	5.95117	6.65094	6.64925	6.21903	6.89216	6.44433	6.5806	6.39075	6.74182	6.56676	6.19956	6.65013	5.97066	6.92069	6.50579	6.69901	6.85949	6.82879	6.79961	6.8716	7.02807	6.97084	6.75203	6.64163	6.69981	6.65853
ABHD3	6.92277	6.91394	6.27772	6.82931	6.3569	6.79496	6.55469	7.17538	7.63535	7.5568	7.30727	7.09781	6.91253	7.01028	6.55393	8.12926	7.35875	7.2235	7.63008	6.83604	7.34986	6.79406	6.75863	6.60836	7.21005	6.95977	7.59339	6.57784	6.62014	6.77371	6.86994	7.03039	6.57647	7.29388	7.06134	7.47681	7.68313	6.27413	6.38176	7.53679	6.13906	7.17717	7.32442	7.0167	7.33161	7.40484	7.204	7.63236	7.4719
ABHD4	6.65705	6.69511	7.33726	7.14211	7.16186	6.74619	7.50066	6.95325	6.71052	6.79535	6.78566	6.89209	6.95857	6.68107	7.33233	6.94822	6.86541	6.65406	6.59202	7.29775	6.63218	6.88266	7.07196	7.03384	7.12457	7.22258	6.93289	7.22937	6.6896	7.25788	7.19073	7.10033	7.18353	7.32052	7.23559	7.15064	6.47897	6.69835	6.79006	6.77415	6.63649	6.93955	7.03886	6.98683	6.92966	6.77786	6.57731	7.2464	7.11547
ABHD5	6.7032	6.85167	6.17981	6.63296	6.94994	6.71515	6.52991	7.18276	7.29925	7.44798	6.44557	6.45338	6.29467	6.54983	6.7513	7.08355	6.90917	6.47568	6.2744	7.12717	7.27239	7.25745	6.8365	6.78857	7.04988	6.42199	6.35077	6.99005	6.55654	7.21887	6.8241	6.85465	6.86385	6.99386	6.99313	7.26931	6.25874	6.33495	6.41373	6.27541	6.18248	6.94784	6.83112	6.96582	6.96458	6.97216	6.74516	7.09351	7.01778
ABHD6	5.96141	5.54595	6.12469	5.53598	5.52102	5.57617	5.65015	5.88088	6.15099	6.27464	5.55129	5.77107	6.16811	5.80273	5.69124	6.21831	6.55102	5.79873	5.83449	5.73994	5.81545	6.08722	5.4864	5.65793	6.40732	5.77528	6.15995	5.9362	6.00077	5.63929	5.73307	5.81553	5.86945	5.97724	6.35076	5.84336	6.38538	5.44117	5.49908	6.71379	5.78126	5.77817	5.766	5.83641	5.76224	5.75494	5.90266	6.46495	5.77351
ABHD8	6.72007	6.19516	6.48835	6.13569	5.90636	6.92643	7.46765	5.53135	5.37421	5.79385	5.90712	5.85412	6.16996	6.08644	6.98554	5.74749	5.79615	6.65331	6.21074	5.79929	6.21965	5.73965	6.54296	7.02751	5.38889	6.81873	6.43213	6.02635	5.51589	6.82683	6.84225	6.25312	6.1589	7.03892	5.68092	6.91722	6.67445	6.77502	6.04423	6.84114	5.68993	5.50709	5.17313	6.12943	5.22072	5.5792	5.20823	6.31729	6.5102
ABI1	7.56439	7.59869	7.38796	7.84174	8.06802	7.51154	7.60175	8.15011	7.82126	7.8595	7.8839	7.70628	7.87508	8.02581	7.45374	7.7678	7.86507	7.77861	7.96318	7.77402	7.80181	7.70884	7.80508	7.86554	7.93224	7.52487	7.9855	7.74603	7.32563	7.76868	7.88941	7.89755	8.01559	7.75382	8.05263	7.71482	8.09406	7.45467	7.53551	7.94978	7.5393	7.66016	7.82839	7.77274	7.62063	7.73573	7.69822	7.63351	7.68917
ABI2	7.95785	7.80122	7.99148	8.24254	8.26112	8.32439	8.10506	7.89977	8.25695	8.13258	8.42409	8.36114	8.64992	8.41408	7.6533	8.48963	8.41126	8.64686	8.12141	8.32552	8.9737	8.3365	7.90107	7.50453	7.85439	8.35698	8.0541	7.18337	8.57581	7.56254	8.32543	7.78007	7.71328	8.24557	7.68172	8.22178	8.49662	8.92258	8.97906	8.30603	8.93859	8.1358	8.07992	8.06289	8.06289	8.10381	8.07566	7.795	7.87965
ABI3	4.55737	4.27004	4.54495	4.56587	4.91977	4.77108	4.70487	3.85805	4.6725	4.40263	4.67727	4.45078	4.51119	4.43564	5.04745	5.1098	5.8106	5.12819	4.06686	4.32739	4.78338	3.39983	5.43846	5.22483	5.11067	5.26134	4.78658	4.43429	3.91947	5.44006	4.12023	4.15242	4.41273	5.45664	4.31536	4.9447	3.81732	4.93937	5.40571	4.46951	5.14825	5.02835	5.25777	4.66848	4.09946	3.71436	4.50585	5.20758	4.76691
ABI3BP	4.05311	4.25371	3.70354	4.0407	4.07898	3.84609	3.82879	3.9437	3.46236	3.60942	3.69419	3.92306	3.79264	3.81365	3.85375	3.89047	3.73779	3.65786	4.00236	3.37438	3.66112	2.95681	4.11116	4.65829	3.04622	4.56058	3.77318	4.20965	4.32384	4.16399	3.71607	4.36117	3.98543	3.91712	3.87574	4.32634	4.35546	3.26726	4.57748	3.55918	2.75203	3.87024	3.75896	3.48562	4.19303	3.17959	4.01406	3.39202	3.72586
ABL1	9.32289	9.21144	9.41913	9.25862	8.99135	9.18582	9.60494	9.12703	9.28578	9.26767	9.58775	9.49433	9.45701	9.05762	9.46248	7.76724	9.0227	9.39072	9.32486	9.24011	9.09855	8.88342	9.15121	9.41594	8.86771	9.26564	9.48967	9.23911	9.07102	8.73787	9.67992	8.92283	9.14125	9.44058	9.34525	9.48619	8.55604	9.51901	9.06153	8.89744	9.37705	9.15351	9.42973	9.10692	9.27038	9.27457	9.37488	9.46582	9.15992
ABL2	7.52326	7.52409	7.21032	7.84869	7.22042	7.85058	7.48899	7.67749	8.36574	8.32628	7.79846	7.68033	7.86513	8.02657	7.49723	7.19898	7.22529	7.58101	7.64745	7.85779	7.95881	8.02346	7.26408	7.06843	7.69073	7.79084	7.05397	8.06621	7.80268	7.26346	7.51282	7.60856	7.61856	7.4862	7.23935	7.69841	8.15137	7.64697	7.80382	7.83029	7.83328	7.7226	7.63247	7.6302	8.10863	7.73325	7.44371	7.32767	7.26463
ABLIM1	8.52341	9.04275	8.64643	9.23127	8.6373	8.85312	8.17815	8.96116	8.34474	8.37084	8.59558	8.521	8.521	8.70107	7.78348	8.1793	8.57867	8.16086	8.4299	8.83116	8.68817	8.75805	8.53865	8.162	8.84836	8.36976	8.4427	8.83187	8.64693	8.59565	8.72801	8.7458	8.62952	8.52398	8.63622	8.61342	8.54245	9.1401	9.07644	8.54079	9.18527	8.18457	8.23862	8.12594	8.2703	8.20793	8.19496	8.54729	8.21215
ABLIM2	4.69601	5.22467	5.25011	4.93156	5.71725	4.87622	4.91198	4.8409	4.77432	4.82565	5.19902	5.21884	4.73766	4.78509	4.83446	5.49432	5.91405	5.73723	5.36356	4.64476	5.2425	4.50623	5.34004	5.48622	4.8306	4.74196	5.37133	5.29576	4.21148	5.33162	5.08479	4.21124	4.97486	5.27055	4.89817	4.78182	4.82347	4.63942	5.45003	4.59455	5.16186	5.26011	5.5626	5.33763	5.35551	5.51884	4.93736	5.17122	5.12471
ABO	4.22682	4.10215	4.47211	3.94898	4.87098	4.14368	3.43041	3.49821	4.18471	3.94712	4.11673	4.14213	3.66858	3.8967	4.07053	4.45674	4.69358	4.12729	4.33572	3.58742	4.99137	3.71114	3.92708	3.59365	3.97291	3.8974	3.97897	4.09192	4.87304	4.92868	4.11893	4.29631	3.9272	4.16182	3.89311	3.78769	4.05636	3.35457	4.07337	3.41656	3.71074	4.35134	4.35523	4.1273	4.34873	4.57184	4.32337	3.85871	3.81672
ABR	7.19628	7.00278	7.81715	7.00665	6.85233	7.5859	6.90543	6.6663	7.85425	7.86934	6.70667	6.68468	7.21541	7.46653	7.93371	6.74894	7.03119	7.57698	7.47717	6.59081	6.73789	7.08812	7.29149	7.45062	6.8718	7.87082	7.2983	6.87026	7.48677	6.5606	7.34601	7.39189	7.31819	7.29735	7.30263	7.24132	7.53915	7.77224	7.85281	7.33276	7.90648	6.77242	6.95614	6.72107	6.71046	6.95505	6.88687	7.41165	8.04071
ABT1	8.70766	8.63105	8.33241	8.23577	8.00782	8.81858	8.69387	8.10481	8.20118	8.19494	8.12494	8.13907	8.13714	8.4237	8.85128	7.58791	7.58109	8.26871	8.42579	8.30106	8.73883	8.21872	8.15144	7.7473	8.69089	7.64512	8.22123	8.4161	8.43546	8.42458	8.24866	8.17087	8.27694	8.30194	8.53877	7.86834	7.43145	8.23979	8.0637	7.51552	8.01594	8.47746	8.63187	8.45033	8.72313	8.6653	8.77388	8.63956	8.84273
ABTB1	3.86498	3.91011	4.24706	3.91259	4.53917	4.10652	4.62428	3.78586	3.79635	3.93095	4.24915	4.04238	3.83526	3.82791	4.47466	4.71779	4.54138	4.72422	4.62557	3.56815	3.26874	4.04092	4.52031	4.50557	3.96778	4.807	4.55914	3.10795	4.19079	3.71248	3.91903	4.09623	4.09305	4.29793	4.16511	4.14139	4.07061	3.97449	3.40505	4.33937	3.39066	5.03055	4.29671	3.97191	4.46369	4.97526	4.00487	4.18551	4.27301
ABTB2	7.01413	7.2127	7.68353	7.256	6.44933	7.28387	6.77243	7.22223	6.78197	6.74864	6.42269	6.5537	6.13951	6.5834	7.13628	7.00882	6.86596	6.35542	6.94588	7.41394	6.82126	7.18568	6.50647	6.21795	7.82093	6.33248	6.60909	7.1654	7.26074	7.2602	6.66806	6.91934	7.38926	6.35174	7.22238	6.46682	5.93748	6.85965	6.78651	5.90923	6.62737	7.13067	7.39886	7.2602	7.34977	7.33205	7.02094	7.17262	6.66668
ACAA1	7.32033	7.46787	7.59194	7.10438	7.64989	6.94181	6.79258	6.92028	7.10855	7.09269	6.7708	6.95106	6.31933	6.62913	6.97806	7.35032	7.79069	6.9255	6.92425	7.50227	7.52727	7.26571	7.06097	6.91362	7.61719	6.94152	6.53999	6.7226	7.27914	6.56405	6.50933	7.0803	7.43564	6.98556	7.32179	6.90166	7.41325	6.78817	6.67467	7.38579	6.68175	7.12864	7.31219	7.44661	7.26745	7.39369	7.53195	7.54545	7.27397
ACAA2	8.71511	8.52637	8.63823	8.55116	8.7025	8.68902	8.57841	8.25094	8.62275	8.59155	8.82573	8.60232	8.57688	8.51858	8.57788	9.07534	8.05131	8.8284	8.7502	8.60685	8.63557	8.38682	8.88208	8.92642	8.53692	8.44664	8.5574	8.61225	8.06141	8.85421	8.88487	8.8761	8.7843	9.0233	8.83967	8.98297	8.54367	8.54201	8.48199	8.54492	8.52314	8.15231	8.29011	8.31325	8.39878	8.3012	8.25184	8.79401	8.57577
ACACA	8.87726	9.03411	10.0051	9.18441	9.13441	8.97962	9.23486	9.16612	9.07957	9.21061	9.16728	9.18845	8.9871	9.02428	8.8428	9.21216	9.15636	8.88653	8.9128	9.44476	9.50726	9.16143	8.85058	9.02784	9.28978	8.98794	8.92445	9.54313	9.20951	8.93283	9.11792	8.91725	8.73346	9.16895	9.07725	9.35888	8.46331	8.8628	8.92639	9.08181	8.87918	9.5296	9.5645	9.46475	9.40792	9.51088	9.40368	8.86094	9.23649
ACACB	6.30542	6.21662	6.70636	6.44994	7.38779	6.14977	6.05036	6.49117	6.0234	6.1113	6.12415	6.11406	6.36151	6.34349	5.90698	6.31349	7.61423	6.63791	6.74088	6.43926	5.90546	6.35115	6.96577	6.73991	5.58835	6.08098	6.66933	6.68679	6.04138	6.16232	6.48034	6.35412	5.66182	6.62737	6.12293	6.30028	6.2519	6.65338	6.9594	6.14811	6.69118	5.86057	6.82431	6.73914	6.0287	6.73549	6.38987	6.40015	6.79247
ACAD10	6.59069	6.54006	6.66136	6.47081	6.42182	6.74544	6.64239	5.75149	6.19156	6.36253	6.53696	6.6294	6.36722	6.31136	6.70645	6.57906	6.43842	6.62779	6.69046	6.61501	6.27751	6.12018	6.86884	6.43151	5.80558	6.53256	6.4849	6.89218	6.4236	6.20769	6.40174	6.16773	5.85664	6.44348	5.88718	6.2791	6.66253	6.80333	6.88051	6.4089	6.87857	6.59024	6.68328	6.34774	6.36644	6.77958	6.70568	6.49692	6.62937
ACAD8	7.99306	7.94696	7.49289	8.01011	6.99325	8.15888	7.92191	7.91823	7.66214	7.74203	7.85847	7.86413	7.61997	7.90885	8.32332	6.379	8.07141	7.89028	7.88143	7.56353	7.58239	7.75169	8.05476	8.1122	7.5158	7.74158	7.86793	7.69055	7.17797	8.13418	8.48125	7.67508	7.62902	8.50642	8.01106	8.5291	7.31805	7.48695	7.46552	7.46456	7.42344	7.49703	7.42099	7.5966	7.60934	7.62525	7.45675	7.60316	8.01719
ACAD9	7.31402	7.2848	7.90211	7.62028	7.29104	7.32606	7.37732	7.33	7.38886	7.32412	7.42822	7.51824	7.02617	7.20554	7.19295	7.6536	8.04077	7.36228	7.11618	7.61085	7.36158	7.6582	7.41596	7.39809	7.68716	7.26585	7.48813	7.14408	7.67578	7.71642	7.3114	7.39086	7.43334	7.27111	7.36311	7.38882	6.84654	7.32417	7.19562	7.13438	7.36188	7.47221	7.59391	7.77664	7.78835	7.63341	7.56737	7.66112	7.60711
ACADM	9.37018	9.3664	8.60739	9.09999	9.09864	9.16691	9.39986	9.60821	9.54515	9.52649	9.55387	9.5342	9.58519	9.53032	9.39307	10.019	8.70182	9.23681	9.10793	9.8463	9.64132	9.57588	9.30706	9.34609	9.20406	9.01199	9.03104	9.78039	9.1398	9.75817	9.3591	9.56525	9.32773	9.59409	9.52528	9.58931	8.98844	9.70258	9.65068	9.07748	9.61491	9.15789	9.08849	9.08102	9.15789	9.13678	9.10967	8.75939	8.94812
ACADS	6.18997	5.94638	6.89722	5.94805	6.68194	6.06722	6.12996	5.7203	6.02274	5.98121	6.26027	6.31473	6.52768	6.73688	6.59166	6.85564	6.50887	6.16674	6.45865	6.79559	5.96057	5.92229	6.89003	6.56298	6.395	6.13535	6.54664	6.54545	5.39086	6.30049	6.60402	5.51515	7.01878	6.87461	6.15645	6.22415	6.51735	6.20779	6.11673	6.6389	6.40703	5.8501	6.57601	6.54835	6.53663	6.22946	5.19606	6.53594	6.28267
ACADSB	6.54887	5.28424	5.67126	6.03411	7.1266	6.98721	5.70584	6.34924	6.39755	6.51095	7.13483	6.716	6.96166	6.88161	6.7866	7.77703	7.14681	6.94789	7.35318	6.24731	7.21642	6.34993	7.29382	6.63957	5.60861	6.30802	6.99914	5.9203	6.02085	6.79382	7.77407	6.53228	5.85623	6.76371	6.83359	6.81607	7.39685	6.38207	6.36611	7.20265	6.36656	6.04751	6.04677	6.54303	6.32429	6.33417	6.2554	5.97978	6.47442
ACADVL	8.16773	8.32505	8.82104	8.2034	7.47877	8.62008	8.177	7.73892	7.79669	7.64154	8.49772	8.48641	8.3539	8.50996	8.56859	6.76318	7.48351	8.49381	8.50035	7.27983	7.55278	7.88414	8.1757	8.42624	7.73981	8.67459	8.52864	7.89531	7.91686	8.23206	8.52636	8.3888	8.29348	8.49653	8.3888	8.05439	7.90842	8.30094	8.4317	8.68642	8.57832	7.57369	7.67022	7.64238	7.34827	7.64073	7.41683	7.89802	8.86715
ACAN	4.12147	4.04711	4.87936	4.10009	4.70313	4.44143	4.42635	4.23008	4.37781	4.61455	4.44594	4.35427	4.08009	4.28692	5.0373	4.49292	4.34227	4.16812	3.98693	4.08958	4.42958	4.04083	5.55915	4.226	5.13501	3.92205	4.47955	4.52696	4.09302	4.71462	4.88417	3.9678	4.37277	4.42653	4.38886	4.33282	3.87918	4.35106	4.55897	4.11481	3.98352	4.73022	4.73937	4.42147	4.49881	4.93502	4.13004	4.73027	4.28109
ACAP2	7.65525	7.68537	7.71535	7.71303	8.25964	7.38743	7.50771	8.04506	8.07618	7.99483	7.6233	7.74277	8.3277	7.96357	7.13539	8.5218	7.4825	7.85616	7.6533	8.42218	7.83874	7.78829	7.58703	7.80434	7.51964	7.95777	7.71336	8.08539	7.72439	7.77814	7.87048	7.66328	7.96172	7.93202	7.62126	8.10368	8.33717	7.75974	7.80684	7.90935	7.8642	7.74923	7.47259	7.79315	7.8635	7.77724	7.75307	7.432	7.4354
ACAP3	6.06469	6.09565	6.21119	6.00385	5.29506	5.66497	6.72259	5.22437	5.53969	5.44625	5.39669	5.65954	5.34379	5.55229	6.26113	5.30676	5.39055	5.80042	5.41758	5.16779	5.13077	5.90474	5.8111	5.86762	5.38166	5.59838	5.33512	6.11237	6.75847	5.39232	5.30763	5.71838	5.54709	5.42203	5.43243	5.16652	6.17925	6.09017	6.27365	6.08274	6.06027	5.87557	5.26988	5.55962	5.81253	5.54182	6.15148	5.57516	5.73222
ACAT1	7.4088	7.48895	7.34099	7.20426	7.98336	7.65125	7.33505	7.93166	7.40668	7.36057	7.73411	8.01035	7.34961	7.52079	7.17709	7.33782	7.8498	7.7734	7.80471	7.84197	7.5485	7.42432	7.13464	7.40127	7.41111	7.75194	7.46332	7.8631	7.32035	7.58282	7.11822	7.14804	7.55187	7.57632	7.40172	7.41394	7.2493	7.38103	7.37629	7.57836	7.23875	7.84121	7.95823	7.83687	7.86547	7.88017	7.91232	7.53192	7.42612
ACAT2	9.94139	10.464	10.0606	9.54724	9.83905	10.091	10.2301	10.1007	10.0867	10.4053	10.0556	9.95265	9.62882	9.70209	9.44856	8.89018	9.12777	9.37868	9.45742	10.2154	10.3747	10.0765	9.52478	9.6621	10.415	9.27627	9.50409	10.2607	10.0765	9.78214	9.914	9.84164	9.907	9.76339	9.98263	9.69585	8.59379	9.70275	9.77352	8.78629	9.79066	10.3195	10.2783	10.3806	10.3393	10.3374	10.3584	10.2478	10.3327
ACBD3	9.01272	8.88189	8.83578	8.86748	9.28186	8.80106	8.58057	9.57965	8.84836	8.78109	9.19055	9.13297	9.14528	8.96069	8.54551	9.50839	9.07756	8.7468	9.04347	8.88795	9.17927	9.041	9.0169	9.00639	9.2839	9.37769	8.71706	8.89456	8.84484	8.90611	8.64002	8.83307	9.24486	8.92718	8.94579	8.8433	9.39428	8.60477	8.83146	9.29113	8.7741	9.05598	9.07911	8.92791	9.30932	9.36961	9.07021	8.57245	8.5429
ACBD4	5.57894	5.29189	5.36987	5.05973	5.79524	5.8103	5.21092	4.91202	5.1504	4.95646	5.79086	5.72846	5.40708	5.24966	6.08349	5.38693	6.40252	6.11939	6.19606	5.74056	5.59776	5.43816	5.52216	5.74189	4.04701	5.10283	5.33425	5.82518	5.04909	5.01156	5.80953	5.46599	5.4881	5.93989	5.71014	5.67922	6.03564	5.67455	5.95509	6.18264	5.52551	4.49131	4.49994	5.25527	5.48175	5.82096	4.41756	5.43105	5.22633
ACBD5	6.61686	6.78602	6.03713	6.66628	6.45544	6.60786	6.45982	7.0183	7.03305	6.97467	6.92437	7.11906	7.63421	7.15336	6.69508	7.6638	6.39542	6.72012	6.4765	7.64511	6.76203	7.02502	6.20453	6.90553	6.95559	6.77123	7.0536	7.18767	5.92543	6.70287	6.71538	6.59458	6.68474	6.76201	6.76516	6.78105	7.7287	7.31246	7.19265	7.33106	7.33703	6.54652	6.48621	6.58594	6.58728	6.52806	6.57463	6.4381	6.37866
ACBD6	8.56577	8.68541	8.60535	8.53604	7.95899	9.07089	8.29039	8.56881	8.26978	8.27746	8.33706	8.53055	8.48594	8.48594	8.02004	8.24862	8.03227	8.31886	8.52845	8.5148	8.43624	8.27802	8.59156	8.75792	8.0677	8.10389	8.32537	8.6617	8.20508	8.59838	8.52347	8.55678	8.3627	8.79497	8.34629	8.81167	8.51203	8.33748	8.43921	8.43921	8.70661	8.04815	8.21433	8.07393	8.19435	8.04587	8.1933	8.24842	8.34231
ACCS	5.71836	5.4632	6.13903	5.21424	5.38407	5.65045	4.76135	5.20741	6.36551	6.22681	5.50432	5.86535	6.06002	5.46091	5.44477	6.3461	6.12733	5.50956	5.04974	6.65556	5.96583	6.0664	5.40618	5.24986	5.65942	5.54218	5.32202	5.34107	6.59391	6.04719	5.46514	5.3763	6.01593	5.59584	5.40084	5.5707	5.30024	5.20757	4.91123	4.86247	5.03206	6.20744	6.47419	6.23866	6.43809	6.17912	6.19585	5.555	5.77373
ACD	7.32279	7.13026	7.3963	7.10695	6.47726	7.30393	7.51461	6.50347	6.87578	6.67029	6.86008	7.13527	6.85324	7.00937	7.71553	6.12481	6.46521	6.93475	7.21104	6.70192	7.23691	6.88542	6.8861	7.39079	6.96698	6.93928	6.99352	6.903	6.53804	7.20497	6.72871	6.80807	6.88662	7.532	6.36239	7.30581	7.19076	6.76005	6.87195	7.46034	6.50962	6.91517	6.90483	6.87071	6.91169	7.0069	7.14354	7.56358	7.31249
ACE2	4.20557	4.37425	4.28891	4.70682	4.17634	6.33173	5.45021	6.36253	4.04772	4.35251	5.59839	4.44594	5.20095	6.19095	4.42392	4.12238	4.50749	4.9364	3.83485	5.53252	4.34202	4.87682	5.33362	5.57773	3.99811	5.71799	5.33089	3.3406	5.78007	6.25699	4.23156	6.40092	6.24809	4.88168	6.40983	4.71679	4.1157	3.88248	3.86583	4.79205	4.48494	4.43293	4.55987	4.53867	4.47893	4.76996	4.80295	4.78736	4.00158
ACER1	3.34321	3.42858	4.08199	3.53557	3.86662	3.44436	4.12506	4.10108	3.48752	2.93605	3.46461	3.63826	3.45941	3.27494	3.93616	2.62813	3.40982	4.14712	3.63219	3.10315	3.77627	3.03045	2.96334	3.13147	3.22868	3.87071	4.07257	4.37009	3.04659	3.3057	3.5246	3.59099	3.21003	3.58217	3.18401	3.21437	3.45549	3.23583	4.83784	3.14991	3.23765	4.4692	3.78608	3.27016	3.46634	3.55448	3.32437	3.50077	3.99406
ACER2	6.47469	6.57661	6.4965	6.79099	5.64926	6.11612	6.67056	7.11158	7.46753	7.32746	6.02399	5.61618	6.2203	6.63202	5.65739	6.97906	5.88207	5.97645	6.69672	6.5407	6.77012	6.60226	6.33499	6.07605	6.70173	6.07447	6.69628	7.02388	5.77689	6.75997	7.08079	6.65067	5.98119	6.928	6.18074	6.96393	6.42382	6.73473	6.73301	6.3904	6.97043	5.82494	6.17483	5.68788	5.61645	6.00277	6.79539	6.04177	6.7654
ACER3	7.2588	7.05823	6.59145	7.30981	7.22682	7.10631	6.77897	7.3081	6.67141	6.69298	7.1988	7.01453	7.1991	7.06654	6.11821	7.64056	7.38562	6.98209	7.35029	6.81867	6.57432	6.8201	7.05157	7.13018	7.01114	7.1578	7.5722	6.55873	7.44224	6.85426	6.98085	7.02437	7.00218	6.81902	7.07901	6.90997	7.94	7.23808	7.2372	7.8858	7.24651	6.7465	6.7018	6.82331	6.77624	6.72404	6.78897	6.56256	6.68827
ACHE	4.8985	4.76962	5.10991	4.98073	4.82574	4.79504	6.23035	4.85598	4.83271	4.7938	5.0656	5.03217	4.77407	4.68569	6.57159	5.06297	5.28046	4.94256	4.8424	4.84388	5.7825	5.91052	5.19916	5.34967	5.87754	4.13643	4.71183	4.8942	4.6097	5.59839	5.04717	4.36025	4.24478	5.26409	4.04575	5.21579	5.41465	5.24676	5.05255	5.43608	4.82078	5.05029	4.64256	6.15372	5.20434	5.36617	5.20013	5.89901	5.43481
ACIN1	9.39718	9.33291	9.68139	9.16463	8.24581	9.53034	9.29055	8.76401	8.80972	8.86985	8.85188	8.90396	8.77982	9.29179	9.48304	8.29818	8.47441	9.13253	8.88839	8.92225	8.80291	8.94653	9.28964	9.46058	9.00786	9.01424	9.14918	8.94412	8.6865	9.09619	9.42919	8.74272	8.56882	9.15834	8.99773	9.03774	8.51647	9.1305	8.82611	8.87292	8.99386	9.366	9.41306	9.1964	8.8091	9.02606	9.1198	9.07479	9.25143
ACLY	10.1102	10.369	10.3748	10.513	10.2103	10.6068	11.0532	10.6319	10.7301	10.8776	10.6614	10.5752	10.5115	10.5969	10.8064	9.83686	9.86594	10.2383	10.0017	10.6721	10.9616	10.7013	10.1565	10.3607	10.7614	10.3194	10.1765	10.883	10.7341	10.3834	10.5778	10.2951	10.4927	10.5778	10.5551	10.7157	9.71985	10.2115	10.1587	9.97816	10.3336	10.8275	10.7686	10.8348	10.8158	10.8082	10.7813	10.5832	11.2224
ACO1	8.15322	8.22462	8.36829	8.35845	7.94048	8.36276	8.23168	8.31438	8.07415	8.33557	8.55503	9.45396	8.53555	8.21499	8.44762	8.79314	8.3193	8.6801	8.4593	8.19483	8.13839	7.97869	8.57278	8.50632	8.20525	8.69553	8.19025	8.90725	8.43551	8.65554	8.38106	8.28751	8.49164	8.55949	8.65783	8.62144	8.97459	8.13725	8.06788	9.18077	8.03862	8.15585	8.09775	8.30685	8.21107	8.15019	8.20203	8.19724	8.58963
ACO2	8.45414	8.54707	8.94167	8.44815	8.00506	8.9392	8.83813	8.042	8.74053	8.69702	8.83747	8.90145	8.53726	8.73392	9.47072	6.99893	8.79031	8.32749	8.45701	9.06226	9.03129	9.04909	8.71231	8.2738	8.44189	7.92481	8.51723	8.71436	8.62591	8.74963	7.81739	8.64643	8.634	8.5043	8.46901	8.4415	8.357	8.04442	7.66105	8.4513	7.99902	9.30466	9.19361	9.16257	9.05466	9.03396	8.99385	9.2315	9.05462
ACOT11	5.21993	5.10327	5.57982	5.12744	5.57815	5.39843	5.05031	5.30785	4.86415	5.11147	5.40596	5.22115	5.03227	5.02523	5.48336	6.15017	5.31985	5.58563	5.72184	4.74338	5.93982	5.58661	5.52194	5.44885	4.87901	4.80501	5.17111	5.44575	4.71154	5.48115	5.25412	4.74592	5.06197	4.68515	4.90544	5.44853	5.91257	5.25412	5.85934	5.39367	5.20839	5.7315	4.69186	5.04214	5.24447	5.03286	6.04659	5.84711	5.64512
ACOT12	3.18683	5.60147	3.2409	3.21923	3.89575	3.34134	3.30696	3.86348	3.02313	3.006	3.16201	3.30903	3.13062	3.13818	3.13857	3.13224	3.43679	3.19009	2.51789	4.14103	4.27434	3.01677	3.21427	2.71405	2.97226	3.25845	4.29792	2.775	4.71273	3.04337	3.94538	3.38693	3.29883	4.2579	3.32801	3.48043	2.29437	2.73209	2.75687	2.16091	3.20018	3.36459	4.26289	4.03883	4.25136	3.77864	4.11106	3.1899	3.5004
ACOT13	9.16363	9.41717	9.09276	8.77074	8.47313	9.07028	9.07484	8.70324	8.26406	8.40521	8.62867	9.03075	8.50742	8.98352	9.31766	9.3832	8.30905	8.4669	9.06524	9.26529	8.79882	8.77362	8.97229	9.03824	8.64704	8.43162	9.16361	9.12806	8.52589	9.28787	9.30817	8.80455	8.17022	9.66274	8.6114	9.66871	8.8116	8.48175	8.61713	8.85709	8.43092	8.83903	8.83765	8.79554	8.76629	8.71002	8.69812	8.67455	8.70528
ACOT4	5.28093	5.09306	5.20957	4.75403	5.32841	5.25626	5.30156	5.53527	5.34909	5.23066	3.5633	5.23771	4.0152	4.80391	5.72398	5.47612	2.29884	5.43214	5.46767	2.33916	5.88691	5.6665	5.15953	5.34755	5.38685	5.21604	5.24453	4.48417	3.32846	5.77031	5.80367	5.31884	5.60256	5.69942	5.80277	5.798	4.64092	4.62615	5.17528	4.68475	5.45818	4.54511	4.14799	3.23009	4.93945	4.04245	2.83513	5.02786	5.2747
ACOT6	3.69164	3.8618	3.88411	3.39441	3.49632	3.55933	3.37866	3.6063	3.61713	3.73539	3.52431	3.74787	3.55564	3.96286	3.36974	3.91633	3.47941	3.67356	4.03637	3.70737	4.43442	3.70031	4.5329	2.98698	3.77658	2.78403	3.04462	3.43809	3.5565	3.32817	3.65404	3.26934	3.24006	3.73951	3.72127	3.37355	3.60993	3.64347	4.69399	3.1552	3.29426	3.34066	3.10392	4.19735	3.43797	4.65017	3.7656	3.60423	3.77035
ACOT7	8.47906	8.60466	8.30112	8.31937	8.05032	8.48806	8.48903	7.90774	8.08564	8.01404	8.18283	8.23433	8.13231	8.21418	8.4029	7.06089	7.69988	8.20284	8.22194	8.00824	8.18645	7.89816	8.20349	8.24037	8.23116	8.17338	8.12812	8.37627	7.89507	8.62886	8.34141	8.15146	8.02367	8.47608	7.92054	8.4483	7.72582	8.07812	7.44763	7.94077	8.10554	8.30486	8.38952	8.23341	8.14295	8.23114	8.18306	8.56639	8.39345
ACOT8	7.1635	6.89496	7.48149	6.85047	6.94191	6.65507	6.77868	6.39514	6.80014	6.91831	6.48236	6.80927	6.13299	6.92428	7.04673	6.39148	6.64209	6.48594	7.05976	6.84713	7.23925	6.91519	7.02377	7.0496	6.67274	6.27103	6.4831	6.92235	6.37717	7.13897	6.63966	6.82417	6.71492	7.07085	7.21984	7.27678	6.92582	6.25752	6.55196	6.81314	6.18678	6.67563	6.67335	6.98973	6.72846	6.55196	6.62589	7.11896	6.86543
ACOT9	8.98633	8.92967	8.23201	8.9537	8.59615	9.58009	8.50856	9.2128	7.86609	7.8395	8.39418	8.91335	8.50488	8.60848	7.66336	7.88566	8.69739	8.24368	9.20389	8.70551	9.29478	9.03905	8.30413	8.23982	8.42871	8.19575	8.42113	8.28814	8.06076	8.33991	8.79881	8.54975	8.97124	8.83424	8.60824	8.33805	7.94114	8.16244	7.93556	7.78815	7.75313	8.83915	8.80599	8.99316	9.01707	9.05291	8.90809	8.26749	8.41495
ACOX1	7.03752	7.2847	6.64649	7.26232	7.64112	7.29821	6.77306	7.45611	7.85257	7.84304	7.18747	7.02086	7.15645	7.08887	6.64198	7.5374	7.66204	7.0262	6.97956	7.80868	7.61343	7.53276	7.1947	7.47702	7.48041	7.29108	6.91778	7.23786	6.50814	7.27821	7.07535	7.26035	7.34314	7.30814	7.45439	7.36984	8.32974	6.93996	6.86278	8.24306	6.85776	7.07957	6.96734	6.90877	7.02435	7.11122	7.13726	7.52475	8.25551
ACOX2	5.35269	5.51694	4.95826	4.70854	5.62356	4.899	6.20575	5.20826	3.94255	3.98127	5.01717	4.66417	4.86088	4.87627	5.75231	4.77556	4.28674	5.04292	4.39781	5.0664	4.258	6.06979	5.27444	4.68783	4.87718	4.25225	4.97112	5.72386	5.24212	5.29169	5.17344	5.5276	5.4437	5.07175	5.43488	5.01857	3.51979	4.51553	4.68703	3.39111	4.25395	5.34019	5.53778	5.19648	5.60104	5.38629	5.44769	5.43753	4.59643
ACOX3	6.59517	6.50164	7.26492	6.69586	7.00936	6.99683	6.66467	6.99577	6.70999	6.95345	6.4641	6.59789	7.56624	7.40432	6.46003	7.20275	6.87747	6.83795	6.4478	6.83795	6.59191	6.89766	7.00722	6.86783	7.64757	7.33076	6.73451	6.41126	6.98699	7.20438	6.37259	7.14048	6.92335	5.9709	6.99784	6.52591	6.72537	7.12532	7.28269	6.67788	7.23176	6.96803	6.70166	7.06211	6.87172	7.03025	6.88955	7.01104	7.28497
ACP1	9.67519	9.65823	9.62978	9.54248	9.15744	9.55931	9.51521	9.54302	9.2931	9.3503	9.65575	9.6274	9.42027	9.27903	9.6372	9.38571	8.97813	9.61733	9.48043	9.36062	9.25367	9.74178	9.58775	9.54464	9.15033	9.27294	9.65938	9.68421	9.37323	9.47131	9.51558	9.39737	9.41011	9.52453	9.42505	9.38342	9.21204	9.80585	9.82971	9.49143	9.81035	9.33735	9.37863	9.36467	9.40074	9.40563	9.3197	9.1338	9.3037
ACP2	7.68775	7.41158	7.70564	7.21264	7.7685	7.5859	8.08398	7.15775	7.85105	7.90811	7.51534	7.5381	7.05022	7.32832	8.59881	7.13573	7.18482	7.52039	6.98519	8.01764	7.37321	7.88328	7.22392	7.2553	7.45894	8.21375	7.41139	7.38427	8.1665	7.51928	7.37548	7.19397	8.24847	7.0946	7.46383	6.8832	7.75838	7.63611	7.51534	7.77366	7.50163	7.77879	7.96738	7.39189	7.46971	7.82782	7.87187	8.1348	7.95188
ACP6	7.41664	7.36304	7.17825	6.46881	6.74063	7.13755	6.99622	7.12309	7.02296	7.0665	7.29796	7.93438	7.22159	6.12797	6.95189	7.60211	7.38491	7.23379	7.58253	7.66766	7.45369	7.38959	6.62923	6.72326	6.32942	7.21494	7.14328	7.03923	6.98119	7.23195	7.4075	7.3352	6.79006	7.37028	6.8546	7.29626	8.13643	6.92789	7.03017	8.20603	6.9968	6.91595	6.7708	6.72651	6.7165	6.55336	6.68996	7.33226	7.3882
ACPP	4.39237	4.1972	4.72549	4.06523	4.33827	4.45612	4.16575	4.07871	3.6819	3.95555	4.66252	4.13889	4.54725	5.05033	5.64487	5.45635	6.34679	5.52756	4.87653	4.16028	4.70882	4.34845	5.08777	4.47192	3.05503	4.63718	5.24683	3.53251	5.48031	5.45181	4.71004	4.57408	5.09419	4.77918	5.70515	4.24714	3.11788	3.44479	3.28642	3.56371	3.92936	5.18559	5.16805	5.30363	4.88695	5.21094	4.94066	4.1816	4.51257
ACPT	4.90021	5.00076	5.24678	5.10866	5.5597	5.45146	4.58332	4.35585	4.4804	4.42915	5.20451	4.79116	4.92907	4.8542	4.60447	5.32088	5.29982	4.54108	5.44122	4.94985	5.5221	5.34226	4.91509	4.87874	5.29205	3.96307	4.78518	5.3227	4.30337	4.78782	5.03004	3.84894	4.52213	4.81618	5.19626	4.78556	4.46206	4.94936	5.16217	4.98002	5.26794	5.36828	5.1827	5.13457	5.30858	5.2586	4.90979	5.02542	4.97465
ACRBP	3.84059	3.70551	4.35853	3.69996	3.69868	4.00007	3.59084	3.63513	3.73229	3.55077	4.13263	3.85389	3.98584	3.91692	4.58262	4.63393	4.33078	3.90803	4.38841	3.89616	4.35696	4.30431	4.07023	4.22926	3.10074	3.59411	4.45916	4.32566	2.75565	3.65571	3.52844	3.33287	3.673	4.48499	3.55698	4.58485	4.07517	4.52424	4.52962	4.17392	4.33081	2.86253	4.00527	4.17508	3.84663	3.5935	4.20265	4.15045	3.88725
ACRC	5.28534	5.4583	5.10213	5.57993	3.86995	5.01143	4.56427	5.25108	5.46259	5.45716	5.07179	4.91486	5.12224	4.81952	3.87555	4.74916	5.33307	4.28346	4.37737	5.73663	4.95119	4.55607	4.96204	5.22263	5.5548	5.00053	4.43202	5.34599	5.40361	4.76073	4.25384	4.53723	4.6963	4.57011	4.53723	4.97731	5.27948	5.27833	5.36497	5.7178	4.66379	5.43302	5.01617	5.16144	5.04704	5.28315	5.24986	5.26481	4.98437
ACSBG1	5.47352	4.43186	4.63728	4.79279	3.81263	5.12209	5.00873	5.00873	4.54228	4.83792	4.42337	4.73432	4.69734	5.12359	4.75568	5.44934	4.91817	4.08011	4.66318	4.58226	4.92674	4.76017	5.24746	5.03822	5.19024	4.4593	4.47654	5.38016	5.04242	5.10586	3.55741	4.40348	4.41221	5.08527	4.73432	5.04593	4.85048	4.87202	5.332	4.53413	4.24253	4.8268	4.97641	5.3685	5.22222	4.7087	5.17528	4.7457	5.05268
ACSBG2	4.12426	3.99814	4.21856	4.17568	4.01268	3.63492	3.99749	4.33439	4.65292	4.56666	4.11245	4.63551	4.45694	3.54152	4.18467	5.20648	4.75757	3.85433	5.16052	3.33031	4.73209	5.15247	4.12301	3.86718	3.87486	4.79157	3.58271	4.49348	4.21997	4.58172	3.96244	4.50838	3.85437	4.72744	3.9584	4.50838	4.56761	4.32569	4.89162	4.64469	4.3762	3.4377	4.95888	2.79606	4.20907	4.72201	3.902	4.30189	4.17759
ACSF2	6.13405	5.86164	6.92154	5.63714	5.74467	7.01272	6.0652	6.23725	6.5032	6.71255	6.43297	6.44621	6.66047	7.21998	5.95849	5.59021	5.73891	6.30305	6.44557	5.77836	5.39454	5.75285	6.47659	6.31169	6.48621	6.66845	6.37761	5.99957	7.36428	6.23074	5.81515	6.07766	6.07766	6.59702	6.43649	6.81265	5.94166	6.56697	7.23178	5.78262	7.22757	6.30243	6.31283	5.93072	6.1539	5.58857	5.96649	6.49915	7.12128
ACSF3	5.79103	5.7478	6.12767	5.64544	5.54076	5.7295	5.79733	5.72226	5.26545	5.36979	5.5556	5.74838	5.22739	5.39092	6.36164	5.62796	6.08268	5.62111	5.77598	5.7795	5.17218	5.03054	5.94217	5.54421	5.89085	5.93838	5.64228	5.5892	6.34125	5.44873	5.52457	5.39294	5.64866	5.2948	5.50717	5.24774	5.59419	5.64378	5.31979	5.63899	5.65409	6.14877	5.95518	6.12339	6.02134	6.09988	6.13125	5.91711	6.33663
ACSL1	5.07351	5.40693	4.91257	5.0839	5.5678	5.4851	5.76543	6.12975	5.81693	5.97219	5.26712	5.53145	6.26952	6.24117	5.01449	4.64351	4.98228	5.27586	5.80314	4.85066	5.85211	5.60861	5.47685	5.15907	6.16081	5.05047	4.86196	5.62398	6.00215	5.80822	4.14874	6.03933	6.12687	5.53328	6.03514	5.65358	6.02531	5.0041	4.89116	5.74993	4.88918	5.54998	5.37983	5.60111	5.4194	5.5125	5.50892	4.9529	4.64248
ACSL3	9.62053	9.99822	9.56382	9.99972	9.95485	9.37317	9.61809	10.0327	10.3567	10.2336	9.65322	9.61563	9.97663	9.83391	8.89235	10.1891	9.99163	9.47056	9.85371	10.086	10.2282	10.092	9.51902	9.30656	9.98469	9.8783	9.47534	9.92648	9.8557	9.67225	9.56443	9.64143	9.45053	10.0607	9.62491	10.1235	9.34394	9.44398	9.48924	9.26232	9.46382	10.2316	10.2077	10.2025	10.2871	10.2893	10.2275	9.24777	9.64145
ACSL4	7.77085	7.44021	6.87625	7.72559	9.1016	7.23026	8.04534	8.49509	9.40228	9.19023	7.60086	8.46134	7.75685	7.98839	8.92756	9.02702	9.39507	7.62662	7.81798	8.59963	9.36363	8.93209	7.57301	7.73129	8.5733	7.56694	8.08476	8.99279	8.46508	8.84094	7.72542	8.91303	8.41957	8.37801	8.16743	7.98494	7.75004	6.89931	7.16823	7.76213	7.0396	9.22161	8.7533	9.13347	8.82836	9.03963	8.99445	7.76647	7.42393
ACSL5	3.83578	3.74522	3.98326	3.67354	4.26516	3.84971	3.81898	3.76373	4.04817	3.75951	4.27601	3.91184	3.70189	3.50871	4.20618	4.02128	4.94507	3.88503	3.27314	3.52319	4.4055	3.54905	4.7125	3.50037	3.76175	4.50225	4.34817	4.43419	3.54959	3.95712	3.04592	4.09995	4.54605	3.69315	4.61312	3.67929	2.89141	3.85553	3.72828	3.8896	4.20294	4.60881	3.88988	3.43999	4.20229	4.61274	4.31693	3.77402	4.0084
ACSL6	3.30407	3.24492	3.19546	3.24616	3.02312	3.04597	3.30407	3.37938	2.88943	2.97983	3.19591	3.22854	3.07738	3.04865	3.59819	4.16014	4.12015	2.78504	3.47276	4.04267	3.62952	3.54056	2.71716	3.44491	3.00841	3.19339	3.53196	3.39836	2.76901	2.97955	2.88822	3.42237	2.67947	3.09659	3.23533	3.10362	2.92649	4.16936	3.84833	3.39172	3.94958	3.0499	3.23404	3.43824	3.46849	3.12399	3.41288	3.70909	3.41386
ACSM1	3.07156	3.1608	3.60903	3.50086	3.06573	3.61085	3.01096	3.01832	4.93552	4.55979	3.1608	3.04863	3.07691	3.14352	3.46586	3.14047	3.31964	2.92306	3.7253	2.59884	2.97622	2.83582	3.63044	4.13242	2.77147	4.36277	4.51783	2.74943	3.58923	2.77453	3.61595	2.9163	3.63981	4.15024	2.84537	2.67461	4.84344	2.85829	3.35146	4.57387	2.7097	3.51333	2.9297	3.82114	2.96971	3.1852	3.841	3.51687	3.46213
ACSM2B	3.11694	3.05901	3.05487	3.23068	3.48431	3.41085	2.84061	3.0275	2.88912	2.86285	2.85383	2.98244	2.84369	3.00875	3.09213	2.5693	2.74085	3.68307	3.00283	3.41123	2.55308	3.00615	3.90703	2.84003	3.02061	2.43472	2.49933	2.92307	2.80872	2.64796	3.12974	3.03407	2.86084	2.33262	2.26364	2.80904	3.23151	3.52221	2.89931	3.02024	3.8938	2.57858	2.94186	3.30423	3.67696	2.73224	3.1709	2.98577	2.92927
ACSM3	5.32973	5.00269	5.03857	5.13127	4.66438	5.44428	5.33906	5.97308	5.13183	5.23927	6.33599	6.07108	7.19553	5.76715	5.67572	5.54927	5.10413	5.7058	6.23563	5.38588	5.09742	4.76035	6.26966	6.39623	4.8662	5.78094	5.96995	5.34308	4.70746	4.67139	5.95152	6.01216	5.22277	6.61823	5.17102	6.71541	4.7391	5.09187	5.69956	5.39285	5.56816	5.82334	5.11397	5.49318	5.2309	5.60111	5.22439	4.98761	5.56727
ACSS1	3.71999	3.67304	4.40737	3.9557	4.38913	3.94489	3.61799	3.72358	3.87183	3.75604	3.81942	3.92899	3.64886	3.62126	3.92899	4.33358	5.35047	4.20331	4.75171	3.42432	4.41489	4.12417	4.08676	4.38813	2.7784	4.36384	3.66406	3.79455	3.78853	3.55473	4.09614	4.25047	3.8983	3.69828	3.46089	3.89186	4.09424	4.25047	3.72496	4.93909	4.04118	2.82627	4.04871	4.22703	4.35292	4.10512	4.0244	4.37521	4.11001
ACSS2	6.4367	6.5682	7.40781	6.73942	6.56748	6.52499	7.16296	6.76591	7.50667	7.9647	6.88311	6.74277	6.965	6.53408	6.85273	6.97293	6.30951	6.25702	6.22234	7.25092	7.60483	7.23328	6.55794	6.55507	7.47818	6.46273	6.37741	7.42791	7.18343	6.38968	6.75314	6.03182	6.53775	7.12293	6.62361	7.09839	6.49422	6.65121	6.61673	6.73515	6.69049	7.23111	7.50442	7.23865	7.46939	7.34234	7.19657	7.09926	7.78889
ACSS3	7.09793	7.11341	6.66264	7.0734	7.45305	7.44451	6.14133	7.14099	6.8474	6.92094	7.69544	7.10069	7.80476	7.35002	5.97933	7.58748	7.79109	6.82191	6.89247	7.49048	7.70275	7.51549	7.71253	6.74407	6.68595	6.61625	6.69232	7.51665	6.98548	7.57796	7.01287	7.23007	7.27187	7.35995	7.50831	7.59468	7.85426	6.69056	7.01138	7.84076	6.93885	6.46715	6.73578	6.75612	6.83634	6.68375	6.84913	6.65005	6.6128
ACTA1	6.53199	9.93764	8.78614	7.85444	9.07414	8.20316	10.3386	9.04676	6.70563	7.00203	9.03442	9.19601	7.39957	9.0074	8.93478	5.39427	7.71103	8.44226	9.15819	8.33305	8.56167	9.77271	8.57351	8.59707	9.66059	8.19942	8.04319	4.76304	7.01887	10.4895	8.69891	10.2206	10.3813	8.76405	10.5815	8.73745	6.30065	7.9877	8.09148	6.52553	7.66567	7.16791	7.49003	7.27437	7.38002	7.18561	7.24976	8.98862	8.548
ACTA2	5.9077	6.10143	6.65515	6.49352	5.57846	5.86372	7.46053	7.2168	6.42119	6.2412	6.30486	6.72482	6.03443	5.6898	5.90079	5.33029	6.65566	6.35097	4.89679	5.98733	4.11824	6.88456	6.14277	6.53798	7.33546	8.30891	6.07908	5.37199	7.69712	6.2023	4.84174	6.96506	7.68791	3.85385	7.10553	3.84938	5.23031	7.09046	6.71147	5.30082	7.02279	6.98819	6.92507	6.94214	6.86641	7.02028	6.94967	6.15713	5.28322
ACTB	13.0188	13.1858	12.7506	13.2947	12.9757	13.2867	13.9734	13.1085	12.9757	12.9532	13.1495	13.136	13.143	13.1999	13.8785	12.6927	12.5679	13.236	13.115	12.7872	12.861	13.1409	13.0275	12.9446	13.115	13.4497	13.3713	13.3355	13.3038	13.2233	12.9914	13.159	13.1921	12.8055	13.4852	12.8433	12.2935	13.2601	12.9914	12.764	13.2601	13.4852	13.4852	13.4275	13.2936	13.3366	13.2601	13.063	13.063
ACTC1	7.90738	10.3711	8.22351	8.84819	9.40032	8.77609	10.6044	10.147	6.25668	6.13746	9.18339	8.56276	8.03201	8.44626	7.22215	7.21749	7.64412	8.56616	7.89207	4.98866	7.78726	9.61713	8.71638	8.50146	9.70618	8.96293	8.88581	7.26853	9.85322	9.68588	7.76884	10.3236	10.3453	7.02936	10.5146	7.04396	5.95665	7.71153	7.72809	6.01077	7.7051	8.89159	9.05941	9.08031	8.93614	8.93064	8.83734	9.17726	7.16563
ACTG1	13.8884	13.9275	13.9735	14.0485	13.8884	13.7967	14.0485	13.8425	13.8425	13.9275	14.0485	13.9275	13.9275	13.9275	13.7535	13.0175	13.6126	13.9924	13.6833	13.3873	13.7404	13.8366	13.8004	13.7706	13.9924	14.0315	14.0777	13.8692	13.9508	13.6351	13.6351	13.7175	14.2443	13.7175	13.8516	13.7175	13.4832	13.8516	13.8516	13.5653	14.0027	14.0027	14.0027	14.0027	14.0027	14.0027	14.0027	13.7351	13.8835
ACTG2	6.61462	8.0776	6.25708	7.08636	8.22673	7.5689	9.05216	7.8807	5.59755	5.56243	7.58319	7.59673	6.61822	7.22389	6.76236	6.01878	6.24967	7.84599	6.38754	7.94641	6.39024	8.19297	6.52144	7.00759	6.83563	9.3916	6.50954	4.92539	7.06909	6.9132	6.41254	7.04788	9.22098	5.43705	8.17693	5.26193	7.7146	7.9423	7.41937	8.07098	7.89179	6.81679	6.5124	6.37111	6.61823	6.64132	6.73056	7.90595	7.13441
ACTL6A	8.64355	8.48226	8.30605	8.47921	8.34646	8.39151	8.31492	8.75651	8.94969	8.85901	9.02756	8.98614	8.98829	8.68118	8.41286	9.09875	8.21171	8.71612	8.57099	8.74613	8.61881	8.47299	8.58298	8.84928	8.85526	8.34071	8.7215	8.84928	8.32509	8.75054	8.91895	8.66645	8.61271	8.8153	8.59366	8.79038	7.87917	8.98294	8.74912	8.008	8.83319	8.77776	8.6183	8.72963	8.45262	8.79655	8.77602	8.74096	8.92809
ACTL6B	4.62854	3.96493	5.0675	3.82158	3.84012	4.31557	3.72951	3.22488	3.09248	3.47676	3.76778	3.83402	4.16689	4.12878	4.31228	3.42799	3.41364	4.25499	4.04462	3.42345	2.44031	3.81974	3.95932	4.98223	3.71902	3.87376	4.20947	3.95032	4.14225	3.50184	3.21591	3.41871	3.89389	4.51146	4.51146	4.49247	4.59206	4.50694	3.49233	4.69925	4.30459	3.12207	3.80261	3.49233	3.83895	2.93604	3.56862	3.83029	3.76707
ACTL8	4.40367	4.49709	4.62238	4.86015	5.66049	4.59709	4.24622	4.49384	4.29476	4.2796	4.53637	4.37989	4.29273	4.08906	4.46954	5.26917	6.1688	4.8116	4.79592	4.83202	5.42215	4.85482	4.51825	4.39258	5.64824	3.35003	4.5564	3.74349	4.77744	6.11541	4.64647	4.64257	4.20371	4.64647	3.91647	4.50809	4.24922	4.31348	4.33792	3.98081	4.28563	4.19742	5.13866	4.8004	5.64006	4.8324	4.83009	4.86966	4.76802
ACTN1	9.95199	10.4598	10.2291	10.1031	10.3866	10.0776	10.9845	10.0504	9.84724	9.80435	10.0335	9.98922	9.9867	9.8914	10.5235	8.38263	9.49156	9.986	9.99643	9.8936	9.65301	10.0635	9.75027	9.72906	10.5679	11.1322	9.8936	9.39133	10.1312	10.4274	10.3027	10.4749	10.7049	9.97578	10.5669	10.0124	8.61199	9.83385	9.65947	8.76425	9.72312	10.2008	10.1765	10.1765	10.2655	10.1924	10.2031	10.0367	9.71945
ACTN2	4.52576	4.35492	4.44185	5.13142	4.37427	4.18492	4.28605	4.54361	4.17085	4.07575	4.66958	4.3443	4.13546	4.04623	4.89752	4.5567	4.4729	4.74033	4.88083	4.68448	4.70221	4.84762	4.39744	4.51533	3.86494	3.31079	4.28377	4.3939	4.38312	4.6175	5.05314	4.18182	3.55286	4.58204	4.24221	4.6887	4.49231	4.23695	4.137	4.31384	4.45279	4.90929	4.7777	4.03083	4.25546	4.65372	4.3533	4.40871	4.239
ACTN3	7.81153	6.40011	6.10494	6.16063	4.53557	8.06678	5.57424	4.83676	4.84484	4.69381	6.59685	6.67431	6.04906	7.56778	6.67668	3.96493	4.75845	6.85159	7.13301	4.73974	4.63057	4.43113	6.80046	7.14668	3.57066	6.40212	7.03488	6.3395	6.48259	7.63899	8.26763	6.56916	6.26686	7.9716	5.64374	7.63371	4.37295	4.83601	5.85872	4.98325	5.42139	5.41226	5.43298	5.22534	5.10983	5.18695	5.35642	6.48514	6.58494
ACTN4	10.5099	10.6365	10.9124	10.274	9.89168	10.2397	11.2253	10.2971	10.1301	10.1846	10.2348	10.2407	10.0487	10.1224	10.9785	9.95516	9.82251	10.3012	10.4017	10.4303	10.3314	10.6188	10.1022	10.1747	10.6499	10.9691	10.1285	9.73863	10.2278	10.569	10.3539	10.8453	10.6931	10.5971	10.314	10.5559	9.43742	10.1442	10.4653	9.91399	10.3983	10.5104	10.0939	10.1171	10.0281	10.3999	10.3617	10.7789	10.5845
ACTR10	8.33589	8.50193	8.11437	8.60286	9.85784	7.97132	7.86438	8.5314	8.84732	8.7534	8.5314	8.45232	8.23871	8.49764	7.71593	8.59321	8.83667	8.6085	8.43101	8.533	8.75707	8.6085	7.73874	8.29558	8.66016	8.78709	8.54509	8.03105	8.68701	8.00688	7.70203	8.14316	8.39149	7.85044	8.23799	7.93198	9.50666	8.72431	8.78566	9.56336	8.82501	8.52644	8.52408	8.47719	8.38948	8.56084	8.59984	8.41221	8.47656
ACTR1A	8.42418	8.5185	8.74034	8.4714	7.84731	8.66405	8.79239	8.2786	8.42607	8.45629	8.43457	8.51469	8.37812	8.45106	8.76869	7.65575	7.61599	8.25259	8.0278	8.52831	8.25393	8.41908	8.16153	8.0771	8.4917	8.75223	8.34638	8.64208	8.6674	8.2632	7.87981	8.04666	8.15834	8.02729	8.28312	7.9655	8.02669	8.65157	8.59692	8.31681	8.74993	8.59808	8.70812	8.67337	8.62036	8.68262	8.56892	8.72491	8.83722
ACTR1B	8.04588	7.87325	8.25363	7.734	7.28008	8.0299	8.32196	7.7087	7.59722	7.79338	7.84552	7.89043	7.8769	7.88594	8.52602	7.94514	7.33407	7.74851	7.62223	7.77069	7.78687	7.81695	7.7619	7.81214	8.24803	7.80426	7.86408	8.06547	8.2877	7.5224	7.90397	7.53501	8.0247	7.69529	7.99408	7.71177	8.11621	7.8595	7.86813	8.73955	8.12437	7.92973	7.65731	7.87043	7.75717	7.8847	7.59638	8.21429	8.12259
ACTR2	9.34166	9.51037	8.84809	9.56643	9.88374	9.86502	9.89014	10.1003	9.88872	9.85302	9.53081	9.53138	9.95912	9.67949	9.83413	9.72084	9.71924	9.52167	9.42754	10.0256	9.53262	9.81252	9.48456	9.91291	9.82372	10.0899	9.48095	9.81474	9.61338	9.57531	9.22125	9.6067	9.85281	9.45186	9.76686	9.26159	9.64606	9.43034	9.72491	9.56251	9.64145	10.0263	9.89774	10.0573	9.96076	10.022	10.0159	9.37259	9.49181
ACTR3	9.32543	9.42079	9.2213	9.60262	10.3459	9.45086	9.39356	9.87171	9.57969	9.59687	9.63663	9.48837	9.46194	9.73851	9.35503	9.95973	10.1389	9.45107	9.01744	9.78943	9.69964	9.70292	9.6339	9.67141	10.074	9.66637	9.30862	9.56932	9.75374	9.7127	9.25358	9.90771	10.2262	9.24221	9.99756	9.2296	9.80291	9.61196	9.62547	9.60949	9.60684	9.57057	9.53817	9.51768	9.68501	9.61975	9.57325	9.55536	9.35431
ACTR5	7.12792	7.24069	7.07204	7.22739	7.28251	7.45284	7.11928	7.43855	7.17821	7.28335	7.56571	7.54569	6.9824	7.12054	7.06452	6.11795	7.72048	7.06743	7.61728	7.1115	7.52326	7.45356	7.29532	7.26509	7.63047	6.67181	7.15429	7.03137	6.62425	7.36409	7.42814	6.80244	6.90686	7.60403	7.01152	7.45559	6.44849	7.14408	7.25484	6.65022	7.2637	7.36362	7.44093	7.37842	7.4311	7.27053	7.37422	7.492	7.65831
ACTR6	7.40555	7.43255	7.08589	7.42253	7.53454	7.19109	6.99449	7.73684	7.84506	7.77499	7.73304	7.61288	7.51551	7.33568	6.88229	8.11405	7.4257	7.20301	7.40727	7.53845	8.10764	7.88326	7.62747	7.25793	7.67315	7.03242	7.33946	7.30818	7.41868	7.53587	7.34251	7.30078	7.02538	7.63817	7.32342	7.89289	8.14129	7.42861	7.62576	7.9546	7.57347	7.3859	7.31217	7.41319	7.23944	7.24625	7.2887	7.16416	6.85559
ACTR8	7.3561	7.33096	7.61296	7.54258	7.84574	7.41266	7.32213	7.57963	7.62866	7.62219	7.16214	7.45505	7.22247	7.62454	7.12266	8.10986	7.59999	7.43885	7.13069	7.56977	7.63856	7.71707	7.20992	7.85981	7.43245	7.47659	7.34697	7.28555	7.79609	7.254	7.55117	6.89673	7.75182	7.5338	7.33236	7.25472	7.55594	7.80525	7.50474	7.51384	7.56922	7.40678	7.50474	7.45429	7.59647	7.67905	7.72391	7.41566	7.40856
ACVR1	7.72529	7.76068	7.10773	7.48787	7.91043	7.72055	7.93511	8.05508	8.18424	8.31144	7.86678	7.89879	8.21324	7.92056	7.63165	8.70226	8.00062	7.83435	7.80478	7.87409	7.80546	7.90667	7.91768	7.77394	8.05872	8.64407	7.9148	7.2753	7.98613	7.8503	7.84867	8.10221	8.26935	7.90799	7.92598	7.84806	8.67909	7.41453	7.33287	8.62221	7.51553	7.86968	7.81295	7.82348	7.8766	7.8766	7.78887	8.16218	8.24718
ACVR1B	7.25514	7.18895	7.08184	7.16762	7.56415	7.37607	6.8023	7.21118	7.19695	7.13859	7.03051	6.84538	7.39982	7.05578	7.10037	6.94211	7.79704	7.46126	7.39724	7.3844	6.90606	6.81935	7.43196	7.04402	7.09734	7.27247	7.40095	7.13921	6.99244	7.03129	7.3374	6.96386	6.97069	7.29644	7.10967	7.30231	7.26401	7.35938	7.52407	7.33538	7.6026	7.04793	7.14424	7.06076	6.90139	7.22375	7.03025	7.09045	7.22392
ACVR1C	4.08978	3.81996	3.93043	4.0218	4.35462	3.99662	4.21083	5.38087	5.28723	5.35249	4.05049	4.11939	4.80183	4.85509	4.53007	6.43095	5.15683	4.14069	5.10398	5.43176	4.77185	3.62655	5.66319	4.04101	3.57195	4.64661	4.83702	5.07293	4.33389	4.59529	4.67963	4.60373	4.05482	4.63436	3.94038	4.70108	6.48314	3.88509	4.05971	6.19063	4.14203	3.9466	4.62727	4.56942	4.82076	4.70108	4.42435	4.45663	4.57407
ACVR2A	7.04219	6.90789	6.76713	7.05646	7.242	7.07579	6.73202	6.84455	7.20811	7.18633	7.2291	6.94274	7.5455	7.20441	6.55093	7.94687	7.85263	7.28845	7.17046	7.26168	6.97438	6.74244	7.26812	7.13061	6.65074	7.13444	7.49898	7.11207	7.33821	6.71442	6.76811	6.80604	7.14601	6.64143	7.06513	6.70084	7.82572	7.48019	7.59217	7.72647	7.49848	7.04716	7.06693	7.09091	7.105	7.09706	7.18703	6.87125	6.62744
ACVR2B	8.42592	8.08555	8.38834	7.92046	8.0774	8.6168	8.43426	8.5826	8.16852	8.20535	8.9226	8.6423	9.02547	8.44015	8.21946	8.35698	8.07935	8.47868	8.50027	8.26038	8.83514	7.92022	8.95093	8.60949	7.77753	8.34615	8.02635	8.84349	7.836	8.47154	8.92119	8.53397	8.21044	8.88711	8.34801	8.89757	7.72234	8.76353	8.78901	7.32361	8.89677	8.10696	8.19357	8.20986	8.19705	8.3356	8.26638	7.97657	7.96268
ACVRL1	4.32483	3.98292	5.10137	3.80673	3.51531	4.23579	4.26787	3.60256	4.9988	4.52816	4.66744	4.02446	3.93905	3.64462	4.07176	4.36357	4.10697	3.42359	3.43175	4.60656	2.90005	4.90472	5.27445	3.87998	5.93724	3.8014	4.34503	3.66698	4.17006	3.42063	3.18415	3.49922	3.56679	4.17548	3.52034	4.31494	3.56059	3.89928	3.39753	3.44612	4.6236	4.888	4.81942	5.2233	5.12131	5.77926	4.74979	4.21366	4.19573
ACY1	5.63747	5.32044	5.45029	5.2642	5.58805	5.69892	5.18308	4.87395	5.43431	5.43693	5.87579	5.41492	5.31341	5.05066	5.46225	5.97434	5.38463	5.43776	5.57555	6.07601	5.7456	5.62705	5.6265	5.57773	5.1507	5.29604	5.18818	5.42267	4.78549	5.95556	5.04675	5.6366	5.07724	5.36671	5.23157	5.14942	5.50773	5.31812	5.86839	5.5196	5.33132	5.31064	5.54361	5.29514	5.81564	5.40611	5.06107	5.84694	5.5795
ACYP1	7.67866	7.36151	7.51316	7.25952	7.52716	7.33073	6.70294	7.24352	7.08061	7.10644	7.46825	7.48139	7.36061	7.32434	6.06945	7.63766	7.88929	7.44387	7.24359	7.33758	7.23281	7.16159	7.07609	7.37071	7.35612	6.93892	7.49904	7.99055	6.81305	6.66596	7.14942	7.00067	6.85229	7.51883	6.75974	7.63638	7.44639	8.01787	7.85411	7.16285	8.04952	7.49889	7.27365	7.20999	7.05368	7.05933	7.1845	7.31642	7.35826
ADA	6.3792	6.30734	6.97329	6.52926	5.13442	6.62338	6.21819	6.12199	6.87678	6.80694	6.49969	6.3797	7.01323	6.69135	6.56273	6.38738	6.03117	6.60887	6.7169	5.65286	5.99443	6.05095	6.53465	6.60541	6.33305	7.17938	6.51012	6.83359	6.33787	6.41217	6.84161	6.48924	6.35507	6.80303	6.60639	6.85078	5.43259	6.60837	6.58524	5.45433	6.35507	6.37552	6.58117	6.669	6.43389	6.47855	6.53198	7.02147	6.11434
ADAD1	3.2379	3.43895	3.19969	3.36174	3.02157	3.32256	3.98077	3.45926	3.29039	3.4179	3.388	3.38583	3.18583	3.25667	3.99512	3.50027	3.74827	3.87013	2.6911	4.08179	4.2202	3.26313	3.7475	3.47523	2.49807	2.86221	3.29766	4.05187	3.05174	3.10546	3.14222	3.35839	3.49118	3.78319	3.40955	3.35608	3.38326	3.37663	4.07672	3.50155	4.10809	3.57073	3.62005	3.68461	3.05389	1.84405	3.97284	3.44245	3.50651
ADAD2	3.98609	4.11828	4.73244	4.10786	5.33459	4.18136	3.91445	3.77044	4.29558	4.43369	4.45728	4.39823	4.23348	4.30634	4.09922	4.74166	4.91104	5.13686	3.6368	3.58591	4.19533	5.11979	5.28631	5.11662	5.02851	3.64101	4.21247	3.35058	3.7505	3.95552	3.74311	3.87616	4.6437	3.64051	4.87425	5.2984	3.52843	4.67713	4.55646	3.60453	4.14649	4.47309	3.94992	5.35356	5.43294	5.08049	3.20529	4.31819	4.22098
ADAL	6.68418	6.69761	6.78628	6.86863	7.23363	6.36991	6.28334	6.90175	6.91903	6.97414	6.6611	6.57788	6.91979	6.77984	6.03232	7.49175	7.2044	7.05929	6.7658	7.11584	6.83927	6.83638	6.27235	6.89126	6.10467	6.47173	6.89815	7.27384	6.90924	6.38329	6.65834	6.34573	6.29088	6.68446	5.88794	6.7257	7.05996	7.01721	7.10113	7.03454	6.99601	6.89198	6.93855	6.87552	7.00578	7.21177	6.96485	6.71389	7.08937
ADAM10	8.21315	8.35679	8.27167	8.57501	9.41106	8.52585	8.94685	9.1331	9.07731	9.02125	8.73605	8.6069	8.84456	9.00863	9.07097	9.07865	9.7474	9.01425	8.83071	8.81988	8.72849	8.58891	8.71024	8.9969	8.22557	9.32317	9.18538	8.76266	9.02879	8.64762	8.72019	9.01389	9.1927	8.6166	8.89305	8.52751	9.67099	8.72019	8.83876	9.49342	8.79896	8.66694	8.58576	8.77351	8.87765	8.75985	8.8192	8.29599	8.44284
ADAM11	5.03405	4.51277	5.47854	5.35063	5.57383	4.90344	5.0334	4.67474	4.59474	4.44156	4.79228	4.59559	4.31269	4.35364	5.49143	4.90076	4.8985	5.35779	5.25872	5.21439	4.26416	4.24848	4.85412	5.15365	3.21266	5.21171	5.4093	5.22928	5.11528	3.6957	5.38276	3.9995	4.4686	5.15951	4.7878	5.27549	5.28731	5.62282	5.35876	4.79896	5.19124	4.98554	3.84974	4.87586	4.79378	5.48945	4.53733	5.08637	5.6184
ADAM12	5.2528	5.91964	5.25348	5.27654	5.41318	4.94351	5.04221	4.71994	5.93354	4.83894	5.13439	5.09285	4.94544	5.0429	5.27028	4.58315	5.35401	6.05631	4.55335	4.48126	5.03998	5.48082	5.45065	5.0948	4.89038	5.90276	4.49856	5.64836	5.0704	4.30381	4.51224	5.23047	6.70186	3.93782	6.0487	3.86399	4.31584	5.14015	5.17256	3.78963	5.10359	5.94092	5.99159	5.82568	5.89525	5.85116	5.73193	4.58364	4.43868
ADAM15	6.95642	6.89666	7.18627	6.95462	7.61311	7.03279	7.51706	6.72592	7.02888	6.75097	7.08846	7.05658	6.88955	6.8832	7.58885	7.45747	7.57972	7.47177	7.13368	7.05624	7.02083	7.14056	6.95194	6.69431	6.87642	7.46646	7.21425	7.37166	7.19744	7.1301	6.70123	6.58614	7.34566	6.85711	7.28636	6.58351	7.14114	6.81145	6.95856	7.60307	6.98415	7.37021	7.54747	7.29821	7.41054	7.3524	7.17198	7.34575	7.58301
ADAM17	8.2648	8.0653	8.0056	8.26987	7.89374	8.35325	8.47449	8.47903	8.65359	8.64001	8.39196	8.41906	8.88511	8.39555	8.44831	8.27059	7.83209	8.44437	8.39618	8.26261	8.1794	8.26261	7.98548	8.10672	8.31428	8.30335	8.85679	8.58004	8.38962	8.09302	8.16424	8.28999	8.26831	7.76206	8.42207	7.96444	8.58629	8.60722	8.60398	8.44242	8.5241	8.43683	8.49157	8.34211	8.34897	8.43424	8.43745	8.16625	8.3698
ADAM18	3.27561	3.06821	3.41159	3.68927	3.37942	3.32498	3.34641	3.88548	3.71547	3.36842	3.46571	3.56457	3.4299	3.32498	3.24317	3.76017	3.86496	3.77338	2.75255	3.58539	4.2766	3.1828	3.31821	3.10165	4.12644	2.86897	3.51761	4.58487	2.65192	3.13221	3.55939	3.01271	3.34509	4.17985	3.44946	2.87311	2.33885	3.46484	4.79399	3.28886	2.61997	3.89347	3.69194	3.69933	3.81773	3.87827	3.60811	3.88541	3.22852
ADAM19	7.284	8.53304	7.72411	8.34272	8.34051	8.4823	8.65628	8.62335	7.68136	6.74656	9.18004	8.54477	8.42307	8.46981	7.58107	8.18261	7.46666	8.15639	7.51212	8.18632	8.43457	8.53319	8.01572	7.54925	9.03553	9.07797	7.85971	6.90073	8.48985	8.57355	7.55102	8.33183	8.95292	7.49919	9.00756	7.51493	6.56828	7.67767	7.65017	7.05784	7.83558	8.73259	8.75109	8.61962	8.80432	8.62909	8.63116	8.8248	7.60275
ADAM2	3.13563	2.82082	3.54346	3.14687	3.09934	3.59573	3.14234	3.23809	3.23139	3.39802	3.23342	3.28835	3.07912	3.22172	3.58938	3.40638	3.52454	3.07478	3.14902	4.03531	3.25804	2.8166	2.9545	3.42456	3.87015	3.3196	3.66971	3.78852	2.20428	2.73492	3.453	2.77493	2.76395	3.72338	2.73492	3.25814	2.62944	3.25979	3.78058	3.17944	2.88352	4.08038	2.66947	3.94495	3.59764	4.14055	3.31352	3.26655	2.83156
ADAM22	5.27501	5.23518	5.04676	5.58623	4.64077	5.39799	4.98716	5.42525	4.79747	4.99943	5.34286	5.34807	4.97154	5.10389	4.58767	4.97127	5.93773	4.80065	5.62776	5.15261	5.32997	4.57963	5.42368	5.27826	4.7377	5.02982	5.87017	5.14592	4.83825	5.27261	5.44767	5.05187	5.05698	5.5742	4.64217	5.63378	5.11595	5.60584	5.78608	5.21868	5.45054	4.98255	4.85346	4.98221	4.79125	4.50123	4.85048	4.8	5.01559
ADAM23	6.78635	6.84359	6.59316	6.69847	7.05358	6.73686	6.38865	7.12818	7.49624	7.3963	7.06141	7.11518	6.63793	6.70313	6.39278	7.19143	8.22492	7.45697	6.85163	7.30486	6.59148	6.85112	6.75462	6.78372	5.97586	7.35122	7.39165	7.17241	7.22961	6.58456	7.71313	6.4711	6.48187	7.09994	6.41078	7.12326	7.68939	6.8256	6.94415	7.69565	7.01744	6.87454	6.78888	6.83463	7.20333	6.74908	6.92058	6.39283	6.38564
ADAM32	4.11083	4.08198	3.89119	3.85705	3.96318	4.11083	4.03429	3.93776	4.17328	4.14887	4.08601	4.04368	4.01232	4.01584	4.21732	4.17874	3.62841	3.35844	4.07816	4.76551	3.77667	3.71794	4.19947	4.31115	4.08825	4.21325	4.19218	4.25057	3.51522	4.40705	4.00269	3.92813	3.39068	4.03096	4.09446	3.47151	3.96021	4.08815	4.59902	4.27151	4.29344	4.23347	4.58703	3.77309	3.42198	4.44998	3.44371	4.11015	3.81197
ADAM33	5.52971	5.05582	5.43346	5.42198	5.71681	5.08855	5.59733	4.99392	4.96026	4.86647	5.41931	5.17362	4.99709	5.22361	5.32865	5.65601	6.60193	5.32784	5.95795	4.87195	4.68483	4.76036	5.58186	5.07348	5.26942	5.65373	4.73871	5.8977	6.17452	5.10481	6.08209	5.23237	5.87552	5.29031	5.78357	5.28498	4.69097	5.46226	5.6211	3.9051	5.46038	5.75241	5.51014	5.36846	5.42724	5.25961	5.36655	5.81291	5.46501
ADAM3A	3.26496	3.21211	2.74053	2.78493	2.66889	3.18701	3.23177	2.85856	2.84833	2.95049	2.91699	2.92572	2.76147	2.80579	3.41366	2.97166	3.05689	2.7978	3.37022	3.79026	2.41642	3.49803	2.49711	2.59246	3.16329	3.48165	2.64156	2.3071	3.24025	1.70243	3.19517	2.81722	2.88926	3.59113	2.6273	3.17406	2.56127	2.64459	2.92391	3.3945	2.97953	3.40443	3.12164	2.76302	3.63566	3.0621	3.1813	2.84467	2.85644
ADAM8	5.03265	4.89666	5.19227	4.74639	5.43196	4.65227	4.86369	4.63859	4.65738	4.38504	4.91711	4.56738	4.85613	4.76003	5.34047	5.06199	5.70249	5.43646	5.45684	3.88573	4.7837	5.36075	4.70876	5.48983	3.63799	5.18752	4.33047	5.18719	5.50763	5.13361	4.01872	5.18537	5.22902	5.20601	4.79	6.01307	4.2878	5.33355	4.48479	4.90792	4.22557	5.53882	5.30536	4.14768	5.32582	5.28304	3.91793	4.73462	5.13075
ADAM9	6.56719	7.48876	6.60106	7.08037	7.80443	6.92973	7.53497	8.3668	8.10375	8.0296	7.92967	7.38998	7.49033	7.64939	7.74856	8.30537	8.61471	7.72859	7.48444	7.10244	7.26083	7.71691	7.3749	7.54824	7.63624	9.00527	7.89594	6.75741	7.97845	7.03365	6.49272	7.74029	7.95477	6.62242	7.83948	6.49737	8.57651	7.69047	7.56802	8.36372	7.51904	7.96082	7.92297	8.01769	7.89174	7.97055	7.99042	6.72746	6.7123
ADAMTS1	4.8935	7.79495	6.34859	7.25057	6.62763	6.46087	7.02294	7.79703	7.21336	7.14012	6.94199	6.13289	6.61794	6.93798	8.06988	7.76632	8.21887	6.3351	5.72939	6.86708	7.42801	7.59191	7.78796	6.12292	7.9468	7.93951	6.74435	5.86436	7.78137	7.36609	6.56217	7.26924	7.71624	6.39558	7.47565	6.59339	7.31047	5.47603	5.31742	7.45305	5.37096	7.70041	7.66971	7.74918	7.63222	7.65237	7.57331	7.31274	5.82974
ADAMTS10	4.83828	4.56489	5.18723	4.82054	4.59993	5.09903	4.85216	4.66207	4.88724	4.67802	5.23439	4.92815	4.73062	4.58515	5.69847	5.95908	5.77133	4.66716	5.3915	5.12033	5.68695	4.65282	4.78103	4.43745	5.7149	5.62852	3.93986	5.04814	4.78132	5.29384	3.89779	4.81972	4.99459	5.34547	3.89302	4.72981	4.82904	5.09389	4.87466	5.49917	5.08788	5.48888	4.90406	5.57828	5.38026	4.85586	5.45053	5.16413	4.73233
ADAMTS12	5.72213	6.66686	6.69896	6.2931	6.6796	6.38011	6.78786	6.58949	7.4448	7.38261	6.59558	6.50575	6.96428	6.53852	6.43073	6.6091	6.96136	6.56199	6.62815	6.59952	6.33692	6.18607	7.82802	6.26382	6.35619	6.82724	6.75353	6.91419	6.31427	6.51424	6.40656	6.75387	7.22126	6.05248	7.14121	6.00678	6.67415	6.17228	6.20628	6.70335	6.21436	7.01699	6.97578	7.07479	7.02772	6.94097	6.89032	6.34126	6.08213
ADAMTS13	5.39134	5.00427	5.82564	5.10719	5.62839	5.37967	4.85982	5.03359	5.15977	5.10169	5.58444	5.36796	5.12111	5.49271	5.74731	5.81627	6.18923	4.8248	5.65035	4.69602	5.96651	5.87987	5.40512	5.57872	5.74124	4.95105	5.41463	5.01786	5.40285	5.06713	5.83603	4.47964	5.63482	5.41375	5.1896	5.50337	5.58461	5.56969	5.20134	5.70643	4.98193	5.32848	5.56376	5.61471	5.51801	5.40825	5.58063	5.35933	5.25133
ADAMTS14	4.5438	4.54032	4.93364	4.07056	4.38714	4.32223	4.31172	4.22449	4.28304	4.19515	5.26272	4.62284	3.95129	3.96322	4.45872	4.68041	5.66842	4.79588	5.07101	5.66686	4.28641	4.17392	3.41552	4.81117	3.9596	4.4041	4.32461	4.49857	4.37107	5.0504	4.29793	4.7092	3.49302	4.95598	4.20856	4.8173	5.04735	3.59932	4.79243	5.64054	3.52765	3.53227	3.86044	4.60963	4.82317	4.81442	4.77759	4.36148	4.23537
ADAMTS15	5.59104	5.84533	5.92712	5.87544	4.60412	5.447	5.2146	5.4473	4.94035	4.73035	5.17442	5.31374	4.93349	5.63299	4.97344	3.66601	6.14598	5.69046	5.61488	5.20219	5.64947	5.33315	3.92826	5.87154	5.37468	5.58345	3.65128	5.89012	5.28712	4.58954	4.32597	5.14506	5.25606	4.1937	5.03401	4.91601	5.4359	5.0496	4.57916	5.79991	5.53496	5.79455	5.90188	5.4935	6.09272	6.06435	5.48424	5.20447	4.96296
ADAMTS16	4.3535	5.05494	5.27612	5.72732	4.4403	4.91895	5.53486	6.04012	4.47605	4.87542	5.74146	6.07126	5.55902	6.10022	6.78398	5.69999	6.30871	5.23483	4.73615	4.48696	6.81178	4.63373	5.18464	4.584	5.43857	5.25579	5.91141	6.01892	7.00212	6.06013	5.37035	5.92272	5.3791	6.65449	5.98399	6.33253	6.1827	5.52335	4.7287	5.64423	5.41518	5.84931	5.98199	5.22565	4.10556	3.62495	4.09624	4.84534	4.71745
ADAMTS17	5.14547	5.34499	4.84622	5.16942	5.80202	4.94841	5.4457	5.525	4.98702	5.09116	4.53978	4.84687	4.74767	4.74467	4.42222	4.32144	5.25685	4.25342	5.84781	4.83182	5.10138	5.37507	5.55305	4.27801	4.98004	4.9923	4.95215	5.09551	4.85039	5.1845	5.00997	4.92737	5.43342	4.78912	4.847	4.58346	4.47005	4.68108	4.36954	4.47888	4.43932	5.72569	5.55527	5.34732	5.27414	5.56533	5.56163	5.47841	5.72198
ADAMTS18	4.03599	4.27071	4.3028	4.31999	5.24204	3.86604	5.72095	5.26224	4.80922	4.42325	4.92663	4.69909	5.46304	4.19529	4.47552	5.94325	5.87387	3.34991	5.27999	4.1745	4.14147	5.6215	5.19449	5.06322	3.66254	5.08145	4.89661	5.57297	5.67281	4.44991	4.16972	5.46581	5.19308	3.62304	5.34983	3.93251	3.86784	4.86838	4.38634	3.14619	4.6396	5.66794	5.60581	5.63962	5.64759	5.65522	5.73514	4.35291	4.86699
ADAMTS19	6.60841	7.35685	4.32355	7.146	7.30229	7.45308	6.56032	7.4406	8.09774	8.32605	7.4488	7.44665	7.75736	7.88142	6.58786	7.73831	8.12304	7.02231	6.48848	8.22367	7.49938	7.64679	6.65345	6.47061	6.33815	6.97563	7.45332	8.02042	8.52097	6.90537	7.70158	7.3167	7.2779	7.4256	6.96529	7.53637	5.01644	7.2712	6.96639	4.61058	6.99281	8.33338	7.97647	8.20173	8.21502	8.16427	8.09173	7.46528	7.92041
ADAMTS2	5.43954	5.60322	5.4787	5.45861	5.484	5.7853	5.69311	4.79396	4.73071	5.12355	4.67501	4.57236	5.02477	5.484	6.07212	4.62179	4.91348	5.4695	5.97149	4.4929	4.86086	4.39709	5.28317	5.34002	4.2777	5.3695	5.5048	6.22315	5.50715	4.50196	4.53781	5.46472	6.13102	5.0851	5.24495	5.67049	5.34718	4.77012	4.46047	5.47893	5.11319	5.00811	5.04251	6.25882	5.74459	4.77505	5.57283	5.08145	5.23848
ADAMTS20	4.63543	4.92414	4.59043	5.02643	5.23142	5.00668	4.89959	5.05055	5.5226	5.88003	5.37615	5.10175	5.97423	5.80693	5.56824	4.73152	5.55285	4.26814	5.67677	5.59538	5.61328	5.06973	5.09473	5.0483	5.11998	5.22108	4.63538	6.55554	4.8167	5.21626	5.88121	5.34387	4.69315	6.07015	4.57994	6.17353	4.70596	5.3325	5.92485	4.37705	4.77496	5.00971	5.81126	5.36187	4.25814	5.58075	5.00971	4.88828	4.96337
ADAMTS3	5.54507	5.18737	5.18545	5.19699	4.61806	5.3652	5.53925	6.25515	5.33481	6.00607	6.84758	6.3516	7.06747	5.78692	5.17442	5.77211	6.10803	6.38018	5.99017	4.88928	5.26915	5.67269	6.01179	5.91969	6.66284	6.44322	5.94083	4.7233	4.63325	5.27928	4.85687	5.69076	6.10799	5.62578	5.47685	5.37546	6.34517	5.09223	4.86814	5.72831	5.3473	6.31067	6.22475	6.14656	6.37411	6.2808	6.20587	6.02967	6.2472
ADAMTS4	4.68688	4.50982	5.00018	4.86508	4.72108	5.35152	5.17703	4.89572	5.34775	5.43423	5.1467	5.2946	5.00267	4.12789	5.65906	5.61598	6.07615	4.91107	4.80403	6.38938	5.89157	5.44453	5.87779	5.24471	5.32468	4.07176	4.98832	4.96752	3.30377	4.76224	4.97759	4.32958	5.06856	5.20198	4.83526	5.09042	4.50631	4.8796	5.44714	4.01918	4.72323	5.67569	5.2589	6.0049	5.57288	6.15747	5.48648	5.13858	5.01473
ADAMTS5	4.12854	5.35232	4.43141	5.66417	6.13989	4.53629	5.30073	6.12884	3.96341	3.95946	5.80999	4.5416	4.53069	5.25507	4.33132	4.24205	4.83	4.56358	3.72718	5.02562	5.53384	5.5376	4.74798	4.28843	4.2757	6.87164	4.63723	5.07422	4.30089	5.11966	4.52393	4.98184	5.245	4.55004	4.87567	4.51745	6.583	5.46305	5.52542	6.47606	5.61026	3.74241	3.97866	4.40163	4.64404	4.0855	3.9164	6.20687	4.66178
ADAMTS6	4.84468	4.83724	5.29533	5.24848	4.95619	5.07553	5.30711	5.70643	5.35957	5.60667	5.63472	5.33171	6.40182	5.46695	5.22221	6.49545	5.95574	5.52154	5.47051	5.6771	4.19164	5.93711	4.56653	5.18089	5.99089	6.10868	5.56972	5.1217	6.23142	4.5444	4.86311	5.50038	5.97513	4.38188	5.43211	4.16765	5.86143	5.49017	5.74224	5.77149	5.66457	6.0826	5.93405	5.66661	5.86519	5.78652	5.70475	5.3425	5.23439
ADAMTS7	5.8014	5.61869	5.9671	5.78374	5.62956	5.78374	5.97866	5.61869	5.66078	5.65399	5.96334	5.93619	5.64761	5.44129	6.47844	6.62157	6.16661	5.93177	5.55067	6.05718	6.19094	5.58276	4.94188	5.76357	5.93513	6.18054	6.27041	6.2459	5.7691	5.55131	6.47834	5.7619	6.13938	5.91388	5.67325	6.01186	5.86433	5.41658	5.87626	6.13509	5.76867	5.53884	5.69958	6.39891	5.98279	6.00626	5.27253	5.59293	5.60897
ADAMTS8	5.87317	4.79451	5.03473	5.53453	5.86097	4.91349	4.74737	4.35681	3.99142	4.02474	5.13843	5.45503	4.98382	5.18359	4.7808	4.17815	6.00137	5.18129	5.89432	5.06499	5.30915	4.90219	5.90348	5.60337	4.37782	5.09757	4.93316	4.24646	3.441	5.26187	5.60556	5.1669	4.83497	6.72802	5.56344	6.38704	4.2447	4.41075	4.88295	4.69631	4.26274	4.89386	4.14953	4.70609	4.96234	4.44637	4.40937	5.04526	4.88922
ADAMTS9	5.56173	5.1443	5.69248	5.55576	6.12973	6.05526	5.68742	5.69635	7.57369	7.23039	6.60347	5.81876	6.60871	6.3202	6.20339	6.12608	6.54423	6.15484	3.77204	6.47914	3.82963	6.68662	7.21651	6.22802	7.42837	6.96981	6.51688	5.17479	7.45211	5.21619	4.64844	6.08823	5.7246	4.43143	6.11091	4.3953	5.96396	5.74057	5.42208	6.00124	5.84755	7.65485	7.53845	7.59455	7.44834	7.5225	7.54287	6.19873	5.16162
ADAMTSL1	4.48087	4.84777	4.85239	4.50841	4.54977	4.65738	4.37765	4.21554	4.55691	4.49391	4.64403	5.04979	4.6565	4.78746	4.56094	4.51992	4.74231	4.69272	4.36372	5.62319	3.96343	4.14934	4.6369	4.35701	5.30214	5.48331	3.93134	4.90289	3.96129	4.35645	4.5199	4.26925	4.64477	4.13832	4.27624	4.34595	6.29268	4.47223	4.60282	6.27638	4.62231	4.2946	4.4284	4.10616	4.56373	4.18185	4.57445	4.30638	4.52366
ADAMTSL2	4.44874	4.55356	4.71987	4.57589	4.79039	5.00659	4.2494	3.77615	4.05468	4.43578	4.50267	4.3376	4.05019	4.85435	5.0953	5.09559	4.32668	4.64938	4.41122	2.8199	4.20771	4.96547	4.85758	4.428	5.27717	4.51837	4.80514	4.34388	5.1306	4.32331	4.3843	5.05039	4.57126	3.93274	4.53571	4.44755	5.12301	4.34595	4.00525	4.28623	4.61703	4.83572	4.69915	4.66944	4.68298	3.97384	4.58578	5.49756	4.57762
ADAMTSL3	4.53464	5.3213	4.59058	4.9309	5.13393	4.704	4.73156	5.01619	5.52313	5.43397	4.601	4.6653	4.48644	4.89336	4.39887	4.68354	5.84281	4.23094	5.22595	5.06402	4.46752	4.70462	5.4065	4.67876	5.34986	4.37564	5.27322	5.2146	4.93582	5.30274	5.25815	4.54611	4.9238	5.3183	4.89713	4.50516	4.90627	4.5743	5.24941	4.77533	4.06348	5.54552	4.8469	5.27422	4.90591	4.63515	4.75178	5.06329	4.94865
ADAMTSL4	4.46644	4.84542	4.91594	5.11394	4.69076	4.49213	5.96561	5.89679	4.30113	4.38185	4.50591	4.44891	4.29909	4.22843	5.10689	4.60626	4.54024	4.59679	5.12976	5.34827	4.13603	4.96093	5.114	3.96775	4.42444	5.52295	4.62606	3.9805	5.21281	4.78005	5.05172	3.72074	5.06636	4.59441	4.88857	4.50444	4.26577	5.02223	4.77332	3.93879	4.98787	5.19329	5.65206	5.04419	4.6794	4.97671	4.32439	5.11749	5.44158
ADAP1	5.0101	5.04079	5.71216	5.26749	5.78255	5.16962	5.90859	4.87871	4.69072	4.59805	5.01059	5.03069	4.94572	5.11587	5.77926	5.78768	4.70881	5.51934	5.95535	4.49067	5.3082	4.47831	5.8256	5.73827	4.66297	5.14052	5.5002	5.47163	4.33998	5.71759	5.38474	5.04336	4.78246	5.64584	5.16783	5.7502	5.09725	5.08268	5.40386	5.40048	4.9119	5.39962	4.85137	5.02697	5.21097	4.56119	5.09171	4.9816	5.45544
ADAP2	4.79857	4.81606	5.3534	4.69401	5.42493	4.54069	5.03149	4.92433	5.66376	5.52981	4.61428	4.60837	4.60682	4.68186	5.29537	4.90782	4.5562	5.03645	5.2723	5.26988	4.62864	5.32687	5.40569	4.74674	5.05834	5.24083	4.98428	3.66456	4.72874	5.2612	4.25697	5.05055	5.37243	4.94895	4.92953	4.92953	4.78948	5.04764	5.29169	4.67523	4.57152	5.05944	4.82372	5.07506	4.83194	5.04639	4.90555	4.87413	4.98535
ADAR	10.4768	10.3652	10.6488	10.4768	9.9999	10.3205	10.6218	10.133	10.1806	10.2488	10.5646	10.5637	10.4279	10.4736	10.6445	10.4797	9.65216	10.294	10.3578	10.6425	10.242	10.242	10.6025	10.5907	10.0452	10.2863	10.3525	10.3604	10.2592	10.6219	10.3485	10.4309	10.2184	10.6761	10.399	10.6135	10.0936	10.118	9.84456	10.3309	10.1239	10.4842	10.4442	10.4309	10.5045	10.4983	10.3379	10.3192	10.2189
ADARB1	6.35586	6.6257	6.67777	6.22997	6.70464	6.62715	6.06285	6.29581	6.52803	6.45291	6.53645	6.42292	6.3399	6.15438	5.77203	6.72509	6.88904	6.61139	6.63077	5.80157	6.26651	6.30231	6.34208	6.59456	6.58542	6.61546	6.7882	6.23547	6.53113	6.0413	6.35044	6.2523	6.24887	6.13155	6.06421	6.67695	5.88252	6.62458	6.47916	6.07089	6.59039	6.6066	6.89335	6.78126	6.65924	6.70044	6.54771	6.37316	6.41346
ADARB2	5.16395	4.8529	5.1929	5.20536	6.34747	5.38159	5.14698	4.81812	4.96063	4.88166	5.22739	5.2868	5.27595	5.04402	5.14198	4.67344	4.93165	5.36367	5.5094	5.39823	4.28989	6.10259	4.70531	5.54213	4.29995	5.50587	5.55152	4.3842	4.98774	4.66199	5.054	5.12738	4.82114	5.10207	4.68606	4.89462	5.67581	6.79037	5.85583	5.10781	5.17328	4.85484	4.77515	4.80782	4.90355	5.21594	4.75138	5.0002	5.19836
ADAT1	6.86209	6.81245	5.62479	6.86615	6.18335	6.7321	6.92467	6.83456	6.69488	6.80727	6.4325	6.5507	6.59294	6.81866	6.81637	5.77713	5.31727	6.27529	6.33855	6.66037	6.64669	6.70303	6.0269	6.33278	6.4574	6.45392	6.29845	6.34194	7.49905	6.84705	6.65509	6.57893	6.56461	6.34338	6.24509	6.29392	6.51017	6.5261	5.88052	6.59252	6.43612	6.56461	6.72258	6.75853	6.44382	6.73565	6.3712	6.45451	6.9038
ADAT2	6.47374	6.54819	6.48238	6.84511	6.78875	6.25903	5.75447	6.64294	6.75191	6.87016	7.02981	7.02944	7.04165	6.61915	5.70985	7.0942	7.39605	6.82313	7.33635	6.54499	6.76711	6.10243	6.74319	6.87106	6.27707	6.5924	6.8884	7.11071	5.8293	6.73446	7.09832	6.75285	6.29448	7.33121	6.01567	7.34663	5.87616	6.55612	6.70009	6.14631	6.83714	6.82902	6.71155	6.72065	6.77236	6.78002	6.30981	6.23007	6.06858
ADAT3	5.94309	5.57423	6.09269	5.99335	5.32781	5.70783	6.33235	4.89603	5.01218	4.98807	5.35223	5.6894	5.16792	5.52918	6.02957	4.81587	4.82159	5.04363	4.91048	5.59807	6.04132	5.80082	5.5001	5.55707	5.79741	4.62315	5.43529	5.68784	5.83864	5.85368	5.68668	5.47364	5.41301	5.50684	5.62141	5.37553	4.6283	5.60713	5.6029	4.8308	5.25565	5.56544	5.94843	5.67071	5.49816	5.53597	5.61362	6.30822	6.01268
ADCK1	7.13096	6.89338	7.58647	6.84882	6.53245	6.85867	6.70811	6.45184	7.0444	7.25124	6.98478	7.05591	6.6272	6.50555	6.73525	7.36856	6.92254	6.9668	7.04641	7.30307	7.38725	7.07733	6.72368	6.85081	6.88995	6.61898	6.28288	7.02695	6.74802	6.89903	7.09591	6.66397	6.64864	6.60084	6.72424	7.24165	6.62794	6.71344	6.45056	6.65706	6.67822	7.18175	7.07159	7.26212	7.37257	7.30741	7.04341	7.3211	7.16925
ADCK2	5.88433	6.21167	5.73008	6.15357	5.60083	6.31665	6.19245	6.17797	5.94266	6.22724	5.38315	5.83588	5.52081	5.6911	5.67843	4.93175	5.54438	6.00888	6.24256	6.10382	5.82575	5.95787	5.79148	5.90075	5.57539	6.07887	6.23339	5.24812	5.02503	6.17952	5.91591	5.89178	5.72656	6.26407	5.97743	6.35522	6.37111	5.78056	5.70538	6.58892	5.65669	5.38673	5.11167	5.37278	5.5706	5.41731	5.51215	5.96253	6.44951
ADCK5	5.66416	5.6117	6.588	5.90151	4.16312	5.86788	5.48571	5.15436	5.43546	5.4773	5.57859	5.16627	5.53816	6.21503	5.67982	5.0649	4.75462	5.32245	5.59626	5.60884	5.76678	5.81621	4.88841	4.83571	6.10555	5.34946	5.76678	4.64424	6.1729	4.8288	5.18757	4.64958	6.16978	4.57946	5.42504	5.45474	4.46717	5.74022	5.12609	5.82355	5.32122	6.19872	6.185	5.77283	5.32033	5.96098	6.10275	6.09978	5.72435
ADCY1	6.41362	5.9708	5.88963	6.03049	6.44311	6.66291	5.73819	5.5111	5.81558	5.92019	6.35376	6.02139	6.49387	6.3322	6.23296	6.70155	7.23113	6.45123	6.60619	5.05002	6.1475	6.04949	6.54983	6.71791	5.42923	6.52517	6.54704	6.51302	6.05584	5.98279	6.29448	6.28728	5.66181	6.22074	6.24599	6.1761	7.38946	6.47672	6.32328	7.03562	6.39231	6.14117	5.83144	5.70043	5.91449	5.82545	5.95713	5.99198	6.40207
ADCY10	4.58401	4.51988	4.79219	4.31911	4.28923	4.51391	4.62018	4.30427	4.51306	4.47441	4.41309	4.64404	4.32366	4.277	4.7108	4.69082	3.70022	4.50963	4.49967	4.91117	4.60419	4.99125	3.70012	4.64939	4.00807	4.09074	4.972	3.61443	4.97742	4.06594	4.85552	4.34179	4.3681	4.58965	3.95224	3.76971	3.55943	4.37731	3.91879	4.57632	3.97706	4.77582	5.4595	5.01928	4.88837	4.51752	4.92964	4.59066	4.70666
ADCY2	6.7334	7.30864	7.43966	7.7544	7.93067	6.34504	8.29914	7.74437	5.76879	5.80325	6.81381	7.03763	6.87096	6.80399	7.329	6.47064	7.7411	7.87767	7.32379	6.83461	7.59607	8.12027	5.68698	7.30749	6.66217	7.23815	8.03561	5.99328	5.90069	7.35602	7.44156	7.23423	7.59467	7.98821	7.29375	7.7921	5.92284	6.05523	6.20874	6.10697	6.27354	7.5817	7.31338	7.21015	7.33261	7.38243	7.09264	7.50104	6.08715
ADCY3	7.244	7.44688	7.10558	7.12755	7.45601	7.52871	7.37938	6.6821	7.08715	7.04305	7.06033	7.33391	7.25391	7.41001	8.1001	6.44042	7.28323	7.72342	7.60195	7.29442	6.67441	6.68343	7.32199	7.43305	7.30995	7.55678	7.64155	6.77196	7.08842	7.30186	7.74726	6.9105	7.21944	7.62018	6.80167	7.11165	7.47981	7.1342	7.40713	7.68832	7.06123	7.10383	6.83067	6.87439	7.50694	7.1965	7.22938	7.33713	7.39115
ADCY5	4.70452	4.74109	5.01352	4.95179	6.26561	4.69491	4.95576	4.68609	4.79682	4.8832	5.17055	4.97953	4.70012	4.68666	5.60263	5.17093	5.94737	4.76912	5.59474	5.49107	5.85638	4.71866	5.67786	4.11129	4.67343	4.73321	5.3182	4.92583	4.82054	5.4584	5.21501	5.29542	5.4448	4.42898	4.60375	5.02266	5.83881	4.36279	4.52264	4.7609	4.64137	5.96175	5.40979	4.82518	4.38778	5.06811	5.48642	5.14685	5.43078
ADCY7	5.25096	5.21362	5.07498	4.87648	6.24776	5.25522	4.88827	5.03621	5.47212	5.77085	5.05678	5.41156	5.59478	5.41033	4.76586	5.92362	6.30619	5.22968	6.07745	5.60585	5.28852	5.00526	5.30664	5.09662	5.29826	5.06347	5.71995	5.61884	5.28471	5.58897	5.40448	5.55015	5.72777	5.02589	5.73766	5.54027	5.43211	4.55217	4.8534	5.79862	4.61739	5.61369	5.61138	5.53182	5.3469	5.85157	5.08397	5.37822	5.40188
ADCY8	4.04015	4.31812	4.30472	4.03391	4.37575	4.08513	4.3271	4.21009	3.8676	3.99852	4.10823	3.86214	4.77362	3.91944	5.98273	5.72932	6.73202	4.83088	4.39578	4.3515	3.36542	5.52292	4.98713	5.03592	4.93016	3.37961	3.1033	5.15553	5.01789	4.20024	4.25842	3.26542	4.46476	4.45542	4.11749	4.77077	4.96655	6.04282	5.89671	4.37166	5.91257	3.29261	3.16387	3.18747	5.13454	4.71776	4.78601	3.95426	4.71718
ADCY9	6.29353	6.83804	6.61296	6.65685	6.88595	6.06148	6.78304	6.63638	6.20784	6.20784	6.49654	6.34252	5.92646	5.89641	5.36198	5.83452	5.75343	6.64707	6.75815	5.02035	6.0092	5.41925	6.41083	6.68567	6.30849	6.7092	6.59929	6.29194	6.42856	5.98967	6.16191	5.66574	5.35408	6.31707	5.73081	6.45514	6.21522	6.39865	6.58406	6.41304	6.64688	6.48909	6.35884	6.53045	6.59303	6.42118	6.61236	5.81082	5.41292
ADCYAP1R1	5.59291	4.55404	5.95335	5.42295	4.35228	5.42492	4.33168	4.64116	4.38589	4.58149	4.62488	4.67983	5.25006	4.36851	3.8108	4.23759	4.48766	5.28441	3.82159	4.61262	4.1715	6.14005	3.97463	5.54756	4.37942	5.15606	4.37345	4.88564	4.43976	4.68191	4.60894	4.5216	4.51057	5.42025	4.66826	5.4186	3.81101	5.6163	5.70196	3.85677	5.80533	4.63199	4.1113	4.60659	4.34151	4.80975	4.40647	5.03548	4.84834
ADD1	8.82982	8.95477	9.12655	8.91687	8.73017	9.10489	9.01922	8.91445	8.75072	8.72944	9.1008	9.10376	8.77692	8.86063	9.04609	8.26302	8.40459	8.9086	8.46145	8.93074	9.12768	8.83417	8.64211	8.80367	8.99872	9.20733	8.8657	8.68834	9.02078	8.55727	8.54129	8.61919	8.77927	8.62631	8.75679	8.45185	8.99411	9.22384	9.17853	9.02677	9.20895	8.89009	8.89484	8.91793	8.94197	9.01617	9.03149	9.27108	8.96069
ADD2	8.36707	8.44548	8.94274	8.66629	9.4274	8.51861	8.11358	8.42404	8.46308	8.55206	8.6178	8.80424	8.67434	8.5597	8.61567	8.33354	9.48647	8.87833	8.7112	8.85126	9.05095	9.02476	8.82189	8.95657	8.39521	8.26386	8.13798	8.62371	8.0328	8.80444	8.73386	8.36294	8.15631	8.82484	8.4854	8.82119	9.48565	8.45023	8.35226	9.79219	8.50066	8.48586	8.60187	8.45786	8.2625	8.5081	8.42143	8.95398	8.55526
ADD3	8.5739	8.87479	8.42671	8.80632	8.58307	9.10865	9.35274	9.44619	9.34476	9.18462	9.37046	9.14054	9.73653	8.9699	8.69763	9.26213	8.04226	9.4361	9.39301	8.70874	8.70874	8.72847	9.37512	9.18039	8.50014	9.29767	9.09043	8.65196	8.72095	8.98245	9.23787	9.3336	9.38749	9.3094	9.33124	9.30427	8.16325	9.05928	9.21529	8.21308	9.17659	8.86085	8.9373	8.86697	8.94685	8.86085	8.79379	8.52938	8.74412
ADH5	9.76194	9.7199	9.38273	9.64411	9.69176	9.90476	9.8139	10.0385	10.2025	10.288	10.1342	10.0061	9.98956	10.0548	9.9834	10.1803	9.59304	10.0217	9.84939	10.0072	9.84048	9.72979	9.9916	10.2256	9.68719	9.38729	9.99324	9.90668	9.96374	9.90887	9.96883	9.84801	9.60554	10.0216	9.80638	10.5004	9.97603	9.68737	9.85718	10.1338	9.83847	9.73505	9.80019	9.8693	9.91222	9.90582	9.84476	9.67756	9.59416
ADH7	3.42401	3.37699	3.25881	3.19556	3.86988	3.40515	2.47383	3.19069	3.19158	2.76973	3.14303	3.11315	3.11625	3.01704	3.12097	3.54112	3.36309	3.48347	3.69883	3.45669	3.12084	2.41662	3.15119	3.92232	2.92926	3.07473	3.79679	2.39894	3.1479	3.78171	3.4493	3.31646	3.37317	3.43357	3.6859	3.36837	2.36094	3.25543	3.44495	3.45988	3.34837	2.93583	3.36739	3.18258	3.85894	2.23144	2.13668	3.24469	2.98016
ADHFE1	6.28608	5.95206	7.11223	6.19808	6.41896	6.30729	6.19227	6.12203	6.67579	6.69335	6.78991	6.55382	6.59864	6.45662	6.60747	7.27257	7.77887	6.76274	6.87021	5.82619	6.3881	6.37947	6.01843	6.88525	6.1691	6.8027	6.89783	6.99366	7.01682	6.72842	7.24179	6.27349	6.4418	6.6736	6.63305	7.11268	6.31603	6.11974	6.32988	7.09818	6.93754	7.01154	6.6918	6.73491	5.90183	6.56072	5.61857	6.21781	6.46491
ADI1	8.35838	8.63193	8.44669	8.69236	9.20392	8.24298	8.4482	8.91001	9.01581	9.12557	8.63011	8.39863	7.40097	8.11139	7.59894	8.41768	8.05663	7.59452	7.47368	8.97366	8.92791	9.15171	8.63502	8.16487	8.9995	7.91048	8.40581	8.70224	8.23557	8.51658	8.05446	8.73254	8.70323	7.99605	8.67355	8.01217	7.6591	7.96481	7.68138	7.65817	7.9395	9.06113	9.14338	9.094	9.1403	9.06686	9.09958	9.13468	8.89503
ADIPOR1	8.19161	8.21879	8.19949	8.26636	8.28458	8.06124	8.7148	8.24054	8.50536	8.42626	8.36447	8.41843	8.18022	7.88658	8.90296	7.60549	8.25842	8.17297	8.27278	8.37027	8.59617	8.24521	8.32281	8.12332	8.44271	7.99388	8.04328	8.40776	8.30203	8.50957	8.37642	8.33017	8.3811	8.5875	8.35433	8.47271	8.07077	7.69566	7.69789	8.40818	7.84302	8.4143	8.40029	8.44547	8.2627	8.37418	8.38561	8.30571	8.45333
ADIPOR2	8.44688	8.60135	8.80432	8.76035	7.84102	8.83472	8.61493	8.83858	8.93016	8.82605	9.11647	8.91484	8.62827	8.50047	8.5447	8.58411	8.37733	8.55876	9.24613	8.60196	9.13712	8.5458	8.91687	8.36078	8.54443	8.39002	8.49943	8.47017	8.59227	8.28868	8.69045	8.49938	8.60848	8.51279	8.58649	8.1702	8.51213	8.40314	8.68213	8.98408	8.66205	8.96206	8.91071	8.84009	8.95961	8.82407	8.6055	9.06616	8.77548
ADK	8.31058	8.46531	8.05902	8.19172	8.15314	8.0288	8.65192	8.86296	8.43427	8.46973	8.59994	8.53194	8.66298	8.25148	8.12081	8.66997	7.16822	8.15912	8.18166	8.80504	8.13427	8.24297	8.3973	8.49683	8.38993	8.28738	8.19673	8.47363	8.23896	8.34057	7.83213	8.19845	8.60354	8.21299	8.77217	8.18406	8.57203	8.32473	8.44667	8.54374	8.22994	8.39562	8.39142	8.36056	8.2156	8.15503	8.2984	8.18401	7.96039
ADM	9.09183	10.5334	10.0338	9.84005	9.85946	8.77182	9.78872	9.78445	8.00659	7.7558	9.85946	9.78445	10.1084	8.62677	8.89474	8.99478	9.51467	9.59119	9.15567	9.45192	7.80356	9.08529	9.85732	8.74457	9.17251	10.2358	8.98541	10.7467	9.56179	10.961	10.4024	10.6406	10.4359	10.3032	10.3584	10.3165	8.64684	8.30782	8.1326	8.47212	8.42325	8.76704	8.95468	8.96411	8.67895	8.87516	8.80098	9.37398	9.44122
ADNP	9.92078	9.63776	9.86544	9.88534	10.0683	9.71511	9.73166	9.33416	9.60747	9.69922	9.87645	9.7558	10.1985	10.2547	9.9643	10.225	10.2062	9.89174	9.98424	9.92066	9.93875	9.76533	9.98285	10.0522	9.40443	9.96544	9.86343	9.74466	9.91122	9.58171	9.80635	9.67704	10.0504	9.55138	9.63558	9.63938	10.2327	10.1847	10.2618	10.0722	10.2618	9.81002	9.76478	9.8336	9.86716	9.83139	9.82962	9.52172	9.53159
ADNP2	9.45189	8.93991	9.57054	9.33958	9.60375	9.37084	8.7338	9.20887	8.92855	9.09838	9.24079	9.06357	9.38591	9.38672	8.90914	9.61931	9.53943	9.23856	9.27281	9.33712	9.43135	9.12543	9.62574	9.30146	9.21366	8.88771	9.32481	9.26213	9.02611	9.52148	9.8375	9.29269	8.76881	9.53987	9.06626	9.58046	9.00586	9.26671	9.20277	9.0949	9.25761	9.15597	9.22451	9.22824	9.30913	9.201	9.05724	9.02873	9.23105
ADO	8.17952	8.13042	7.97514	8.02411	8.23843	8.01823	7.87318	8.14973	8.31981	8.24203	8.14565	8.19075	8.31607	8.15035	7.95766	8.8448	8.06243	8.39599	8.31602	7.97523	8.01775	8.0256	8.2939	8.28815	7.72313	8.10222	8.25585	8.12544	8.424	8.32448	8.20012	8.20608	8.17169	8.32986	8.18762	8.34385	8.63993	7.98098	8.04478	8.66698	7.97478	7.96074	8.01773	8.03153	7.93944	8.02559	7.97833	7.99621	7.95054
ADORA1	5.56036	5.69786	5.92523	5.6221	5.68817	5.79893	5.67222	5.69914	5.20605	5.21874	5.63498	5.54318	5.30565	5.31739	6.12642	5.66355	6.26375	5.55709	5.35475	5.95783	5.99591	5.81064	5.24404	4.86218	6.82793	4.76267	5.54773	5.71723	6.07333	5.03983	5.75299	4.87971	5.21296	5.96781	5.14184	5.74588	5.23963	5.34282	5.31021	4.36822	5.62073	6.37065	6.00624	6.31748	6.20063	6.60502	6.32382	6.20342	5.47156
ADORA2B	6.36666	6.57486	5.98763	5.85555	5.27735	6.22123	6.32713	6.45413	6.86367	6.93641	6.47241	6.57486	6.6775	6.34442	6.32116	6.11764	4.9025	6.15545	6.36246	6.22637	6.36041	5.84548	5.70231	5.52761	6.31811	6.69986	6.08344	7.17528	6.50654	6.16288	5.99396	6.40704	6.7785	5.78113	6.52345	6.15989	6.14457	5.59981	5.97588	6.34759	5.85156	6.08526	6.23013	6.21995	6.28601	6.83078	6.91918	5.73994	6.22895
ADPGK	7.77108	7.91111	7.77376	7.755	7.95761	7.94896	8.50014	8.15541	8.1841	8.17574	8.09078	8.01041	7.59951	7.93759	8.91656	7.66883	7.98581	8.00703	7.86228	8.06087	8.19537	8.37618	7.73879	7.74805	8.13159	7.85809	8.01031	7.84788	8.41927	8.1436	8.05132	8.08393	8.01761	7.8877	8.15255	7.90809	7.46667	7.60602	7.71684	7.84063	7.73973	8.3026	8.51251	8.34083	8.22045	8.32463	8.11088	8.30412	8.2315
ADPRH	4.9341	5.1563	5.0788	4.96187	5.22466	4.80177	4.54877	5.03621	4.30615	4.52581	4.6105	4.74089	4.65724	4.80312	4.82397	4.79803	5.79072	4.94296	4.94296	5.46256	5.23213	4.8214	5.34918	4.56662	5.00817	4.75876	4.27553	4.96347	4.17061	4.78899	5.25728	5.3661	5.00792	5.06429	4.71418	5.19454	5.12681	4.86881	4.80216	5.11382	5.06227	4.5605	4.36433	4.5513	3.92909	5.28001	4.42042	4.61473	4.97244
ADPRHL1	4.47452	4.60587	4.86719	4.91532	4.99818	4.80431	5.35123	4.96227	5.3565	4.95025	4.61523	4.50809	4.44809	4.16883	5.36397	5.23284	5.08902	5.1481	4.41834	3.98669	4.87694	5.4037	4.86009	4.46443	4.62542	5.0105	4.83869	5.46011	5.19588	5.0274	4.9792	4.1404	4.63865	4.11383	4.93984	4.27044	5.36519	4.79123	4.83129	5.39481	4.74015	5.49266	4.42607	5.16864	5.15001	4.55056	5.49128	5.15194	5.26
ADPRHL2	8.37048	8.1932	8.67621	8.65839	8.80067	7.8003	7.85784	8.36069	7.96254	7.9879	8.10237	8.16602	8.22874	8.39155	7.96325	8.10411	8.75969	8.26138	8.1139	8.42384	8.32715	8.52685	8.2365	8.14039	8.24293	7.91581	7.98055	8.88703	7.91185	8.18825	8.34491	8.29593	8.38107	7.84928	8.29182	7.91562	8.09142	8.17825	8.31365	8.59964	8.02454	8.28257	8.18611	8.40826	8.15197	8.80093	8.04777	8.65322	8.63764
ADRA1A	3.91927	3.82019	3.55796	3.25703	3.85293	3.78174	3.52776	3.30253	3.24505	3.22369	3.54839	3.57045	3.25811	3.26049	3.69461	3.66816	3.4162	3.03943	3.33423	3.53842	4.18151	3.57514	3.54009	3.39582	4.26212	3.40747	3.39582	3.34043	3.27545	3.95684	3.08601	3.46606	3.54922	3.65142	3.17347	3.49751	3.62422	3.6803	2.90605	3.87374	3.78123	3.55546	2.72638	3.88001	4.19131	3.09928	3.80238	3.44269	3.56907
ADRA1B	3.88754	3.87448	3.77469	4.14317	3.45077	4.08506	4.18976	3.42538	3.54295	3.45389	3.68375	3.69323	3.40098	3.86442	4.11509	3.82871	3.34909	4.37031	2.97294	3.16167	3.34342	3.3019	3.8495	4.1091	3.61302	3.54051	4.19053	4.02642	4.66215	3.86399	3.12892	3.84069	3.16946	4.06713	3.82543	3.72716	3.13379	3.79135	4.68453	3.68533	3.03382	3.43221	4.49901	3.57017	3.04961	4.80406	4.04021	3.94478	4.24766
ADRA1D	3.64553	3.7784	4.33453	3.68108	3.12627	3.96226	4.38812	3.31843	3.67439	3.5711	3.96975	4.0206	3.75044	3.65241	4.15769	3.59993	4.33271	3.63095	3.36043	4.04699	2.92306	3.97864	3.76191	4.04219	3.89492	4.07647	5.36507	3.6655	3.05128	4.38717	4.29976	4.12074	4.27706	2.96633	3.87408	4.32003	3.47842	3.96802	2.68572	3.63875	4.30191	3.71417	2.69877	3.87882	4.20263	4.07053	3.87729	3.9579	4.26318
ADRA2A	5.98218	4.74964	4.76501	4.79681	4.91686	5.77709	3.86351	4.07142	3.50371	3.48003	5.44603	4.62818	5.75583	4.63553	4.76352	5.33225	6.53161	4.68701	5.5604	4.13935	3.85269	3.76661	5.99624	5.92219	4.85189	5.34461	4.95807	4.6716	4.73913	4.97594	4.70847	4.90333	4.72783	5.35775	4.796	5.07248	5.33648	3.65831	3.16405	5.25644	3.03059	5.57251	5.56882	5.48909	5.50372	5.06402	5.59109	4.84273	4.80532
ADRA2B	4.42737	4.49959	4.39645	4.66576	5.49753	5.07265	3.96007	4.0502	4.4563	4.55693	4.556	4.46373	3.96712	4.26324	4.39842	4.77975	5.24246	4.97243	4.80298	4.07732	4.34265	4.27469	5.36396	4.65416	3.7727	4.26017	4.44232	4.92784	4.61931	3.66928	4.34078	4.43218	4.17599	4.33732	4.36818	4.85598	3.62045	3.84722	4.75722	4.03132	5.20101	5.59216	5.4434	5.64345	4.09242	4.85058	4.11919	4.5927	4.55164
ADRB2	4.27932	4.18804	4.2541	4.77822	5.65605	3.73862	4.33291	5.00454	4.62412	4.62456	4.41252	4.08934	4.52332	4.06622	3.08565	4.63601	5.94925	3.93564	5.01546	5.1042	4.8698	4.5088	3.97112	4.36706	3.68655	3.93443	4.19647	4.91598	5.24238	4.49488	4.16496	4.88412	4.81613	4.91537	4.21715	4.57673	2.93219	3.8469	3.88927	3.91531	3.55247	5.13687	5.04203	4.9073	5.08442	5.49948	4.65963	4.29712	3.88699
ADRM1	9.19211	9.01185	9.32409	8.783	9.11424	8.88529	10.121	8.5652	8.57773	8.54666	8.49437	8.69371	8.24161	8.749	10.2513	7.83321	8.48731	8.60274	8.78408	8.90357	9.26799	9.12432	9.02951	8.80991	9.39978	8.50143	8.64435	8.79665	8.78873	9.61906	9.02765	8.99098	9.06843	9.03192	9.00643	9.04262	8.2149	8.59048	8.12316	8.72226	8.31182	9.06956	9.22336	9.02874	8.90997	8.96359	9.00643	9.49217	9.27855
ADSL	10.6285	10.4806	10.3712	10.5253	9.9144	10.307	9.97736	10.0992	10.3175	10.3423	10.3541	10.2921	10.0173	10.0233	9.84206	10.4361	9.77311	10.374	10.5408	10.0451	10.4071	10.3361	10.3666	10.3361	10.035	9.93121	10.2637	10.2112	9.76115	10.5531	10.4197	10.3395	10.1249	10.6034	10.2095	10.5684	9.72919	9.88629	9.91996	9.88514	9.73698	10.2963	10.338	10.2993	10.3277	10.3206	10.2929	10.3909	10.2578
ADSS	7.76698	7.88145	7.4668	7.78409	8.96858	7.76553	8.28324	8.19526	7.88586	7.88586	8.05854	7.95975	7.93518	7.92886	8.06641	6.97344	7.57702	8.04771	8.19297	7.52447	8.07712	7.73623	8.18551	8.19061	7.92279	7.76587	8.25771	7.85253	7.28807	8.06141	8.61406	7.93868	8.18123	8.50966	8.30886	8.22909	7.37072	7.85481	7.99742	7.11678	7.92659	7.75261	7.51181	7.88065	7.84951	7.68666	7.72496	7.47065	7.44153
ADSSL1	5.69596	5.36691	5.98488	5.01683	4.61021	5.61759	4.86421	4.91759	4.21463	4.74389	5.55991	5.86037	6.07663	5.28711	5.70103	5.61202	5.49965	5.736	5.62243	4.59701	4.80166	5.05247	5.63086	5.94183	4.10672	5.77487	5.84958	5.69991	5.17102	5.31971	5.91539	5.2445	5.20402	5.96409	4.7508	5.94743	4.86872	5.39062	5.57879	4.98794	5.70545	5.40519	5.04131	5.44256	5.14797	4.9026	5.19395	5.57539	5.97255
AEBP1	7.11106	7.17067	7.54692	7.40802	6.58365	7.19553	7.75894	6.8613	6.72071	6.48229	6.96537	7.02947	7.01369	7.36407	7.7529	5.57505	7.27721	7.31487	6.88344	6.1813	6.30945	6.77374	6.98807	7.20911	7.06663	8.56084	7.03771	6.73533	7.56114	6.768	7.03118	6.89232	6.94579	6.87062	6.9586	6.73024	7.73888	7.54157	7.68865	8.16471	6.98257	6.54025	6.36308	6.89193	6.44088	7.34565	6.85001	7.09606	6.93428
AEBP2	8.39124	8.09972	8.19835	8.3444	8.72763	7.88885	7.9194	8.48331	8.47623	8.51297	8.40182	8.0464	8.95878	8.71866	8.45454	9.73988	8.64602	8.11336	9.40951	8.71712	8.96675	8.38645	8.81352	8.43799	8.09937	8.21053	8.35541	8.35348	7.87522	8.57819	9.27783	8.56541	8.31419	9.17493	8.42986	9.19484	8.68868	8.34518	8.36442	8.42722	8.40068	8.14181	8.04004	8.17998	8.05097	8.22964	8.16595	7.83307	8.08316
AEN	10.1438	10.0318	10.682	10.359	9.33428	9.87914	9.72847	10.0496	10.1454	10.3328	9.87666	9.69707	9.72274	10.1758	9.3803	8.7227	9.55068	9.43437	10.084	10.2226	10.4726	10.0359	9.64475	9.498	10.2821	9.2887	9.70759	10.193	9.52323	9.98256	10.2293	9.84082	10.0731	9.96419	10.0621	10.0329	9.76883	8.82392	8.9518	9.61943	8.94287	10.2079	10.4504	10.1283	10.0848	9.96634	10.0974	9.73233	10.0094
AES	7.57037	7.13926	7.49968	6.82268	6.719	7.04358	7.40924	5.92399	5.24742	5.04333	6.65315	6.56432	6.60396	6.72805	7.52288	6.04563	6.63467	7.2058	7.33588	5.08341	5.80819	6.32407	7.54674	7.51541	6.24501	7.30384	7.00109	6.10049	6.38499	6.86203	7.11419	6.95978	7.05622	7.31424	7.1668	7.26156	7.40004	7.22518	6.91079	7.60247	6.95978	4.27973	6.06081	6.10802	5.54606	5.59329	6.28113	6.00439	5.99368
AFAP1	6.4078	6.6553	6.35446	6.9679	8.31957	6.2481	7.24444	7.96511	7.46683	7.46759	6.51802	6.40689	6.8654	6.88285	6.21493	7.45387	6.8609	7.53393	7.21589	6.81993	7.3613	7.06126	6.61028	6.57298	6.82554	7.90151	7.07728	6.16166	6.60902	6.90711	6.96298	6.74333	7.65191	6.28282	6.80451	6.30254	6.88624	8.07087	7.81757	6.94698	8.05024	6.84981	6.27406	6.90656	6.56912	6.45468	7.02486	6.95231	7.54165
AFAP1L1	5.04308	5.69805	5.87281	5.85481	4.63389	5.33036	4.91164	5.3535	5.27257	5.18245	5.23115	5.04136	5.35114	6.00934	4.48186	4.18075	5.10731	5.37814	5.35786	3.42941	5.52927	5.5314	5.40389	5.44164	5.91348	5.20592	4.73175	5.54443	5.01811	5.67344	5.53547	5.55545	4.67961	5.5543	5.57523	5.67161	4.40485	3.92044	4.93087	4.97599	4.74152	5.55166	5.29971	5.10333	5.60147	5.53099	5.36093	5.51514	5.05513
AFAP1L2	5.53396	6.40817	5.1663	4.73759	5.59891	4.92812	5.78479	5.74649	4.71748	4.51992	4.86221	4.92765	4.81838	4.78244	5.12147	4.92225	7.16366	5.60853	5.01619	4.8671	3.45117	5.32623	5.57155	5.3115	6.19479	5.44353	5.70019	4.64496	6.43097	5.31851	5.34214	5.99157	5.79987	4.85465	6.02	4.43665	4.1865	4.20589	4.3633	4.48848	4.51488	5.99057	5.9763	5.94744	5.96084	6.13436	5.71688	5.22016	5.06932
AFF1	8.65003	8.58671	8.75693	8.50259	9.11277	8.6535	8.67219	8.45891	8.91871	8.87675	8.86703	8.71436	8.88293	8.92832	8.78241	9.30108	9.32997	8.67358	8.79099	8.99209	9.2787	8.98994	8.84199	8.87147	8.70404	8.54771	8.92641	8.74053	8.52178	8.91326	9.23411	8.8082	8.87608	9.15186	8.82417	9.19057	8.46097	9.04307	9.20641	8.31898	9.25713	8.61576	8.66417	8.6916	8.72654	8.46717	8.56329	8.56822	8.34501
AFF2	5.87506	6.15682	5.74849	5.93411	7.41478	5.90908	6.11434	5.53906	6.78832	6.919	6.18514	6.10266	5.61071	6.06956	7.37284	6.30209	6.56546	6.194	5.64186	6.17722	5.92838	7.30941	6.44058	5.66401	5.83125	5.572	6.24931	6.45286	7.74202	5.28808	5.31156	5.54015	6.09441	5.77354	5.69608	5.88175	7.62583	6.83475	6.78378	7.46128	6.71383	6.26584	6.40102	6.12751	6.39631	6.30854	6.27379	5.75521	5.27421
AFF3	5.14021	5.05122	5.0392	5.29528	5.43421	5.03373	5.06345	5.2309	5.25513	5.30394	4.94774	4.96823	4.4911	4.93588	5.11439	4.94866	5.26024	4.8286	4.38399	4.01821	4.13295	5.87688	4.95005	5.3724	5.77298	6.33325	4.12954	4.38593	6.8067	4.15696	4.13049	4.70101	5.19779	3.83885	4.76596	4.1747	6.217	6.77213	6.66074	6.11614	6.78914	4.62983	4.63606	4.76515	4.8077	4.64793	4.75534	5.28595	4.44953
AFF4	8.0845	8.17747	7.93256	8.25038	8.81245	7.90557	8.089	8.42535	8.19866	8.25321	7.68179	7.78126	8.07315	8.3107	7.64999	7.85762	8.5955	7.95793	7.86528	8.42187	7.9652	8.27324	7.90387	8.24712	8.10062	8.29226	8.3443	8.20899	8.21302	7.9986	7.89508	8.17242	8.25103	7.86818	8.02449	7.85151	8.96512	8.26533	8.30037	8.84603	8.29281	7.96944	7.86307	7.97235	7.93302	8.00559	8.06505	7.69719	7.6987
AFG3L2	8.56107	8.44532	9.13606	8.95184	8.95087	8.37947	8.324	8.6775	8.50645	8.59287	8.36225	8.47363	8.24849	8.86363	8.36716	8.49584	8.9398	8.32594	8.52336	8.9844	8.96171	8.6809	8.43134	8.48593	8.60737	8.35484	8.65597	8.82707	8.45511	8.64923	8.81937	8.67981	8.48191	8.92716	8.5561	8.95704	8.06674	8.27121	8.2423	8.07281	8.45003	8.72189	8.78256	8.8308	8.80319	8.85309	8.81291	8.48463	7.9611
AFMID	6.89871	6.51692	7.28873	6.28454	5.97584	6.37944	5.55714	6.20449	5.96432	6.00024	6.30256	6.73207	5.95169	6.41487	6.44497	6.4198	6.63121	6.38661	6.16466	6.85112	5.88839	6.28887	6.05357	6.63019	6.12585	6.60305	6.7586	6.53534	5.96664	5.85808	6.72619	5.7541	6.37683	6.73798	5.69137	6.55474	6.00318	6.22951	5.68842	5.42192	6.24533	5.54065	6.61169	6.84196	6.90838	7.09104	7.12151	6.50612	7.07677
AFP	6.77396	8.78225	5.74163	8.21256	7.51426	6.33425	6.768	6.90604	3.98826	3.28298	5.09046	4.72821	4.20511	5.14859	3.9226	5.53478	4.70283	6.49799	3.79461	4.24951	4.06355	5.2815	9.9455	7.86893	6.30852	5.36569	6.03385	4.22272	5.29206	7.00267	5.90991	8.37566	9.32496	5.3186	9.67496	5.46576	5.9831	2.7392	4.33348	6.01909	3.55993	4.81239	4.86229	5.15918	4.74496	4.94579	5.14725	4.85572	4.74022
AFTPH	7.26931	7.31195	7.10229	7.24649	7.54307	7.17804	7.05602	7.24964	7.38897	7.26834	7.42713	7.39089	7.58298	7.39003	7.19227	7.72847	7.99397	7.61658	7.49646	7.50164	7.20337	7.17089	7.41699	7.55608	7.13192	7.47295	7.3176	7.57231	6.83227	7.27636	7.28507	7.45522	7.51614	7.44043	7.33424	7.54931	7.80986	7.4147	7.55914	7.82491	7.52409	7.17489	7.11946	7.24058	7.12224	7.02108	7.04999	7.05407	7.37308
AGA	7.09222	7.27101	6.55885	6.42198	6.52315	7.24315	6.30448	7.30038	7.06779	7.26004	7.47349	7.77205	6.99599	7.06299	6.6341	7.21902	7.55262	7.10718	7.24877	6.93493	7.21876	7.17637	7.03854	7.19216	6.3052	7.3397	6.92918	6.41738	7.53281	6.67663	6.91877	6.87266	6.47835	6.95044	6.38374	7.02898	7.98384	6.9738	7.05651	8.07355	6.98492	7.00893	7.11306	7.05162	7.02863	7.11924	7.07399	7.27913	7.9275
AGAP1	8.32164	8.20871	8.23708	8.49129	8.4412	8.53584	7.93081	8.38635	8.03027	8.06622	7.91846	7.83915	8.51996	8.48895	7.67282	8.28771	8.4568	8.08844	8.09847	8.19364	8.4105	8.47578	7.8253	8.08938	8.33592	8.18586	8.06957	8.41482	8.45285	8.10158	8.39971	8.11408	8.1353	8.1543	8.05167	8.00028	8.28571	8.79612	8.72478	8.33735	8.80873	8.03052	7.99897	7.94067	8.01454	8.06922	7.93303	8.04998	8.24737
AGAP3	7.40921	7.56835	7.6053	7.61258	7.89048	7.75065	7.94074	7.30279	7.30359	7.19507	7.62324	7.5325	7.2637	7.37659	7.67255	7.91087	8.19124	7.45042	7.49187	7.43187	7.72614	7.7842	7.4801	7.23137	7.70354	7.47817	7.35234	8.18082	7.87049	7.65251	7.44421	7.5114	7.5325	7.09109	7.45586	7.42829	7.57539	7.82708	7.79079	7.87082	8.04061	7.73668	7.52621	7.60374	7.41801	7.58964	7.62698	8.05016	7.63599
AGBL1	4.43956	4.58089	4.5131	4.42313	5.38536	4.50414	4.48495	4.83735	5.31701	5.32929	4.55769	4.853	4.3643	5.00154	4.37648	4.90969	4.92585	4.10429	5.06237	5.11335	5.64829	4.09173	4.92835	4.82118	4.70633	4.62249	4.28151	5.05372	4.53109	4.47725	5.13866	5.54602	4.97755	4.3616	4.54711	4.20047	4.33878	4.379	4.45621	5.22166	5.31374	4.83829	4.20857	5.32334	5.3987	4.04359	4.43616	4.66238	4.58015
AGBL2	4.58594	4.47567	4.43437	4.14173	3.78453	4.50763	3.40592	3.96969	3.66906	3.34971	4.60693	4.55535	4.53927	4.12797	3.6316	5.42848	5.35287	2.90312	3.96664	4.82185	5.03359	4.39203	4.66197	4.83044	3.53519	4.14048	4.29426	4.52533	4.1857	4.16685	4.76757	4.75837	4.73091	4.965	3.88175	5.30021	3.48618	3.47019	4.31672	3.09723	4.59923	4.70907	3.87993	3.54596	4.9183	4.30004	3.94475	4.08647	4.40107
AGBL3	5.10521	4.75393	4.47174	4.48867	4.55671	4.27369	4.13218	4.50465	4.2819	4.36735	4.63515	4.6702	4.51328	4.55906	4.02667	5.16674	4.4229	3.96563	4.49354	4.9376	4.7515	4.545	4.57528	4.92235	4.93288	3.84026	4.27714	5.23165	3.74708	4.05672	4.57532	3.9114	3.73297	4.44649	4.11873	4.18105	4.69286	4.95957	4.95042	4.09849	4.99525	5.09427	4.44537	5.09403	4.92935	4.78333	4.60237	4.37223	4.5926
AGBL4	5.25881	5.2634	4.95133	5.1684	6.03842	5.17023	5.05295	5.2529	5.14487	5.2529	5.02997	5.10953	4.78203	5.43869	5.33567	5.43127	6.17228	5.4651	5.56607	6.19591	5.92051	4.89294	4.74049	4.56453	4.48663	4.5341	5.61317	5.69764	5.72252	4.52338	5.22135	4.70108	5.30987	4.88727	5.25443	5.26816	5.30383	6.07412	6.22498	4.86104	6.20612	5.08394	5.3424	5.12911	5.5204	5.79426	4.20284	5.37292	5.73405
AGBL5	7.66712	7.5496	7.68703	7.47293	7.20543	7.58989	7.7942	7.44169	7.5479	7.62009	7.44664	7.58044	7.49914	7.5648	7.86583	6.89667	6.19202	7.5637	7.48558	7.49033	7.47677	7.39945	7.36786	7.55277	7.02941	7.2464	7.58078	7.81915	7.47149	7.13265	7.5618	7.15942	6.72067	7.6109	7.09629	7.38699	7.19077	7.78365	7.46085	7.31618	7.74827	7.62363	7.78582	7.35722	7.83886	7.55476	7.74457	7.63902	7.77238
AGFG1	8.83904	8.74047	8.43692	8.58511	9.1101	8.66438	9.0629	9.18127	8.97264	8.97108	8.84641	8.8132	9.13314	8.83812	8.88554	9.63974	8.38734	8.88376	9.20355	9.26531	9.14023	8.68508	8.97542	8.8968	9.08892	8.42697	8.7334	8.86376	8.41222	9.07447	9.19796	9.06892	8.79452	9.29786	8.98778	9.24229	8.80104	8.31977	8.41462	8.4168	8.4852	8.95828	8.90165	8.94536	9.19437	8.956	8.96534	8.54688	8.55616
AGFG2	5.18327	5.12987	5.49598	5.15729	5.78115	5.27347	5.17118	5.20336	5.19352	5.26501	5.2609	5.20082	4.95382	5.12251	5.53199	5.66925	6.0162	4.80664	5.28195	5.71142	5.09874	5.05099	5.56109	5.40795	5.24798	5.23987	5.22423	5.74768	5.57264	5.46448	5.11125	5.25585	5.16886	4.79186	5.50456	4.90239	5.75847	5.12632	5.03131	5.35977	4.96513	5.49519	5.51257	5.71025	5.27384	5.67714	5.5911	5.58861	5.34829
AGGF1	7.87509	7.84701	7.18693	7.75353	8.14264	7.98719	7.51149	7.97463	7.33362	7.42355	7.73219	7.71043	7.94546	7.91739	7.59709	8.33537	8.19573	7.74396	7.93955	7.95486	8.06825	8.07905	7.96728	7.90449	7.6457	7.79155	7.8114	7.25284	7.37588	7.78244	7.70809	7.91674	7.6795	7.91795	7.87174	7.76936	8.25246	7.99771	8.1977	8.04908	7.90702	7.60265	7.47565	7.52939	7.6582	7.5458	7.45549	7.59908	7.67759
AGK	7.45056	7.41061	7.53403	7.54853	8.2656	7.22132	6.92848	7.4782	7.59543	7.58512	7.69426	7.7353	7.64019	7.33557	7.03217	8.24003	8.17661	7.61337	8.0916	7.51098	7.47087	7.36315	7.7642	7.6456	7.54828	7.52249	7.52802	7.69613	7.34622	7.80933	7.21311	7.22943	7.5835	7.71446	7.17637	7.67526	8.07814	7.50878	7.40929	7.99212	7.66375	7.65249	7.61761	7.49793	7.41031	7.75518	7.56981	7.40167	7.50054
AGL	8.32505	8.18363	8.52732	8.26209	8.50358	7.78893	8.16619	8.70394	9.56164	9.63049	8.84008	8.56603	9.28072	9.62064	8.57496	10.0898	8.19803	8.51338	8.65736	8.82996	9.40481	9.08171	8.88569	8.56949	9.02838	8.49268	8.26905	8.4839	8.62797	8.74765	8.69215	9.18881	9.03732	8.9123	8.99919	8.95736	10.3994	8.22983	8.40499	10.1318	8.42472	8.36874	8.19686	8.19787	8.23905	8.23395	8.29782	7.85259	8.34493
AGPAT2	7.21766	7.19191	7.26273	7.0291	7.32649	7.41772	7.31487	6.52391	6.47796	6.55334	6.97933	6.87761	6.9473	7.2725	7.51747	7.13479	6.63205	7.113	7.08294	6.13903	6.85417	7.11665	7.24502	6.94257	7.2747	7.30677	7.15847	7.42441	6.79771	7.37008	7.56246	7.07051	7.18442	7.59579	7.59959	7.48217	6.43769	6.71923	6.68698	6.67066	6.76087	7.02472	7.16947	6.83201	6.72909	6.77658	6.84392	7.33005	7.62015
AGPAT3	5.03738	6.04088	5.41679	5.35715	5.83487	5.97653	5.75815	6.01283	5.7479	5.32525	5.74326	5.68381	5.49407	5.73608	5.9167	5.43856	6.52935	5.3852	5.51851	5.91839	4.65697	5.96524	6.48052	5.77679	5.88978	6.27724	5.68666	5.1183	5.7032	5.79686	5.1721	5.82391	6.2346	5.15385	5.7892	4.78993	6.63788	6.37547	6.01556	6.7481	6.34759	5.31758	5.07213	5.26144	5.31777	5.39867	5.2955	5.40373	5.4803
AGPAT4	7.99099	7.87178	7.8505	8.07436	8.14178	7.9592	7.64145	7.88846	7.66437	7.74826	8.26535	8.2471	8.29487	7.97536	7.31564	8.08034	9.15342	7.89382	7.54353	7.80908	7.76356	8.09164	7.65423	8.19566	8.29757	8.06439	7.94564	7.85034	9.01214	7.66004	7.56874	7.78214	7.98099	7.59628	7.87968	7.51824	7.44194	8.4964	8.44526	7.72215	8.38307	8.32498	8.13996	8.29812	8.36633	8.38846	8.12623	7.86411	7.67476
AGPAT5	9.41043	9.08144	8.2186	9.11193	9.17195	8.79398	8.5409	9.28046	8.58956	8.68787	9.02889	9.03499	9.35865	9.22219	7.59406	9.33062	9.50044	9.20752	9.37187	8.31787	8.87323	8.76132	9.12257	9.12315	8.20777	8.95691	9.37558	9.57434	8.26949	9.50634	9.74321	9.37282	8.89281	9.63761	9.16969	9.70415	8.28421	9.01581	8.97405	8.04528	8.96926	8.65302	8.5601	8.62997	8.46342	8.62461	8.65845	8.4157	8.56819
AGPS	8.4103	8.51176	8.17625	8.58273	9.07142	8.53059	8.25902	8.80916	8.67766	8.67386	8.50129	8.38341	8.49019	8.64481	7.8291	8.67146	8.6548	8.19239	8.41841	9.00458	8.84407	8.43985	8.43862	8.52424	8.66395	8.40363	8.20414	8.80296	8.27944	8.5682	8.71288	8.76592	8.79356	8.6844	8.55203	8.78878	8.07025	8.19875	8.31636	7.97863	8.19426	8.52863	8.58722	8.73268	8.68065	8.57468	8.55963	7.99871	8.26609
AGR2	3.61567	3.36045	3.35761	3.38722	3.93216	3.54168	3.85672	3.43694	3.46778	3.56855	3.46629	3.44626	3.3217	3.4442	3.22972	4.4945	3.73254	3.38654	3.89057	4.11839	2.51262	3.92015	4.83411	3.56082	2.8477	3.95315	3.21278	3.24805	3.39879	3.25435	3.62299	3.36075	3.58802	3.589	4.28261	3.15206	3.10557	4.56172	3.47664	3.37909	3.95607	3.87654	3.16443	3.32318	2.96076	3.69783	3.74649	3.51176	3.51845
AGRN	7.75228	7.52307	8.17113	7.51314	7.6085	7.27671	8.12253	7.24162	6.95661	6.98832	7.1916	7.00171	7.26914	6.93725	7.73771	7.77951	7.84729	7.82621	7.73315	7.23094	7.0169	6.98918	7.25842	7.26979	7.1852	8.17559	7.98844	7.15527	7.76552	7.68266	7.76853	7.78518	7.42535	7.52947	7.51298	7.52667	7.64149	7.6341	7.5908	7.74016	7.13665	6.94311	6.70769	7.23766	7.26168	7.80824	7.28126	7.48279	7.36834
AGTPBP1	8.49228	8.45569	8.18362	8.35928	8.76888	8.64209	8.07226	8.83472	8.99269	9.12707	8.8546	8.7046	8.94874	9.02906	8.24221	9.19286	8.44719	8.71761	8.61414	8.70822	9.13495	8.79664	8.4743	8.55946	8.71832	8.27479	8.4293	8.92991	8.56157	8.50295	8.54613	8.53087	8.32777	8.80939	8.32967	8.74474	9.46021	8.83345	8.92637	9.56234	8.86988	8.47757	8.37736	8.40702	8.43019	8.50035	8.38233	8.17314	8.20401
AGTRAP	7.70008	7.7132	7.76569	7.76286	6.97664	7.84726	7.99843	7.40626	7.39198	7.51547	7.64339	7.70833	7.89256	7.93837	8.1973	6.65426	7.06335	7.9714	7.968	7.58096	7.79487	7.46419	7.41012	7.74679	7.54065	7.4993	7.80287	7.5082	6.99023	7.76373	7.89913	7.74745	7.54472	8.10313	7.74591	8.22113	7.14517	7.1024	7.22028	7.53659	6.9993	7.64175	7.86125	7.59406	7.5732	7.43083	7.70237	8.11434	8.38327
AGXT2	3.51344	3.47565	3.52778	3.67603	4.13168	3.47466	3.67123	3.29197	4.09135	4.3936	3.59167	3.96971	3.15048	3.3974	4.3727	5.42584	3.65311	3.29419	4.91534	3.20683	3.16428	3.63051	4.03342	4.02468	4.18203	4.43041	2.91785	3.69647	4.14064	2.98943	3.89633	4.13192	4.12719	4.18018	4.25216	4.05679	3.64656	4.06347	4.3712	3.51858	2.70017	4.22196	4.28647	2.99416	2.70961	3.82831	4.62899	4.24706	3.84059
AHCY	9.80349	9.70069	9.79613	9.79383	9.07646	9.80855	9.8381	9.38581	9.43159	9.44901	9.40659	9.42566	9.48922	9.65291	9.73266	7.41344	8.66954	9.40184	9.44547	8.94116	9.75569	9.14696	9.13992	9.66853	9.50977	9.12437	9.44547	9.94491	9.19808	9.56326	9.95278	9.54477	9.26878	9.95022	9.30192	9.82498	8.69268	8.74492	8.75682	8.65644	8.74351	9.63053	9.7104	9.64447	9.67024	9.74497	9.66524	9.62045	10.6378
AHCYL1	9.41421	9.55048	9.22027	9.6436	9.35962	9.96634	9.82329	9.93325	9.77778	9.82219	9.73812	9.69665	9.93619	9.78492	9.67893	9.74703	9.3047	9.7453	9.50302	9.3734	9.62854	9.50432	9.7988	9.77173	9.46244	9.90072	9.9385	9.68218	9.84641	9.51261	9.7939	9.50318	9.61208	9.8056	9.52785	9.83432	9.76194	9.93846	9.84976	9.78981	9.86307	9.65284	9.59991	9.49485	9.55844	9.54166	9.5359	9.5495	9.59577
AHCYL2	7.78534	7.45882	7.86685	7.25328	8.10002	7.69261	7.38108	7.57078	8.32587	8.26874	8.29405	7.9458	8.35135	7.93172	7.52693	8.14586	8.20817	8.01247	8.14531	7.86355	7.64415	7.40173	8.23797	8.39821	7.25515	7.86547	8.35779	7.83471	7.6611	8.03416	8.38574	8.14568	7.22954	8.45387	7.998	8.33657	7.72207	7.77885	7.91251	7.66538	7.41479	8.09263	7.67273	7.76767	7.53039	7.89697	7.85617	7.86385	7.89206
AHDC1	6.01787	5.95286	6.09197	5.74406	6.27872	6.09514	6.57877	5.69664	5.91246	5.94501	6.09063	6.33231	6.05663	5.86624	6.4724	6.88152	6.86118	5.48964	6.14832	6.10436	5.93384	6.64817	5.951	6.08515	5.93739	6.15408	6.40138	6.2296	6.96461	5.8016	6.38457	6.38717	6.51994	6.00374	5.92521	6.08249	5.53031	6.05373	6.03221	5.30282	6.18761	6.7609	6.49493	6.33571	6.57484	6.29291	6.33164	6.6096	6.28573
AHI1	6.29672	6.92424	6.14017	6.18693	5.5014	6.21145	5.96919	7.05149	6.19528	6.37628	6.29318	6.51848	6.7612	5.81842	5.31262	6.89888	5.80582	6.29166	5.66382	5.52885	5.46652	5.9011	6.39677	6.67959	6.18529	6.64223	6.77107	6.90667	6.7069	5.94107	5.48952	6.20538	6.2677	5.71642	5.82682	5.91982	6.79117	7.12302	7.10884	6.6006	7.24257	5.92768	6.0258	6.02201	6.00911	6.13912	6.2702	5.84892	5.89488
AHNAK	7.38868	8.37153	8.38755	8.4043	8.65454	8.19016	8.53596	8.72	8.16313	8.2065	7.62787	7.18384	7.99863	8.3957	7.69553	7.77483	9.05701	8.12086	7.63429	8.30693	7.60346	8.07531	8.2087	7.8158	8.82746	8.64752	8.12539	7.34597	9.29715	8.12075	7.94631	7.96441	8.37151	7.21728	8.60543	7.13141	7.51899	7.69524	7.92155	7.46325	7.82001	8.8191	8.7047	8.85753	8.77198	8.86156	8.83722	8.44193	8.50249
AHNAK2	4.96599	6.2282	6.27118	4.68463	5.62748	5.78369	4.54368	5.52231	5.04084	4.86992	5.51005	5.13651	5.81909	5.79202	5.50291	5.34856	5.92795	5.8444	5.51517	4.48683	4.81537	5.23494	4.44652	5.22556	5.59861	6.80554	5.74301	5.48326	6.2104	6.10645	5.35806	5.76059	5.90651	5.87163	5.53419	5.8869	4.65505	5.91599	6.28905	4.21137	6.30975	4.76308	5.18774	5.36135	5.25066	4.49919	5.16946	5.35426	5.11829
AHR	6.19656	6.35447	5.74823	6.36428	6.56856	6.04619	6.76421	6.61608	5.09627	5.77163	6.10557	5.76961	6.00343	6.421	6.6787	7.41235	5.409	6.32123	6.53545	5.79947	6.25539	6.07017	5.98994	5.89904	5.93804	6.61515	6.39787	5.96758	6.62197	6.40151	6.45041	6.5369	6.76146	6.44081	6.35729	6.20541	7.14108	6.79145	6.59829	6.91244	6.75038	5.25558	5.21491	5.46378	5.43918	5.54185	5.32685	5.13801	5.89993
AHRR	5.55501	5.31547	5.33275	5.26428	5.23508	5.5012	4.94564	5.69242	5.48873	5.60987	4.6177	4.36425	5.14969	5.9723	5.03012	5.79478	6.39243	5.68376	5.8572	5.05598	4.95013	6.37306	4.9617	4.78312	5.67494	5.42964	4.86225	5.72418	4.90776	4.90492	4.85118	5.20052	5.96129	4.77542	5.08485	4.99223	5.58915	6.35719	6.36245	5.40471	6.36978	4.96924	5.22286	5.24133	5.20537	5.12655	5.2718	5.30436	5.73833
AHSA1	10.1093	10.1042	10.3047	10.3138	9.34138	10.2644	9.86612	10.0735	10.329	10.3	10.2446	10.2361	10.043	9.99392	9.6953	9.00322	9.03882	9.88261	10.2295	10.013	9.89646	9.85715	10.0889	10.0245	10.3356	9.54374	10.1337	10.0327	9.30069	9.74538	9.78941	9.40959	9.88241	10.2451	10.1158	9.47608	10.005	9.24159	9.62246	10.0438	9.78827	10.2044	10.1949	10.3755	10.3581	10.1903	10.3114	10.2411	10.3416
AHSA2	6.99167	6.7732	6.7865	6.59559	6.51045	6.76726	6.25297	7.11972	7.05298	6.98796	7.59182	7.6705	6.78282	6.63444	6.14601	7.56232	8.17172	7.06483	7.36543	6.54158	6.77131	6.91273	6.24017	6.80559	7.01852	7.26632	7.48276	6.7971	7.32981	6.35867	6.47388	6.9136	6.76236	7.20935	6.50973	7.09699	7.9616	7.31019	7.55825	7.74363	7.56465	6.58874	6.64347	6.58614	6.81771	6.52505	6.70511	6.77879	6.47012
AICDA	3.14517	3.50327	3.39584	3.50637	2.72418	3.27339	3.18536	3.62558	4.38374	3.78093	3.27021	3.17832	3.0286	3.48971	3.20429	3.62158	4.0118	3.66826	2.71159	4.50906	3.76519	4.03325	2.69521	3.42129	2.69162	3.52954	4.14488	3.37342	2.66683	3.83851	4.79028	3.01305	3.15896	2.77215	3.42808	3.56341	3.94695	3.36371	3.14334	2.90712	3.00917	3.75034	3.4034	2.92628	3.33724	3.18382	4.10398	3.30115	3.75524
AIDA	9.1158	9.25266	8.29518	9.26838	8.88253	9.06138	9.50053	9.61215	9.53501	9.45847	9.31542	9.1566	9.33977	9.30155	9.31873	8.32377	8.60423	9.44539	9.14922	9.28461	8.81402	8.88858	9.02604	9.38948	9.21592	9.35092	9.16554	9.15531	8.69221	9.10645	9.47326	9.18288	9.25091	9.42751	9.13537	9.40902	9.7483	8.74156	8.76213	9.46605	8.77902	8.94642	8.90502	8.89923	9.19307	9.06227	8.99946	9.12843	8.53732
AIF1	4.15399	3.83207	4.51629	3.7553	4.08504	4.34191	4.3439	3.54695	3.40617	3.56183	4.26279	4.13972	4.18448	3.99836	4.88303	4.83035	3.4064	4.52731	4.44183	4.15579	3.81172	3.35461	4.83828	4.78365	3.69466	3.97394	4.05677	3.94649	3.36678	4.56191	3.62728	3.65385	3.94123	4.83193	4.13299	4.50783	3.40738	3.49912	4.47866	3.78536	3.6292	4.77408	4.21736	3.55872	3.52105	4.3667	4.49518	4.33969	4.27027
AIF1L	9.36799	9.48843	9.60829	9.37336	9.6411	9.41014	9.25259	8.97987	8.51648	8.61462	8.91458	8.91948	8.75886	9.0872	8.93278	8.39788	9.39055	8.97564	8.96496	9.06162	9.10779	9.50252	9.01544	8.96001	8.59863	8.77515	9.10995	9.54683	9.65879	9.16318	9.44171	9.02955	9.07015	9.21908	9.15055	9.29115	7.89595	9.37905	9.26436	8.07181	9.32461	9.19534	9.15133	9.24614	9.25244	9.16606	9.22587	9.65204	10.0151
AIFM1	8.87292	8.85537	8.54064	8.97499	8.27438	9.51633	8.41119	8.97613	8.99181	9.0205	9.17559	9.36063	8.93584	9.09126	8.23633	6.76889	9.32075	8.78679	8.59766	8.64568	8.90636	9.01379	8.65395	8.63608	9.02131	7.77985	9.08963	9.41542	8.7121	9.32852	8.36491	8.71931	8.59857	8.48444	8.43035	8.58439	7.9724	8.07183	7.89994	8.4014	8.02686	9.47462	9.52942	9.49023	9.53177	9.52179	9.55166	9.1565	9.31437
AIFM2	6.42994	7.0623	6.54836	6.63406	5.62966	6.67155	6.62189	6.94606	5.77536	5.84842	5.86168	6.34941	5.73806	6.33384	6.39481	5.51008	6.0965	6.33693	5.90102	5.74057	6.82035	6.68188	6.21134	6.61416	6.60581	6.89941	5.65315	6.46296	4.96427	7.06247	6.27559	5.99947	5.94933	6.48738	6.49059	6.9886	7.26149	5.52692	5.77239	6.678	6.32153	6.03172	5.56051	5.66765	6.53798	6.00561	5.5332	6.52677	6.44447
AIG1	7.48778	7.79291	7.26675	7.69579	6.69213	7.21067	7.1122	7.75649	5.07805	5.50805	7.41836	7.393	7.09284	7.34918	6.50966	6.84742	7.66745	7.25701	7.07869	7.21279	6.97538	6.97978	7.66759	7.82645	5.65017	7.669	7.19173	6.27192	6.89568	7.94673	7.64684	7.46017	7.23936	8.09557	7.45812	8.16503	7.475	6.9777	6.96593	7.28942	6.89029	6.27121	5.87001	6.22754	6.35001	6.19062	6.40912	7.23265	7.516
AIM1	6.04274	5.48019	5.94744	4.85545	5.8443	5.66111	5.88341	5.54919	5.6428	5.73542	6.06935	5.97694	6.6221	6.25915	7.82735	7.56592	6.62873	6.40166	7.48807	6.50395	6.04176	5.8647	5.64867	6.14357	5.71366	6.04573	6.17159	5.54348	5.36872	6.62098	7.32893	6.93014	6.59509	7.57772	6.868	7.62377	6.31428	5.53116	5.51924	6.16519	4.87712	5.30799	5.51413	5.59294	5.33416	5.2375	4.28291	5.73678	6.08208
AIM1L	6.32368	6.43367	6.64487	6.55501	6.013	6.54278	6.1316	5.98544	4.92657	5.10547	6.30736	6.29445	5.94949	6.32292	6.1744	5.83467	5.53762	6.47291	6.38046	5.72369	6.18659	5.86536	6.02824	6.08208	5.83216	5.53472	6.70991	6.434	5.4461	6.4619	6.70298	6.62589	6.00493	6.53894	6.59688	6.76611	5.62203	5.57322	5.42797	5.51753	5.43492	5.61435	6.13669	6.18613	6.27558	5.71901	5.76463	5.81758	6.2112
AIM2	5.2872	4.54161	4.54282	4.7708	4.91268	4.92785	3.48832	4.49537	3.08481	3.66164	4.39997	4.15638	5.76927	5.21691	3.68764	4.82546	5.13092	5.30776	4.66633	3.42815	4.59167	3.39279	4.97168	4.53264	3.71236	4.85506	5.16796	5.37973	4.31632	5.11873	5.58838	5.03525	5.15189	5.34505	5.28043	5.31729	2.83966	4.65587	4.64349	4.05433	4.24135	3.9657	3.13778	4.3773	3.95806	4.26762	4.52984	4.33933	4.26919
AIMP1	7.66203	7.78751	7.59449	7.65447	8.32212	7.25106	7.40711	7.87285	8.23462	8.18705	7.88545	7.716	7.84642	7.64631	7.03879	8.06569	8.01439	7.0834	7.629	7.48902	7.45047	8.00076	7.46288	7.33156	7.91934	7.88681	8.31652	7.57703	8.26173	7.63593	7.98898	7.56292	7.69377	8.01135	7.65516	8.19234	8.08124	7.23439	7.34121	8.11297	7.20832	7.90049	7.80911	7.88103	7.88988	7.9043	7.83804	7.50472	7.61902
AIMP2	9.1213	8.96123	9.18087	8.99357	9.10305	9.07562	9.16529	8.73842	9.26587	9.35727	9.34354	9.36387	8.55716	8.53997	8.99477	8.44308	9.06608	8.80077	8.90169	9.28355	9.02204	9.27924	9.00927	9.15989	9.3927	8.45028	8.93409	9.00927	9.01292	9.32419	9.03517	9.13703	8.99396	9.07467	9.11291	9.05681	8.61461	8.39903	8.42557	8.74014	8.3211	9.3547	9.33766	9.26885	9.36248	9.37932	9.39903	9.34717	9.28705
AIP	7.32395	7.20688	6.76101	7.11721	6.91571	7.27421	6.91631	6.50705	6.34463	6.4278	6.92664	6.98023	7.01412	7.11432	7.14395	6.45612	6.47167	6.80747	6.87529	6.45703	6.99398	6.85649	6.55864	6.6048	7.23359	6.92794	6.97118	7.32138	6.93884	6.28154	6.83437	6.43063	6.54685	6.78466	6.44274	6.88309	7.02447	7.11734	7.05491	7.5304	7.04933	7.08608	7.00736	7.06061	6.81914	6.79518	7.05068	7.35986	7.28181
AIPL1	4.00591	3.94403	4.21982	4.23833	4.70282	4.48591	3.94957	3.96742	3.8475	3.98895	4.00877	3.82085	4.04561	4.29634	4.83534	5.2299	3.91806	4.92538	4.39021	3.8093	4.27227	3.96605	3.88685	4.76027	3.3083	4.478	4.84657	4.23406	3.53387	4.74026	5.01186	4.2848	3.93502	4.18864	3.83634	4.31504	4.07003	4.04252	3.18305	4.19009	3.94237	4.26697	4.36243	4.34112	4.47128	4.12794	4.22783	4.23282	4.31511
AIRE	5.0107	5.84681	6.25974	5.68896	5.63499	5.24936	5.78256	4.82234	5.93195	6.18001	5.63275	5.46564	4.83088	5.51656	6.736	6.3028	4.5479	5.80185	5.92519	5.08658	5.44321	5.65795	5.26874	5.36494	5.45716	5.70014	5.93481	5.77884	6.05875	5.10492	5.89352	5.90084	6.21739	4.83907	4.35631	5.43587	5.82209	5.00922	4.7249	5.46918	4.26678	5.89412	6.90339	5.16075	6.55035	6.58491	6.74147	5.65142	5.63554
AJAP1	5.16114	5.63725	4.87307	6.09892	6.32419	5.48394	5.9681	6.36203	4.25061	4.40473	5.46118	5.60363	5.46701	6.27181	5.9243	6.65927	6.08057	5.15871	5.83888	5.16916	6.56624	6.67204	5.89383	5.35091	6.25057	4.81707	4.79636	5.05791	6.24264	6.27216	5.28288	5.93957	6.2676	6.0108	6.1042	5.72019	4.72779	5.89268	5.29258	5.09241	5.48342	5.64184	5.71628	5.9411	5.59319	5.66069	4.94424	6.46186	6.04397
AK1	6.75358	6.51447	6.84589	6.39817	5.56272	6.5802	6.631	6.43051	5.76634	5.70477	6.27808	6.20741	6.24803	6.38427	6.43813	5.91263	5.7637	6.52204	6.35248	5.86033	6.26205	6.1647	5.83451	6.13192	6.33241	6.91092	6.00912	6.53135	6.13298	5.75419	6.22531	5.80098	6.18827	6.10759	6.2302	6.13468	6.47145	6.89054	6.87165	6.41144	6.9588	6.36496	6.05219	5.91579	6.03274	6.0949	6.01698	6.67208	6.46727
AK2	7.76357	7.68676	7.7553	7.65215	7.34704	8.09131	8.14487	8.17833	7.99128	8.08425	8.14655	8.17256	7.5364	7.89461	8.06223	7.44414	7.27637	7.55391	7.67072	8.04768	8.11799	8.03083	7.87202	7.85398	8.12185	7.72528	7.51911	8.3573	7.27807	8.00435	7.69627	7.50994	7.55311	7.80359	7.72312	7.78809	7.38923	7.64675	7.61932	7.6591	7.58071	8.24608	8.22667	8.21302	8.06817	8.2232	8.17284	7.83499	8.10566
AK3	8.99056	9.20662	8.6163	9.26301	9.32107	8.70968	9.6008	9.90879	8.68097	8.71687	8.81503	9.1502	9.12757	8.95862	8.72684	8.8135	8.79062	8.93797	9.46125	9.54429	8.95189	8.78928	8.81142	8.89511	8.12373	9.54687	9.20502	9.33768	8.67987	8.58215	8.78619	8.85157	8.75958	9.06523	8.84961	9.02677	10.0763	9.30873	9.41975	10.0265	9.33474	8.76983	8.70428	8.72013	8.85054	8.76783	8.70072	8.55837	8.504
AK5	6.15753	6.28767	6.0246	5.72865	6.25046	5.57272	4.73053	5.40647	4.62296	4.85892	6.00897	5.72327	6.59727	6.10033	4.62903	4.8578	5.84997	5.58807	5.75229	6.55243	4.51801	5.06346	6.3777	6.57012	4.84243	5.67109	5.83472	5.44402	5.00008	5.02961	5.20354	6.22838	6.45016	6.81864	5.62734	5.65949	5.85232	6.14102	6.12938	5.40421	6.29052	5.35522	4.79965	4.69111	4.44116	5.3452	5.06208	5.04629	5.52678
AK7	4.92765	4.61895	4.297	4.29305	3.94808	5.18679	4.61895	4.50975	4.00328	4.24233	4.24082	4.59666	4.92696	4.74471	4.95071	4.33819	4.97739	4.65486	4.03129	4.97092	4.17593	4.68265	4.04723	3.9378	5.2106	5.07288	4.05999	5.36168	4.27464	4.83198	4.62381	3.88241	4.12821	5.04251	3.98533	5.35197	3.92156	4.71594	4.48713	4.38341	5.02618	4.97686	4.53819	4.62935	4.58048	4.57002	4.33244	4.57293	4.65053
AKAP1	8.56982	8.08393	7.82788	8.56931	9.11389	8.98383	8.99704	8.68827	8.48691	8.54794	8.33428	8.34134	8.3697	8.69977	9.30777	8.2443	9.21314	8.81693	9.04918	7.98465	9.03413	8.45696	8.57429	8.76699	8.73238	8.11649	9.1093	8.54705	8.03434	9.06206	9.13661	8.92865	8.38479	9.12479	8.70216	9.06418	7.57868	8.13187	8.27621	7.77672	8.13061	8.74571	8.81444	8.72782	8.72197	8.74138	8.76551	8.3508	9.15556
AKAP10	7.21411	7.23663	7.31878	7.21511	7.21552	7.15417	7.30472	7.3711	7.55464	7.59912	7.70997	7.58742	7.28372	7.12965	7.05669	8.11169	7.73981	7.22328	7.22419	7.72471	7.67279	7.35413	7.18386	7.39778	7.2551	7.3052	7.41119	7.99129	7.06584	7.62499	7.66708	7.62696	7.15136	7.61685	7.24626	7.52471	7.18019	7.7677	7.80686	7.14561	7.8523	7.17249	7.07003	7.20314	7.21778	7.15285	7.20272	7.08253	7.79511
AKAP11	7.24444	7.26383	6.54264	7.57513	6.95741	7.40205	7.37743	7.82263	7.57324	7.44718	7.85182	7.63657	7.50536	7.5606	6.93818	7.60454	7.47514	7.48167	7.17741	7.27216	6.81189	7.24206	7.30349	7.60813	7.39547	7.64671	7.40827	7.49341	7.90355	6.86005	7.04038	7.04038	7.45996	7.10127	7.12258	7.1978	7.61693	7.43726	7.67923	7.34696	7.63403	7.52998	7.56863	7.63564	7.84546	7.6107	7.60976	6.72074	7.08506
AKAP12	9.46292	9.6413	9.37919	9.6418	10.2372	9.28561	9.64542	9.57996	9.51043	9.60849	9.2543	9.26092	9.45192	9.54481	8.62441	9.07095	9.97333	9.54695	9.27783	9.62693	9.45331	9.57919	8.95614	9.3841	9.73655	10.2557	9.12422	9.32654	9.41724	9.02641	9.4548	9.42479	9.79676	9.35432	9.65934	9.35616	10.2036	9.74631	9.5109	10.175	9.75031	9.17996	9.32047	9.04332	9.26039	9.25556	9.23286	9.17873	9.137
AKAP13	7.95005	7.77539	7.98884	8.23445	8.03375	8.2977	7.4174	8.09649	7.50949	7.46881	7.81662	7.8132	8.19244	8.03528	7.2965	7.52655	7.88986	7.34442	7.61347	7.98261	7.94612	7.82484	7.78878	7.77263	8.00416	7.74843	7.765	8.00473	8.47837	7.68741	8.04563	7.62626	8.06888	7.69953	7.8993	7.60001	8.05571	8.17413	8.41037	7.45967	8.16814	7.84271	7.68562	7.56984	7.82263	7.83259	7.63234	7.57152	7.55121
AKAP14	3.40111	3.07463	3.17832	3.37155	3.29622	3.1217	3.24408	3.11671	3.16722	3.07978	3.31131	3.25519	3.76215	3.31468	3.37155	3.02836	3.25782	2.5925	3.37614	4.35634	2.77986	2.52509	3.54454	4.25768	2.7993	2.90769	2.83693	3.89057	3.33937	3.08556	3.42142	3.72089	3.40272	4.07324	3.32981	3.98917	2.47231	3.18379	3.4543	2.57613	3.63098	2.45755	2.7578	3.02355	3.8313	2.47881	3.72021	3.29293	4.12925
AKAP17A	8.06904	8.14285	8.10692	7.8389	8.7358	8.07098	8.41018	7.60579	8.14589	8.04793	7.99949	8.00361	7.86756	8.03816	8.52746	8.19608	8.53492	7.95332	8.17637	7.92096	8.50803	8.25739	7.91788	7.8975	8.62448	7.88272	8.03316	8.47882	8.13121	7.9759	8.25031	7.841	7.85733	8.40095	7.98667	8.24453	7.81498	7.97867	7.98406	7.61456	8.03915	8.46197	8.5269	8.24223	8.30149	8.48086	8.55176	8.30507	8.0893
AKAP3	3.63245	3.23007	4.92024	3.75045	3.08166	3.70381	4.32931	3.75578	3.76865	4.02	3.2784	3.89428	3.38613	3.77575	5.20499	4.80072	5.04485	3.52885	4.1909	4.44806	3.16909	3.06309	4.2944	3.32461	3.70925	4.70395	3.67552	4.10997	5.34058	3.39223	4.11313	3.61208	3.45577	4.11483	3.29508	4.32388	4.50998	4.0678	3.89279	5.22459	3.31793	4.36129	3.52523	3.54613	4.31492	4.03525	4.19814	4.15723	4.50168
AKAP6	5.87967	5.62993	5.89113	5.7929	5.97931	5.74329	5.97269	5.60125	5.92315	5.67359	5.57156	5.66569	5.54966	5.89967	5.48333	5.06907	6.25799	6.73095	4.85049	6.77595	6.07454	6.2007	5.04227	5.69608	4.8574	5.25261	6.31518	5.575	5.35602	5.44523	5.48002	5.21203	4.6657	5.3998	5.42129	5.41251	6.57937	6.09717	6.29744	6.66102	6.7955	5.70984	4.99918	5.55033	6.23233	5.4301	5.74795	5.69162	5.45268
AKAP7	6.35166	6.2976	5.95171	6.59706	7.12816	5.72615	5.81048	6.15001	6.30207	6.02389	6.40453	6.1408	6.59205	6.48515	6.16351	7.14562	6.84163	6.48386	6.62939	6.60797	6.70226	6.03362	6.71811	6.77728	5.79577	6.15277	6.26548	6.44296	5.66982	6.14364	6.6604	6.34997	6.37269	6.88346	6.27132	6.87331	6.88911	6.6003	6.58336	6.95098	6.45026	5.59873	5.84039	5.84933	6.08352	6.02042	6.07474	6.0164	5.66868
AKAP8	8.21427	8.05615	8.81186	8.43254	8.03485	8.06071	7.91276	8.00968	8.05073	8.08932	8.0345	8.05501	7.80581	8.26719	7.83476	8.36822	8.20347	7.91085	8.00769	8.07928	8.15969	8.23106	8.29091	8.02924	8.3349	7.75017	8.05066	8.33744	8.34446	8.17815	8.56426	8.24517	8.28154	8.24983	8.09422	8.18328	7.58861	7.97012	8.16286	7.57535	8.08891	8.19163	8.18609	8.11323	8.23448	8.19672	8.13034	8.29497	8.2575
AKAP8L	7.93909	7.94303	7.85683	8.09892	7.86751	7.86033	7.42807	7.43858	7.42316	7.37403	7.80839	7.71565	7.66945	7.93874	7.5685	7.16989	7.65567	7.66789	7.99099	7.41188	7.8274	7.41878	7.56945	7.57883	7.57842	7.81102	7.97772	8.09239	7.42597	7.66104	8.07313	7.40506	6.77057	7.79625	7.53743	7.84001	7.89207	7.79497	7.59119	8.10287	7.73873	7.6837	7.78949	7.60503	7.54085	7.56792	7.71908	7.8588	7.6439
AKAP9	6.91987	6.99462	5.93152	6.84134	7.66443	7.02868	6.91474	7.13166	7.22125	7.12988	7.11116	6.52673	7.24133	6.68668	6.33252	6.57696	8.16378	7.02013	6.70403	6.93531	7.24123	7.83224	7.16087	7.24854	7.05571	6.84716	6.71041	6.49213	6.20447	6.50434	6.83246	6.63943	6.62933	6.66748	6.71724	6.77596	7.81816	7.45948	7.59835	7.62073	7.56469	6.78789	6.82413	6.61649	6.93536	6.88903	6.82912	6.23744	6.54629
AKIRIN1	9.82847	9.77695	9.45608	10.0256	9.99087	9.8188	10.4589	9.87887	9.57035	9.55371	9.86181	10.0344	9.86042	10.045	10.6875	9.11963	9.32451	9.56323	10.0455	9.72446	10.0207	9.85879	10.2246	10.151	9.62717	9.83344	9.78899	9.88795	9.25922	10.0309	10.2041	10.2735	9.96223	10.449	10.1877	10.363	9.53437	9.38602	9.22351	9.65767	9.28972	9.84995	9.6838	9.7962	9.69247	9.79256	9.73184	9.45506	9.45721
AKIRIN2	7.68021	7.67083	7.77805	7.6923	8.35741	7.99116	8.66514	7.76011	7.99841	8.09424	8.10066	8.06179	8.16384	7.96779	8.81837	8.52675	8.04348	7.89402	7.85367	8.25612	8.43706	8.32445	8.32118	8.2335	7.92958	7.87987	7.76202	8.31468	7.89402	7.93911	8.11682	8.00179	8.03174	8.19041	7.80429	8.01958	8.65708	8.35297	8.21714	8.78096	8.35582	7.81378	7.91124	7.84632	7.87295	7.78578	7.87831	8.37825	7.96397
AKNA	6.93364	7.01669	7.74991	7.08328	7.68192	7.3069	7.65487	6.69417	7.22784	6.66782	7.30128	7.40605	7.19492	7.30128	7.56887	6.37336	6.5068	7.07622	6.93965	7.92888	7.1869	7.40726	6.98994	7.08706	6.89068	6.8757	7.04701	8.07195	6.48964	7.1443	7.67101	6.58393	6.96336	7.35305	6.48849	7.2927	8.06197	6.88766	6.21089	7.90981	6.41249	7.09024	7.22164	7.36418	7.2863	7.35658	7.49866	7.35265	7.31076
AKNAD1	4.40711	4.44786	4.40066	4.3311	4.85559	4.49839	4.77223	4.41595	4.46026	4.3886	4.4446	4.51132	4.42417	4.31918	4.6832	4.3311	4.39815	3.31879	4.35378	4.85808	5.15676	5.04369	4.70699	3.58919	4.88375	4.72374	4.00203	4.59805	4.50731	3.68648	3.70782	4.00541	4.29614	3.68907	4.06937	4.33743	5.40808	5.09302	5.37079	5.32056	5.20784	4.74461	4.27883	4.62258	4.3389	4.51928	3.68648	5.15673	4.39168
AKR1A1	9.34157	9.12094	9.5493	9.14112	8.61735	9.46626	8.93224	8.82176	8.91241	8.89149	9.35847	9.30426	9.27442	9.1732	9.4175	8.951	9.01707	9.13386	9.33046	9.29205	9.23818	9.02876	9.04508	9.27428	8.93904	9.05339	9.17443	9.52293	8.6624	9.21166	9.42642	9.13096	9.75558	9.51887	9.07015	9.64238	8.94493	8.93518	9.08158	9.0595	8.94823	8.9838	8.95262	8.92296	8.92534	8.89924	9.1006	9.40127	9.41964
AKR1B1	10.1518	10.3297	9.75782	10.2634	9.44951	10.7266	10.0956	9.84601	9.43642	9.41293	9.82007	9.87374	9.87698	10.0172	9.90701	8.66162	8.81897	10.1218	9.92757	9.61741	9.32544	9.66907	9.64759	9.77194	9.72435	9.80322	9.79958	10.0109	9.92362	9.94218	9.68082	9.78947	9.80287	9.86689	9.86896	9.80927	8.47212	9.78077	9.66577	8.85657	9.67714	10.1373	10.1962	10.1104	10.116	10.1621	10.1621	10.0412	10.1731
AKR1B10	3.4512	4.19689	3.37797	3.54813	3.88737	3.47288	3.99018	3.16776	3.0721	2.8246	4.0362	3.29193	3.74826	4.12317	3.40944	2.77862	3.83076	3.64634	2.4002	2.97539	2.45699	3.964	4.79751	3.83926	4.66366	3.77869	3.7278	2.13296	4.37793	3.58496	2.81252	4.68452	4.29149	3.27078	4.71044	2.97911	2.43393	3.06946	1.80541	2.86522	3.40709	3.65352	3.93801	4.02644	4.58765	3.74262	4.25119	3.7557	4.03249
AKR1C1	4.04601	4.53789	4.57282	4.22679	4.69316	4.6625	3.88035	4.3592	4.87021	4.31764	4.92273	4.69853	4.43169	5.07892	5.17609	5.78665	4.92753	4.51965	4.75438	4.47841	4.36157	4.9299	5.11978	4.12918	4.39261	4.84807	4.74534	4.71859	4.71061	4.52628	4.09158	4.1187	4.96153	3.95619	4.57716	4.28724	5.77894	5.70346	5.60215	5.8814	5.66614	4.07006	4.35371	4.04115	4.18567	4.08481	4.16571	4.19005	4.14507
AKR1C3	4.24647	4.52375	4.34734	4.51989	4.40883	4.91717	4.94585	4.76205	3.42077	3.50339	5.89631	5.8871	5.27984	5.45367	6.55051	6.90288	5.93117	4.24601	3.90467	4.49731	4.62377	4.37024	6.5595	5.76988	5.48695	6.7079	5.19116	4.05254	5.02249	6.87929	4.97456	5.50935	5.49343	5.54362	5.35357	6.08352	6.19503	4.94279	4.12071	5.92063	4.5039	4.06114	3.59592	4.49205	4.94721	3.32989	4.37406	4.32237	4.76612
AKR1D1	4.41738	4.41924	4.36591	5.40697	4.93081	4.33805	4.40854	4.17039	4.08405	4.02369	4.49649	4.14973	3.97866	5.13414	4.36224	4.11685	4.76749	4.70142	4.70916	3.90222	4.29194	4.26403	4.66873	4.34563	4.34448	4.71509	4.70916	4.26978	4.7509	5.04239	4.11157	5.66683	5.72214	3.91016	6.18609	3.80974	4.44443	3.9626	3.9918	4.3593	4.19375	4.10403	3.93504	4.18365	4.26214	4.0393	4.27427	4.2199	4.28421
AKR1E2	4.32479	4.90231	4.40773	4.65315	4.19674	4.95201	4.51792	4.89001	5.41491	5.68037	4.64994	5.22448	4.3872	4.30699	4.9715	5.23834	5.00741	5.081	4.75119	5.36219	4.303	5.10385	5.31724	5.02743	3.60482	5.2899	5.09498	4.15323	4.55018	4.85562	4.14939	3.61571	4.13356	5.38764	4.27941	4.78892	5.19197	5.41974	5.35437	5.5179	4.91377	4.87879	5.3756	5.02424	4.38934	4.49377	4.60617	5.03216	5.18121
AKR7A2	8.59369	8.38672	8.59472	8.06008	7.69817	8.666	8.23885	8.01703	7.93745	7.91865	8.35097	8.45327	8.44889	8.10206	8.31699	8.30712	7.53356	8.57466	8.4117	8.42569	7.9107	8.38917	8.12135	8.29419	7.73847	8.1564	8.11989	8.45991	7.99447	7.85519	7.71978	7.94362	8.23759	7.95781	7.92751	7.88535	8.28871	8.63695	8.6093	8.55329	8.48553	8.38425	8.33485	8.2384	8.10502	8.40452	8.30473	8.51651	8.37005
AKR7A3	5.31178	5.22839	5.55878	4.87898	4.2157	5.44477	5.09896	4.80588	5.00084	4.67954	5.09896	5.23146	5.05815	4.89318	5.25977	4.1472	4.71427	5.03175	5.13468	5.29911	4.95	4.99855	4.80389	4.83942	4.85828	4.64015	4.74501	5.31236	5.08558	4.60035	4.69213	4.71507	5.30156	5.11182	4.55734	4.70579	4.6023	5.07464	5.25276	5.11741	5.08745	5.13641	4.93538	5.32872	4.92591	5.1863	5.32231	5.12868	4.67595
AKT1	7.57855	7.61465	7.7084	7.39282	7.29544	7.63913	7.87189	7.40526	7.68444	7.56128	7.53728	7.52891	7.47263	7.38695	7.94194	6.01833	6.58852	7.67392	7.42543	6.90973	6.97203	7.49991	7.4127	7.36614	7.56762	7.70423	7.41435	7.29691	7.79514	7.1109	7.31968	7.10977	7.16082	7.05612	7.40112	7.23633	7.87619	7.87761	7.41549	8.26383	7.81767	6.94321	7.86464	7.35843	7.16031	7.20858	7.27975	7.72196	7.44524
AKT1S1	6.69867	6.7824	7.04551	6.48157	6.28357	6.87686	7.28596	6.45258	6.97921	7.09399	6.68223	6.56095	6.65825	6.38417	7.36456	5.21914	5.06723	6.29273	6.22462	7.36173	6.77227	6.81269	6.86519	6.55869	7.09247	6.12332	6.09358	6.54594	6.311	6.94382	6.96751	6.92621	6.34193	6.71161	6.17593	6.31826	6.83096	6.19751	6.01743	6.75329	5.79577	6.89439	7.30004	7.04509	6.33092	6.74423	6.25399	7.25461	6.83776
AKT2	8.1821	8.19316	8.43971	8.3198	7.89826	8.24812	8.67141	7.97191	8.1293	8.06636	8.30218	8.22417	7.74239	7.80438	8.3438	7.5604	8.35084	7.77839	7.8812	8.1131	8.45505	8.29647	7.9554	7.55088	8.34423	8.16214	8.43906	7.81542	8.63195	8.0398	8.3558	7.6864	7.57578	8.30789	7.76703	8.0634	7.69222	8.25155	8.27247	7.88992	8.37268	8.31177	8.43397	8.42948	8.35928	8.21894	8.41966	8.65568	8.49726
AKT3	6.88979	7.56969	6.79872	7.47848	8.25046	7.31043	6.96959	7.82146	6.64386	6.61345	7.57341	7.54474	7.81772	6.86754	6.07675	7.29968	8.20179	7.29532	7.47169	7.2816	7.18988	6.62313	6.62436	7.12674	7.58324	8.10131	6.98329	7.08893	7.93338	6.71894	6.8714	7.07783	7.37037	6.96634	7.03551	6.94514	8.33311	8.14572	8.31628	8.21633	8.17498	6.91859	6.72874	6.84671	6.82841	6.82165	6.79728	6.60778	6.5436
AKTIP	6.52751	7.02828	6.26242	6.58667	6.74148	6.96031	7.07027	7.42269	7.0189	7.08755	7.10376	7.13453	6.70783	6.71461	7.07293	7.13506	7.20315	6.90739	6.98995	6.42604	7.15749	6.83038	7.07021	7.1581	6.48689	7.16552	7.12295	6.60604	7.17408	7.09245	6.64849	7.0274	6.8382	6.82042	6.89239	6.76132	7.51327	6.86306	6.93273	7.7351	6.94194	6.73254	6.88342	6.77362	6.66164	6.78276	6.74299	6.38989	7.33326
ALAD	6.3585	6.23501	6.67343	6.49112	6.29526	6.62216	5.76483	6.28934	6.38912	6.58671	6.38071	6.27101	6.31157	6.83114	6.02603	6.61315	7.2863	6.48772	6.2475	6.62448	6.25611	6.89087	6.45127	6.12302	6.60338	6.23037	6.32926	6.50326	6.43631	6.47736	6.41368	6.71265	7.09764	6.45803	6.53545	6.177	5.90045	6.81282	6.09234	6.82915	6.26991	6.50361	6.38376	6.26194	6.17031	6.56514	6.15011	6.78504	6.62213
ALAS1	7.66912	7.71499	7.76323	7.69341	6.81359	7.82242	7.29742	7.38405	7.17662	7.22933	7.40851	7.40614	7.29432	7.60899	7.38794	6.85784	6.80568	7.43321	7.62677	7.0615	7.57433	7.61315	6.94905	7.70961	7.21538	7.05823	6.97708	7.77865	7.02987	7.3908	7.36444	7.26279	7.54528	7.56006	7.51282	7.54426	7.457	6.88043	6.53584	7.57991	7.04077	7.66697	7.39682	7.5992	7.29665	7.33864	7.51954	7.69964	7.84477
ALAS2	3.68045	3.46759	3.59695	3.65929	3.3981	3.77401	3.24569	3.28094	3.22264	3.01213	3.54349	3.39329	3.22402	3.21789	3.82137	3.71367	4.13878	2.96481	3.3509	4.13805	3.75025	2.82384	3.2489	3.0961	4.32684	3.24095	3.42736	4.21985	3.37989	3.88356	3.76335	3.58099	2.88297	2.72642	3.73067	3.94829	3.06878	3.27574	3.76378	3.11758	2.63018	3.48452	3.78183	3.91171	4.22419	3.34083	3.72021	3.7615	3.36288
ALCAM	7.8659	9.07426	7.20727	8.64255	8.04148	7.84503	7.95776	8.05181	6.64097	5.9512	7.97218	7.02514	8.5173	8.19025	6.79274	8.17759	7.79277	8.05809	7.48136	7.1335	6.22289	7.35017	7.03041	7.48715	8.34584	8.99364	8.43284	7.44032	9.16682	7.38448	8.04476	7.97473	8.04951	7.56712	8.04306	7.53481	7.37572	6.63298	6.4308	7.09529	6.54975	8.50963	8.39857	8.53755	8.65651	8.47419	8.47536	6.97161	6.51115
ALDH16A1	7.06589	7.11712	7.23906	6.80309	6.51687	7.22866	6.86889	6.04564	6.27604	6.2535	6.5719	6.52545	6.39637	6.93949	6.97856	5.58906	6.53336	6.33432	6.64896	6.65684	7.27146	7.06209	6.1293	6.45326	6.25881	6.32572	6.8208	7.0943	6.59445	6.55743	7.18847	6.25521	6.32856	6.972	6.4876	6.76034	5.39905	6.5207	6.46649	5.87159	6.65022	7.02617	6.96122	6.9015	6.93907	7.10313	6.98601	7.15819	6.90491
ALDH18A1	9.04895	9.01491	8.75054	9.20123	8.42088	9.43715	9.18768	9.25257	9.35163	9.48507	9.51659	9.41033	9.34833	9.25257	9.21036	8.68343	9.19653	9.41452	9.46654	9.30028	8.76444	8.88175	9.02443	9.08439	8.76752	9.35016	9.51887	9.25452	9.08758	9.39406	9.35263	9.43147	9.16987	9.35562	9.19951	9.32709	8.63736	9.08355	8.95055	8.28891	9.16423	9.26428	9.23514	9.26908	9.19772	9.27437	9.26623	9.28372	8.87005
ALDH1A1	4.49732	4.43643	4.24712	4.18837	3.85148	4.87425	3.71976	4.36218	3.88495	4.00631	5.86474	4.81079	4.44606	5.31154	3.9474	3.37156	3.8362	5.1985	2.91032	3.25783	3.70339	4.33872	5.60018	4.81299	4.41353	5.61831	4.79706	2.32279	5.27159	5.02658	4.07251	6.21576	5.87879	4.16798	5.84222	4.19408	4.61718	2.32399	2.4623	4.67871	2.48154	4.12165	4.49609	4.65029	4.24095	4.25584	4.62755	3.81632	3.91141
ALDH1A2	4.20879	4.36793	4.48611	4.04095	4.97589	4.69875	4.41763	3.73921	4.59486	4.26125	4.05586	4.29911	4.28519	4.36366	4.87798	4.08767	4.58444	4.56485	4.05035	3.81444	3.69616	4.25152	4.24644	4.77651	5.2803	4.42948	5.09362	3.7335	4.6634	3.93575	4.17023	4.0664	3.9202	4.00212	4.65639	5.17981	4.05114	4.09	4.07513	4.14482	5.21735	4.33758	4.20488	4.88761	5.40505	3.83189	4.17985	4.17318	4.55031
ALDH1A3	5.47137	5.81314	5.57525	6.37204	6.42779	5.62331	5.93333	6.48703	6.51207	6.2121	5.59953	4.63012	5.24241	6.31736	6.09428	6.2216	6.14123	5.49293	6.42096	6.63835	7.26185	6.09581	6.22913	5.28095	6.41819	5.21062	5.34464	5.54635	5.21557	7.1849	6.34613	7.31744	7.08625	6.56474	6.86289	6.5224	5.76755	5.50378	4.87623	5.48586	5.37739	5.32795	5.1254	4.78547	5.48762	5.24988	5.30467	5.54765	5.80244
ALDH1B1	7.38737	7.37681	7.30859	7.33503	8.2896	7.48752	7.98705	7.39	6.84285	6.91711	7.29341	7.42735	7.23706	7.34846	7.56839	6.78839	7.71872	7.57863	7.70901	7.37123	7.4928	7.36068	7.19929	7.47903	7.05754	7.33323	8.05966	7.50595	6.60716	7.76344	7.79439	7.54178	7.35118	7.73753	7.57836	8.00903	6.61233	6.88706	6.89654	6.9658	6.82808	7.46814	7.52327	7.38375	7.54178	7.58725	7.37185	7.35926	7.42566
ALDH1L1	4.66078	4.34538	4.98642	4.40743	5.36058	5.13496	4.77703	4.33919	4.36939	4.51453	4.76594	4.94385	4.0889	4.62754	4.25126	5.10753	4.85301	4.72305	3.76446	4.52454	4.74121	5.09261	4.59694	5.76942	4.06734	5.10769	3.73091	5.04621	4.86012	4.44547	4.39803	4.3875	5.31088	4.92664	4.52645	4.28182	4.38373	4.70031	4.62449	4.68875	3.14311	4.91456	4.95515	5.01491	5.21025	5.39066	4.89486	4.38613	4.91021
ALDH1L2	5.31046	7.42262	6.44153	4.95515	6.00468	4.63073	4.68228	5.57727	5.76759	5.85423	4.85988	5.16549	4.86443	4.62559	4.63146	5.68822	6.71039	4.2101	5.69977	6.94141	6.37839	5.89613	5.70303	3.99281	4.95851	5.4168	5.83478	4.19964	6.51911	4.94952	4.94168	5.03417	5.78459	5.22399	4.98949	5.50793	7.9354	5.73717	5.8315	7.90815	4.95805	4.61814	4.75956	5.35112	5.00027	5.09683	5.02137	4.7811	4.5754
ALDH2	9.0651	9.72307	9.18464	9.223	7.99681	9.33638	8.44918	8.86435	8.62818	8.52586	8.87718	8.75892	8.7492	9.06403	8.81387	7.97935	7.97236	8.45521	8.42317	9.318	8.62311	8.63368	9.60005	8.32861	9.22278	8.33975	8.55583	8.67245	9.10207	8.55356	8.24538	8.78214	8.94283	7.91063	8.96512	7.96628	9.4153	8.60155	8.23277	9.5515	8.34516	9.12429	9.25928	8.96824	9.08066	8.94842	9.13668	8.75816	8.57978
ALDH3A2	8.35821	8.81008	8.06583	8.75685	9.32977	9.05998	9.00057	9.31679	8.99647	8.96698	8.977	9.53548	9.04091	9.16712	9.63279	9.81905	9.18374	8.73047	8.82916	9.72052	10.0705	9.50489	8.71937	8.8398	9.30606	8.49695	8.73666	9.2277	8.49091	9.34152	9.38876	9.25052	8.95738	9.78087	9.11183	9.6739	8.52792	8.19245	8.33625	8.51793	8.34572	9.28686	9.25104	9.21317	9.3354	9.20283	9.28021	9.05813	8.952
ALDH3B1	4.46749	4.58095	4.92017	4.63258	4.97458	5.11815	4.73904	4.681	4.79133	4.62009	5.13334	4.84237	4.66359	4.33506	5.08154	5.86115	5.70459	4.21699	5.1725	5.51245	4.37594	5.34545	4.86369	4.44149	4.25708	6.16365	4.69777	4.36231	4.99859	4.52852	4.05241	4.30285	5.466	4.70752	4.58766	4.46692	4.79323	4.65184	4.52817	5.18795	5.1857	5.09228	5.4252	4.8698	5.28477	4.99036	5.80266	4.93669	4.41865
ALDH3B2	3.2258	3.20036	3.16479	3.18983	3.21539	3.13952	3.75627	3.12625	3.00514	2.88325	3.17726	3.10711	3.00664	3.04779	2.70597	3.35637	3.25025	4.26024	3.48518	3.47749	2.88669	2.4614	2.96726	2.72758	2.49152	3.04129	4.0076	2.80969	3.32054	2.41717	3.79014	3.22946	3.09173	3.23258	3.49113	3.58246	3.48863	3.2206	3.43684	2.39243	2.97728	3.07221	2.3218	3.74231	3.70395	2.46812	3.08688	3.2493	4.67532
ALDH4A1	6.9607	6.82449	7.18742	7.02442	6.73661	6.64258	7.57062	6.56569	6.49427	6.48652	6.48596	6.50671	6.46646	6.37477	7.37856	6.22534	6.30555	6.76566	6.96675	7.03103	6.78825	6.79779	6.53558	6.90396	5.95093	6.45716	6.83166	7.1044	6.45402	6.879	7.56531	6.65286	6.4419	7.2733	6.7973	7.39367	6.61288	5.92672	5.92628	6.56736	6.69921	6.60141	6.62889	6.78495	6.68489	6.40237	6.78672	7.10778	7.6467
ALDH5A1	5.81839	5.70439	5.40089	5.46183	5.19586	5.93773	5.60946	6.23744	6.1736	6.20856	6.46458	6.64638	6.25189	5.98079	6.10235	6.10967	5.17185	6.12763	5.90591	5.84753	6.09621	6.19323	6.12243	5.41379	5.21478	6.34916	6.03789	5.71071	6.00492	5.5155	5.55581	5.711	5.63336	5.30164	5.68249	5.43526	6.2624	6.51565	6.62987	6.31787	6.73645	5.82613	5.89809	6.02696	5.88891	5.922	5.79119	6.30872	5.80343
ALDH6A1	6.51457	6.25597	6.34282	6.04772	6.10464	6.52688	6.52387	6.52408	6.31108	6.38492	6.74394	6.71638	7.31452	6.30921	6.81647	7.20876	5.65297	6.38288	6.76824	6.49691	6.4173	6.23446	6.83482	6.80344	5.95399	6.13842	6.68127	7.02938	6.18553	6.60266	6.98923	6.59733	6.03982	6.93358	6.50879	6.9168	6.91716	6.37013	6.50286	6.94605	6.36848	6.1345	6.26428	6.25851	6.01177	6.28609	6.27236	6.22273	6.57546
ALDH7A1	9.43857	9.48274	9.55813	9.71104	9.91902	9.25903	9.30545	9.5754	9.26991	9.25626	9.53355	9.32467	9.96271	9.33951	9.18448	9.05482	9.68821	9.40341	9.39695	9.62665	9.3306	9.14383	9.65231	9.85131	8.97884	9.49325	9.65003	9.63715	9.47158	9.18493	9.91612	9.60866	9.17431	9.94163	9.43338	9.82946	9.00318	9.47714	9.52132	9.21027	9.56102	9.51478	9.44576	9.451	9.2766	9.41696	9.3438	9.46791	9.49911
ALDH8A1	3.94418	3.4774	3.5232	3.43743	4.73724	3.59161	3.335	3.44765	3.52502	3.51517	3.43412	3.37617	4.43539	4.40316	3.07025	3.34303	3.62151	3.89999	4.25796	3.56919	4.1339	3.66524	3.54957	2.87961	3.1514	3.63218	3.7563	3.77876	3.76216	2.7636	3.65665	3.5561	3.56251	3.00189	3.73466	3.01286	4.52641	4.14072	4.37461	4.36622	4.23988	3.52288	3.4774	3.85958	3.24069	3.49336	3.66696	3.86383	3.69368
ALDH9A1	9.28373	9.00536	9.25771	9.50253	8.83068	9.25449	8.66746	9.29925	9.46645	9.24206	9.36994	9.33279	9.75498	9.45016	8.98417	10.122	9.2299	9.46111	9.14028	8.99345	8.88042	9.21069	9.38776	9.6042	8.93014	9.50038	9.58552	9.39303	9.42624	8.90109	9.04219	8.94511	9.03894	8.95017	9.06543	8.77332	9.86546	9.17021	9.20583	9.61681	9.33358	9.55317	9.53275	9.6006	9.57154	9.58369	9.54658	9.19516	9.75044
ALDOA	10.9774	11.102	10.8352	10.9897	10.5666	11.117	11.262	10.7865	10.7722	10.7573	10.9314	11.011	11.2591	11.2044	11.5032	8.9511	10.1626	10.7453	10.7755	10.6522	10.9406	10.9183	10.8714	10.8988	10.8013	10.891	10.6252	11.4619	10.4479	10.9329	11.3953	10.7954	10.6174	11.1485	10.7566	10.9007	9.74117	10.8908	11.1544	10.1244	11.0113	10.9763	10.9544	10.9713	10.9437	10.9057	11.0174	10.9883	10.8264
ALDOC	6.61458	6.61789	7.25318	6.66535	5.82455	6.78667	6.63125	5.93354	6.53668	6.46766	6.84434	6.86361	7.32001	7.17275	7.7214	4.9573	5.56244	6.35975	6.78106	6.46589	6.97983	6.26245	6.66031	7.03074	6.62189	6.34994	6.02232	8.07488	5.40604	6.61473	7.09783	5.9249	5.86896	7.45411	6.66725	7.75625	5.24731	6.68662	7.11751	6.07859	6.80079	6.34023	6.93962	6.58634	6.33541	6.22356	6.4716	6.23204	7.14024
ALG1	7.45107	7.31276	7.1414	6.92798	6.06496	7.61021	6.99212	7.18828	7.2081	7.36124	7.24413	7.16566	7.07881	6.974	7.54407	6.43464	6.23155	6.48723	7.29331	7.62972	7.35574	6.92575	7.16641	6.96574	6.87172	7.06165	6.76696	7.06992	7.05612	7.33221	7.33221	7.16824	6.9537	7.33344	7.31263	7.4656	6.19043	6.3478	6.49283	6.20942	6.46661	7.60441	7.25453	7.49832	7.40863	7.24961	7.29282	7.78956	7.43795
ALG10B	6.22807	6.20364	4.54181	5.89929	5.38456	5.70806	5.68161	6.34307	6.49489	6.69216	5.77078	5.82489	6.30874	6.06723	5.65742	6.24325	5.65492	5.74673	6.42812	6.41364	6.3888	5.74597	6.12713	5.55658	5.14226	5.51966	6.03407	6.11043	5.91286	5.67407	5.6895	5.93328	5.817	5.89621	5.54579	6.12425	5.54979	5.56341	5.81638	5.1832	5.60502	6.41161	6.24517	6.46763	6.37117	6.3846	6.51572	5.33093	5.93152
ALG12	5.5939	5.6112	5.58134	5.4808	6.15612	5.5846	7.05343	4.99636	5.60307	5.54364	5.8161	5.67598	5.60447	5.18899	6.53806	5.49668	6.00999	6.0802	5.59417	5.80565	6.38861	5.68971	5.20443	5.67245	5.95009	5.30325	5.25301	6.17645	5.74768	6.40036	6.3174	5.12457	5.9511	6.35402	4.96778	6.15217	4.95076	5.79492	4.76165	5.50933	5.51856	5.98507	5.94661	6.05729	5.5165	5.67285	5.77265	6.30823	6.30756
ALG13	8.29077	8.27366	7.9328	7.64477	8.62142	8.0201	8.50724	8.25927	7.75	7.76365	7.43893	8.07229	7.23898	7.88542	7.94671	8.78774	8.11894	8.08429	8.14503	8.35247	8.46034	8.41143	7.47895	7.50768	8.05244	7.26824	8.07686	8.2605	8.23559	8.4761	7.75679	8.57666	7.80379	7.70043	8.40385	7.83761	7.86191	7.40107	7.46764	7.8389	7.57701	8.30542	8.41001	8.38812	8.24214	8.28405	8.32209	7.9317	7.80264
ALG14	6.16812	6.10031	5.68782	6.02745	7.02163	6.14211	6.72564	6.00256	6.14699	6.25946	6.03597	6.29887	5.69	6.05527	6.60685	6.53146	6.82021	6.10104	5.79851	6.35121	6.63151	6.36421	6.56834	6.24326	6.72998	6.19155	5.84527	5.8918	6.44402	6.41217	5.56923	6.28246	6.38235	5.63688	6.33168	5.73852	6.1168	6.26646	6.44465	6.04251	6.19987	6.54048	6.6882	6.56033	6.47532	6.57535	6.54187	6.4506	6.29855
ALG2	7.44587	7.62991	7.74057	7.71699	8.17816	7.40868	7.8279	7.86293	7.86592	7.82977	7.90055	7.85125	7.6458	7.60495	7.64984	8.33775	8.32411	7.805	6.98748	8.2056	7.89957	7.75794	7.88681	7.77188	7.78145	7.72258	7.82904	8.03104	7.79836	8.02139	7.71007	7.8626	7.79822	7.78387	7.69852	7.82377	7.8336	7.23186	7.29911	7.69198	7.42211	8.10508	8.08047	8.03396	8.01534	8.09617	8.13239	7.96832	7.88799
ALG3	7.15877	7.00496	7.56308	6.75999	5.71047	6.94354	7.11172	6.40643	6.50127	6.58024	6.89006	7.10173	6.89659	6.50455	7.26601	5.82129	6.42	6.84239	7.22231	6.86753	6.65351	6.47238	6.85355	6.93192	6.32605	6.78364	6.89794	6.86043	6.15559	7.2074	6.91148	7.02791	6.79565	7.12651	6.95348	7.27937	5.64042	6.43927	5.86356	5.8193	6.3126	7.07249	6.9488	7.00779	7.0266	6.90099	6.80162	7.42443	6.91238
ALG5	7.54876	7.6873	6.93276	7.54469	7.96491	7.56606	7.5371	7.57391	7.69684	7.6308	7.30856	7.44598	7.14046	7.23749	7.48861	7.4331	8.28467	7.33502	7.50497	7.52887	7.86869	7.81393	7.50718	7.38685	7.69249	7.45749	7.4135	7.20112	7.89231	7.51486	7.24831	7.55123	7.63786	6.97659	7.50455	7.08269	7.59411	7.36987	7.55805	7.7336	7.33311	7.61626	7.83605	7.76431	7.87675	7.84312	7.86172	7.50683	7.43233
ALG6	8.10125	8.06829	7.14714	7.92299	7.64722	8.25411	7.66818	8.30153	8.23503	8.32984	8.28235	8.34125	8.36133	8.15385	7.42531	8.16297	8.17929	8.40868	8.30475	8.17491	8.11053	7.75898	8.0932	8.22081	7.43452	8.08035	8.07474	7.75602	7.7356	8.13665	8.24264	8.14063	8.0726	8.4789	8.13022	8.46078	7.33941	7.5139	7.71645	7.32069	7.66911	8.20972	8.16644	8.14791	8.31204	8.16426	8.19358	7.71664	7.78436
ALG8	8.83211	8.82293	8.77697	8.92384	8.449	8.9203	8.53472	8.9203	9.37938	9.39424	9.1039	9.17469	9.02236	8.61729	8.64097	9.01569	8.94936	9.18893	9.04718	8.97455	9.03077	8.95364	8.77377	8.81014	8.52365	8.9551	8.92303	8.748	8.79744	8.97284	8.87171	9.06511	8.74157	9.02057	8.97649	8.96074	8.36096	8.66856	8.58798	8.76304	8.71809	9.1682	9.19295	9.13352	9.0216	9.09059	8.91546	8.79094	8.76229
ALK	4.93549	4.48822	5.18982	4.95707	5.71904	5.10622	4.63592	4.85677	5.01294	4.93986	5.26814	5.21954	5.11973	5.35774	5.00976	6.44083	6.35603	5.0733	5.90274	6.01481	5.56227	5.15124	5.21032	5.20348	5.23892	4.75234	5.20194	5.34836	3.86741	4.28852	5.45997	4.80355	5.23513	5.28407	5.9018	4.81395	4.02952	5.91004	5.55823	5.17792	6.07932	4.57155	5.39993	5.60897	5.28097	5.07348	5.06206	5.32914	5.27631
ALKBH1	7.20847	7.28284	6.91056	7.07917	7.28582	7.14679	6.99717	7.19001	7.72876	7.57735	7.50397	7.44464	7.3573	6.64912	6.62887	7.44634	7.034	6.99511	7.20638	7.50788	7.36113	7.11761	7.40063	7.23093	7.42888	6.57732	7.07613	7.38873	7.10813	7.65508	7.14832	7.31651	6.78435	7.72838	7.27905	7.57939	6.82327	6.92944	7.03097	6.95942	6.96385	7.34873	7.10149	7.34399	7.23646	7.24656	7.12581	7.63957	7.49011
ALKBH2	6.92289	6.93686	7.17251	6.68686	5.81966	7.18708	6.65206	6.94448	7.08899	7.18032	6.93742	7.29891	6.97015	6.97269	6.81434	5.68615	5.32078	6.66836	6.463	6.72713	6.84174	6.86401	6.44554	6.72036	7.0659	6.18325	6.50955	7.27446	7.19241	6.83822	6.79451	6.15877	6.25266	7.1505	6.42741	7.19447	6.33406	7.47197	7.26022	6.56075	7.45609	6.61562	6.49739	6.59659	6.34408	6.62579	6.78922	7.30195	7.07212
ALKBH3	7.22454	7.43179	7.23969	7.01534	6.68324	7.45264	7.10821	7.29473	7.47245	7.58303	6.96577	7.1865	6.80002	6.9787	7.20992	6.35279	6.5253	6.76471	6.61739	7.48767	7.16109	7.43065	7.06105	7.01705	7.06561	6.80098	7.01958	7.03351	7.57588	7.51655	7.1304	7.27591	7.42986	7.30311	7.32329	7.32292	6.972	6.59683	6.25867	7.183	6.39508	7.23926	7.24025	7.03035	7.18961	7.01837	6.98228	7.40409	6.59533
ALKBH4	7.23755	6.96942	6.48788	6.56165	6.91724	6.75516	7.10807	6.45399	6.74311	6.68556	6.72623	6.67829	6.77362	6.59293	7.4233	6.66303	6.71106	6.75774	7.21138	6.50536	6.90572	6.95948	6.63319	6.8609	6.73722	6.33666	6.88741	7.03206	6.74929	7.0629	7.03509	6.67186	6.64014	7.02414	7.08256	6.60695	6.54546	6.27038	6.73085	6.72807	6.50034	6.84869	6.90261	6.81358	6.84328	6.95563	7.06509	7.29429	7.08687
ALKBH5	8.85287	8.90251	8.96329	8.9215	9.08076	9.12495	9.31336	8.86942	9.06614	9.09476	9.15577	8.95595	9.14232	8.95288	9.50056	8.51576	8.73378	9.10662	8.92865	8.57467	8.98521	9.14921	9.02885	9.04342	9.00175	9.01366	9.06339	9.56355	8.9342	8.79971	8.92352	8.81267	8.95588	8.94548	8.94019	9.00718	8.61438	9.29702	9.2688	8.85168	9.11535	9.02953	9.13211	9.16551	9.1432	9.24316	8.96738	9.22158	9.51491
ALKBH6	6.67579	6.49562	6.74589	5.98605	5.24733	6.58517	6.53531	6.55959	6.07502	6.06574	6.34462	6.53753	6.29956	6.28526	6.66047	6.35082	5.21735	6.08041	6.36992	6.5707	6.6722	6.65066	6.21523	6.15125	6.6738	5.78839	5.94753	6.17311	6.10462	6.72949	6.24072	6.24445	6.30818	6.57141	6.04611	6.22662	6.74117	5.80095	5.79563	6.79905	5.521	6.31442	6.44915	6.38992	6.33778	6.26199	6.33103	6.67933	6.75758
ALKBH7	7.61652	7.54866	7.59817	7.26628	6.64097	7.5723	7.48147	6.95511	7.2194	7.29917	7.26421	7.25014	7.23108	7.4679	7.63315	5.85565	6.26429	7.10953	7.49853	7.4481	7.47682	7.0175	7.1725	7.28699	6.92627	6.69679	7.46063	7.54755	6.83875	7.22605	7.9482	7.26972	6.9192	7.5753	7.35346	7.51346	6.76777	7.08017	7.14773	6.77077	6.9986	7.18109	7.28549	7.16513	7.00866	7.19358	7.27809	7.76587	7.42706
ALKBH8	6.28673	6.30357	5.65664	6.43894	6.12747	5.96702	5.95577	6.92605	6.7548	6.71347	6.46036	6.47977	6.24516	6.30256	4.99933	6.97578	6.13319	6.64559	6.49292	5.40899	6.50258	6.46527	6.46843	6.10161	6.24561	6.85121	6.15292	6.65972	5.14769	6.41737	6.50383	6.35644	6.40654	6.65429	6.30037	6.68879	6.07658	5.9476	6.11094	5.66563	5.71954	6.30002	6.03685	6.56231	6.39582	6.48948	6.35076	6.05173	5.86516
ALLC	3.87464	3.71268	4.0178	3.77918	3.70124	3.41452	3.78267	3.7955	4.11171	3.46448	3.74399	3.41076	3.28662	3.26041	3.61357	3.37382	3.72962	3.76357	4.6149	2.79611	3.07364	3.656	3.72529	3.51659	4.11607	3.79769	3.10424	3.50458	4.11015	4.10222	4.07231	3.59389	4.33996	3.80244	4.24322	3.03909	3.1411	3.5852	3.37366	3.492	3.74124	3.92317	2.74338	2.6942	3.96259	3.87279	4.17317	3.38335	2.98533
ALMS1	8.76796	8.41245	8.4903	8.7105	8.6386	8.50782	7.93199	8.14645	8.04774	8.0746	8.47529	8.59045	8.40768	8.33677	7.30206	9.02824	9.07638	8.26103	8.56398	8.76595	8.38795	8.2055	8.30802	8.27507	7.80581	8.42809	8.67042	8.52986	8.57282	8.65127	8.70274	8.24457	8.24884	8.51852	8.30635	8.4733	7.84454	8.89921	8.81869	7.5779	9.03505	8.39991	8.49672	8.19695	8.15107	8.37626	8.3544	7.75805	7.76071
ALOX12	4.74402	4.46488	4.58015	3.90956	3.80891	4.34675	4.86797	4.7108	4.57855	4.76646	3.67933	4.86225	3.42481	3.64346	4.29554	5.29811	4.64208	4.76072	4.95125	3.46431	3.795	4.03199	3.97368	4.80886	5.02301	3.87542	5.02382	4.7275	4.19215	5.3438	5.14839	4.63378	4.72066	4.30223	4.89616	4.99682	4.32036	4.1777	3.80304	4.24439	3.71937	4.14589	4.39679	3.03608	4.64311	4.75048	3.59655	4.39312	4.46302
ALOX12B	4.50058	4.0771	4.41571	3.69707	3.35972	4.0576	4.02186	3.6738	3.85991	3.53524	3.69101	3.6917	3.91244	3.76702	4.67762	3.48145	3.57348	3.4156	3.48364	3.16428	4.10161	3.84951	4.67694	3.27225	4.29656	4.03445	4.51838	4.35478	3.37655	3.77405	4.44494	3.49753	3.95252	4.30577	3.41465	3.99047	3.97628	3.54626	4.45381	3.33686	4.10547	3.54827	3.96786	3.90323	4.00076	3.54126	3.97188	4.06083	4.03953
ALOX5	4.49201	4.23099	4.39347	4.05664	4.10866	4.20637	4.33816	4.02723	4.83102	4.93465	4.4814	4.24029	4.66782	4.99871	5.43347	5.55001	4.28329	4.89829	4.89628	4.65919	4.81373	4.19332	3.6785	3.62701	5.26754	4.66903	3.85469	5.10552	4.91197	4.66388	4.69652	4.48809	4.56144	4.71579	4.37684	4.542	5.85007	4.51811	3.9892	5.50769	4.55338	4.70361	4.38123	4.32189	4.17769	3.85693	3.96433	4.75079	4.6924
ALOX5AP	3.60434	3.5146	3.54578	3.90178	3.69089	4.33026	3.49594	3.95708	3.89951	3.8617	4.00802	3.85297	3.60434	3.68324	3.83486	5.14438	4.68031	3.66356	3.49326	3.18521	3.2004	4.4941	5.01919	4.2698	4.41842	4.78857	3.34842	3.18115	3.89801	4.12439	4.10037	4.00572	4.60675	4.3505	4.34892	4.68347	2.20734	3.63341	3.05659	3.96452	3.9713	2.84046	4.14663	4.01993	4.19452	4.3517	4.12192	3.89351	3.82708
ALOXE3	4.03438	4.11333	4.3954	4.03438	4.10719	4.03176	3.78467	3.62569	3.9495	4.14754	4.12418	3.99871	3.6949	3.73821	4.34322	4.354	4.52215	4.005	4.62537	4.32544	4.58537	3.60758	2.87992	3.96931	3.8537	3.65237	4.40372	4.42297	4.43856	4.35589	3.9359	2.85119	3.63946	4.27815	3.95431	3.58962	4.04526	4.09267	4.64044	4.29241	4.83026	4.15638	3.74487	4.50873	4.31262	4.4671	3.3375	4.43739	3.96983
ALPK1	4.23006	4.13692	4.28795	4.62763	4.66538	4.33245	3.9183	4.10736	4.12339	4.29984	4.59166	4.4351	3.97987	3.93878	4.43185	4.34615	4.63673	4.0138	3.69435	3.4855	3.81304	4.75662	4.29112	4.9092	3.83257	5.30354	3.81375	4.54754	4.98398	3.19463	4.50879	3.81388	3.92299	4.21971	3.19503	4.4971	5.13936	4.81062	5.10579	4.99099	4.51185	4.56634	4.63415	4.04961	4.35791	4.19748	3.76682	4.67194	4.04871
ALPK2	5.69942	6.03966	6.82895	5.57296	5.57393	5.76096	5.48728	5.68191	5.28393	4.92247	7.39221	5.18002	5.42262	7.68922	5.12809	5.63714	5.59433	5.56013	3.38226	6.32894	3.92288	6.42913	6.20778	5.69493	7.2188	7.30024	5.62298	4.86428	7.53031	5.17679	4.03073	5.39827	6.05438	3.57205	6.019	3.63872	7.70703	6.85597	6.89214	7.77295	6.78604	5.90468	5.93614	5.71162	5.85377	5.94024	5.89312	5.49361	3.92015
ALPK3	5.94037	6.42071	6.9922	6.26654	4.59346	6.54475	6.97628	6.39458	4.1142	4.01529	6.81483	7.34525	6.59771	6.47928	7.0636	4.43849	5.48389	5.3719	6.83577	4.92639	6.56843	5.99606	7.33923	5.70253	7.61877	5.46928	6.33725	5.08769	4.98507	7.17412	7.18806	7.7172	7.59246	7.25564	7.66197	7.37523	4.79939	4.68114	4.72269	5.40401	5.5486	5.1251	5.43235	5.29089	5.23896	5.12209	4.94269	6.28066	5.02387
ALPL	8.22808	8.13355	7.98064	8.24924	7.36219	8.19283	9.22229	7.64336	8.42985	8.15321	7.71546	7.5914	7.78552	7.89846	9.3093	7.04436	6.9959	8.72723	8.63353	7.52072	7.64713	7.50413	8.04879	8.04879	7.5689	8.17811	8.6041	8.30658	7.65096	8.15916	8.62812	8.24399	8.00712	8.85126	8.19383	8.9763	6.77453	7.85889	7.63706	6.69208	7.69741	7.80567	8.15117	7.97261	8.25947	8.04569	7.9842	8.60023	7.9282
ALPPL2	5.10006	5.54712	7.90229	5.07761	4.95727	5.24144	5.41844	4.88398	6.82577	5.9606	5.70475	5.17703	5.06164	5.52724	6.1057	5.67045	5.74779	4.78903	8.09541	7.54903	5.61174	3.79443	5.146	5.54545	6.15104	4.93625	6.6293	5.28235	4.15024	5.73741	6.18944	5.97059	4.59123	6.71529	4.95531	5.54943	6.1047	5.2621	4.42008	6.55203	4.56577	6.20002	6.43898	4.93504	5.52778	5.96393	5.69363	5.76857	5.60973
ALS2	7.36494	7.45137	7.18736	7.36741	7.75155	7.09254	6.84179	7.43667	7.61643	7.71981	7.22551	7.39135	7.13821	7.25191	6.94199	7.91943	7.22514	7.46484	6.99573	7.56029	7.2652	7.46639	7.03943	7.31227	7.3314	7.48842	7.15001	7.58157	7.86095	7.45988	7.52985	7.60843	7.1736	7.43431	7.391	7.5359	6.96673	7.57338	7.65535	6.883	7.45073	7.34095	7.12959	7.19975	7.39805	7.34838	7.39805	6.98238	7.11263
ALS2CL	4.78031	4.62648	5.81565	4.9156	5.41552	5.04832	5.57913	4.82151	4.76159	4.84483	4.91962	4.84538	4.53021	4.90842	5.55979	5.259	5.56771	5.48957	5.15499	4.2809	5.10557	4.96164	4.35608	5.09936	5.63872	5.34339	5.5927	5.45776	4.19994	5.25499	4.44592	5.00669	4.97147	5.57511	5.36454	5.67539	4.43436	4.99344	5.26617	4.88498	5.06256	5.11149	5.19179	4.79487	5.18977	4.98831	5.06448	4.88389	5.11037
ALS2CR11	3.52312	3.62145	3.50954	3.54748	3.59684	3.4099	3.48254	3.58866	3.55954	3.51904	3.46165	3.39346	3.51497	3.54748	3.48749	3.54054	3.68709	3.67551	3.33812	3.37408	3.21672	3.67629	3.17189	3.37047	3.2854	3.59886	3.32567	4.33318	3.95515	3.29899	3.01593	2.88073	3.65943	3.19983	3.5281	3.49003	3.24831	3.72073	4.09658	3.3747	3.47853	3.9135	3.63271	3.85077	3.63942	3.62317	3.83423	3.68155	3.63479
ALS2CR12	4.02628	3.80378	4.0458	3.79775	3.87191	3.75104	3.83695	3.74186	3.59367	3.5695	3.70199	3.69617	3.6233	3.73126	3.9473	3.85497	3.8294	4.00731	4.81438	3.5775	3.63906	3.5621	3.91762	2.82295	3.80637	3.39186	3.76639	4.24385	3.98799	4.4952	3.73611	3.39724	3.31472	3.94762	3.06238	4.10398	3.70516	3.8076	3.19257	3.83561	4.55272	4.00189	3.48268	3.1676	4.04153	4.52782	3.72337	3.94858	4.19879
ALX1	5.12382	5.64818	5.76046	6.07792	5.2008	5.54001	5.43004	5.66464	6.9705	7.1685	6.09638	6.92635	5.66654	5.51183	5.1195	5.35608	5.33114	5.71394	5.23806	6.63914	6.03061	6.26119	5.49397	4.74267	5.98981	5.867	5.22344	6.0982	6.33051	4.93699	5.74986	4.40214	5.49628	6.05238	5.40776	5.95647	5.66442	5.34139	5.52488	5.66878	5.41309	6.59344	6.4829	6.3298	6.30623	6.5965	6.46484	6.63384	5.71288
ALX4	4.05157	4.1182	4.10234	4.17669	5.64575	4.31188	4.04531	3.89045	3.80868	3.9446	3.67102	4.07987	3.51962	4.16509	4.45418	4.44341	4.94873	3.40513	3.54413	3.77019	5.22595	4.71492	4.75015	3.50731	4.77334	3.75242	3.8051	4.92514	4.00492	3.76223	3.7455	4.87222	3.10265	4.56655	4.24329	3.5983	4.25904	4.20908	3.00324	3.73705	3.97393	5.07679	4.93535	4.52103	4.54351	4.24531	4.99253	4.15518	3.96242
AMBN	3.33569	2.72172	3.4313	2.78767	3.93603	2.8775	3.70018	3.14393	3.59727	3.50082	2.96378	3.59615	3.05665	3.31275	3.95295	2.90344	3.27316	2.43754	3.19194	4.40472	3.13171	2.13166	3.27795	2.65112	2.58656	3.35321	4.14126	4.15401	4.13548	2.74852	3.24835	2.8723	2.53344	2.93621	3.63946	2.43688	5.23435	3.78334	3.63493	5.11313	3.38986	3.49353	2.62226	2.25884	3.10977	3.30282	3.36708	3.23417	3.28266
AMBP	4.52987	4.55638	4.55638	4.57171	4.79361	3.78904	4.04394	4.57001	3.30491	3.32968	3.81378	3.70253	3.60345	3.64764	3.5837	3.69272	4.3375	3.04539	4.10719	3.90404	5.18569	3.94098	4.01098	4.54586	3.18987	4.32879	3.80703	4.35355	3.70188	4.30465	3.53443	3.29495	5.08145	3.45898	5.08837	3.53498	4.08748	3.47964	3.33208	3.62169	3.48177	4.10441	4.52469	4.27509	3.66862	4.61763	4.582	3.81386	4.15382
AMBRA1	8.14496	8.20565	8.68636	8.20662	8.84133	8.00992	7.84479	7.8661	8.03331	8.04639	7.9253	8.00032	7.74456	7.93545	8.02799	8.07921	8.56601	8.17115	8.36574	8.12897	8.64607	7.55986	8.4455	8.26571	7.96753	7.32029	8.06154	8.42224	8.05156	8.32037	7.97882	7.8663	8.25244	7.87161	7.73529	8.13916	8.07728	8.1123	8.17517	7.86549	8.05049	8.23437	8.37513	8.12734	8.06772	8.59538	8.46094	8.54679	8.36559
AMD1	9.48144	9.41118	9.52817	9.70753	9.59034	9.36082	10.0156	9.92441	10.4021	10.3029	9.76764	9.66188	9.27869	9.83015	9.58874	9.76934	9.56638	9.36778	9.47782	9.7149	10.3134	10.1621	9.67118	9.73745	9.95711	9.22822	9.41722	9.80995	9.63387	10.0662	9.97882	10.0155	9.88502	9.92079	9.94529	10.0254	9.71192	9.03533	8.85294	9.74302	8.99259	9.78332	9.7884	9.78719	9.81473	9.79946	9.79532	9.28312	9.17766
AMDHD1	4.31332	4.74401	3.93963	4.49246	4.70616	4.31832	3.80853	5.54595	4.52466	4.75648	3.59295	3.45224	4.17425	4.47146	3.61372	4.94718	5.5941	4.16441	3.02422	4.60498	4.53755	5.54838	3.89209	4.0542	4.95756	4.99521	4.35629	4.33605	4.51161	4.19807	5.09751	5.10092	4.34392	4.90017	4.73018	4.81512	5.02439	3.70518	2.98425	5.09857	2.82273	4.64617	4.48468	4.68592	4.46298	3.85381	4.56123	4.26844	4.90998
AMFR	7.53293	7.78222	7.09256	7.57335	8.08553	7.62101	8.15107	8.04265	7.43455	7.28396	7.79394	7.58864	7.35209	7.27051	7.95286	7.45763	8.44201	7.46959	7.39223	7.72531	7.71186	7.41042	7.8995	7.42723	8.13529	7.89579	7.70385	7.38129	7.98075	7.87622	7.45952	8.12579	8.04411	7.7978	7.71869	7.59107	8.41847	7.45016	7.36946	8.1707	7.5755	7.43422	7.47018	7.56228	7.10848	7.47053	7.51233	8.05965	7.60429
AMIGO1	4.34189	4.03802	4.57106	3.83121	4.53692	4.31555	4.9789	5.1662	4.84278	4.46567	4.7358	5.44318	4.61507	4.44326	4.69273	5.42699	5.47649	5.52324	5.00156	4.51361	4.53941	5.31707	4.70841	4.70138	4.19073	4.6926	4.95333	3.53468	4.65765	4.75296	5.27028	4.66273	4.65288	4.77436	4.39574	4.22941	3.86644	5.35781	5.42228	4.90383	5.58321	4.59291	4.75923	3.25848	4.93992	4.34032	4.6642	4.65438	4.893
AMIGO2	5.24334	5.24503	4.84584	4.95684	3.42964	5.54116	3.54152	4.97308	6.59682	6.52863	7.12595	6.97902	6.62663	6.20577	4.81066	7.59622	5.60115	5.81841	4.55274	6.14083	4.83108	6.58306	6.14304	4.43474	6.62037	4.58703	5.03024	5.17455	7.45404	5.83055	4.06702	6.07905	6.73437	3.8806	6.59408	4.15344	5.25163	4.79817	4.40663	5.28648	4.77077	6.67977	6.58904	6.7687	6.76036	6.5848	6.56905	6.59031	4.50143
AMMECR1	8.68238	8.16189	7.90604	8.12142	8.87857	8.74353	8.99461	8.97919	8.12142	8.09113	8.31346	8.75676	8.06975	8.3378	8.76726	8.98324	9.15132	8.69471	8.88645	8.92685	8.84882	8.84347	8.11057	8.11302	8.18309	7.95637	8.89264	8.50738	8.42428	9.10377	8.75537	9.06711	8.84977	8.74779	9.14208	8.77983	8.05895	7.81789	7.82539	7.88265	7.73723	8.63596	8.61095	8.67929	8.60163	8.66693	8.66764	8.26062	8.259
AMMECR1L	8.25281	8.35282	8.24857	8.45138	8.82128	8.33438	7.72683	8.33149	8.37621	8.38172	8.44488	8.30487	8.34416	8.43032	7.43697	8.45037	8.76063	8.19694	8.28081	8.39495	8.33958	8.45942	8.23694	8.72198	8.20986	8.19808	8.0375	8.47899	7.96348	7.99942	7.92242	7.87002	8.25185	8.10925	8.14302	8.17537	8.71646	8.4288	8.38969	8.81279	8.52374	8.27363	8.43431	8.32337	8.32043	8.44702	8.3157	8.48845	8.6366
AMN	4.45746	4.55682	4.59809	4.56659	5.32004	4.62227	4.7297	4.30354	4.73561	4.58774	4.73497	4.66048	4.33722	4.3783	4.9883	5.00052	6.03556	4.79434	4.98207	5.36083	5.53033	3.8178	4.6841	5.26146	4.38144	4.77661	4.93815	3.53213	4.73329	4.49829	4.38543	4.7553	4.86848	4.99379	5.04593	3.82056	4.68035	4.7311	4.90796	5.05713	5.50714	4.26893	5.21548	4.93701	4.05555	4.98946	4.54861	4.36307	4.43628
AMOT	5.73609	5.95546	5.89621	5.46412	6.43188	6.1419	5.65967	6.62873	6.60886	7.03292	6.1419	6.22905	6.11412	5.77606	5.01367	6.19362	6.12496	6.17304	5.95676	6.22825	4.5818	6.80998	5.61881	5.58485	6.01185	5.92508	6.43335	6.20812	7.60545	5.93296	5.92933	6.89649	6.43501	5.25927	6.32802	3.99255	6.45489	5.75213	5.9504	5.87946	6.32216	6.76067	6.84169	6.43468	5.35559	6.76393	5.70944	6.25184	6.56382
AMOTL1	7.12094	7.72943	7.9997	8.40372	8.80415	7.41205	8.37062	7.98957	6.55762	6.52151	7.72344	7.38216	7.49584	7.60848	6.68208	7.66763	8.00101	8.07556	8.05863	8.60652	6.97978	6.96323	7.45972	7.58686	6.87997	8.3802	7.53994	7.41204	7.30773	7.45153	7.02094	7.27617	7.59282	6.47396	7.50777	6.58324	6.83565	7.89511	7.84851	6.91858	8.02559	8.31924	8.30649	8.32828	8.14057	8.22655	8.354	8.10886	7.87595
AMOTL2	7.06099	7.34661	7.91796	7.22337	7.94864	6.29175	8.45152	7.79661	6.79307	6.93069	6.81241	6.4991	7.27456	6.50294	7.78245	8.02782	6.67364	7.04421	7.95305	7.14829	7.76288	7.49129	6.98621	7.32691	7.12506	6.57649	7.24194	6.95075	7.18449	7.21946	7.29073	7.24486	7.91051	6.05733	7.51962	5.78208	6.79486	7.63567	7.82811	7.15776	7.6793	7.47338	7.43611	7.56977	7.4445	7.32659	7.34606	7.72693	7.57112
AMPD2	7.30583	7.09749	7.90367	7.28102	6.59603	7.05501	6.7646	6.58926	6.63837	6.60788	7.04917	7.1457	6.86378	6.94698	6.73363	6.64355	6.81679	6.95475	6.80259	6.53835	7.51637	7.45053	6.63452	6.6399	6.99003	6.73486	6.34759	7.32195	6.79874	6.57744	6.99126	6.82145	6.96711	6.97387	6.73296	7.02125	6.39904	7.43047	7.35727	6.90498	7.35727	6.88657	6.92226	6.71281	7.04432	6.82585	6.97213	7.00035	6.86259
AMPD3	5.75349	5.65936	5.85974	6.1535	6.805	5.66438	5.01133	6.06357	5.59146	5.57676	5.78546	5.95087	6.15623	5.76927	4.60363	6.29632	6.6474	5.65825	5.92871	6.43317	5.34327	6.22844	6.31711	5.21559	6.43044	5.47829	5.23265	5.40542	6.12091	6.6438	6.17262	6.66885	6.33758	6.25125	6.54064	6.42778	5.31984	5.66405	5.45593	4.79191	5.35862	5.48382	5.75673	5.51928	5.66949	5.42811	5.37475	5.76006	5.6374
AMPH	6.02747	5.64113	5.92493	5.20677	5.96473	5.53797	5.15503	5.11543	5.8786	6.18849	5.93818	5.77954	6.22723	5.38772	4.08997	5.48678	5.9834	6.21701	5.90508	4.41327	4.67484	5.76671	5.88737	5.99743	4.93251	5.80967	6.08367	5.86889	5.85522	5.15241	5.96076	5.5373	5.52465	5.58459	5.52871	5.33125	5.67621	6.83237	6.59033	5.85842	6.78285	5.10604	5.10633	5.21377	5.18021	5.22176	5.13266	5.37946	5.50194
AMT	7.02134	7.79691	8.48048	8.26253	7.2342	7.94369	8.23283	7.80296	7.59316	7.66439	7.95163	8.18362	7.75544	8.13105	8.35189	7.19272	7.65585	8.25462	8.26054	8.06952	7.92911	7.7641	7.90308	7.85939	7.28312	7.46808	8.09706	7.79964	7.38083	8.26307	8.43492	8.03997	7.60042	8.59796	8.03832	8.58551	7.19558	7.23706	7.47643	7.65364	7.6044	7.75212	7.80008	7.59962	7.58872	7.84121	7.66831	8.50863	8.23153
AMZ1	5.90834	6.0633	6.10536	5.99365	6.56716	6.02927	6.30574	5.54339	5.84038	5.78683	6.17579	6.18317	5.75761	6.10275	6.47936	6.89919	6.69364	5.33782	6.2265	6.11943	6.39798	5.99337	6.74867	6.66031	6.18475	6.18392	5.55241	6.13043	5.95927	5.85701	5.95465	6.45787	5.82189	5.90091	5.73278	6.21063	5.78277	5.64615	5.89563	6.19822	5.77805	6.61392	6.85479	6.55911	6.13088	6.82354	6.25804	6.05876	6.12273
AMZ2	9.06769	9.44592	8.48118	9.32389	9.35619	9.5339	9.02775	9.70119	9.28187	9.34486	9.11358	9.09168	9.38165	9.27526	9.08278	8.61994	9.63741	9.39012	9.39555	9.27538	9.18215	9.08404	9.15704	9.1947	9.24744	9.03217	9.17718	9.25198	9.05622	9.23265	8.77873	9.18589	9.18216	9.26467	9.08794	9.10085	9.857	9.27398	9.27014	10.0976	9.34618	9.04597	9.04485	9.19614	8.87575	9.01494	9.05152	9.01759	9.63287
ANAPC10	7.55791	7.50284	6.9851	7.0699	7.5413	7.22827	7.47085	7.63016	7.74055	7.75345	7.47858	7.6129	7.39228	7.33518	7.55464	8.21248	6.33742	7.17886	7.32678	7.79633	7.71479	7.32254	7.53136	7.2935	7.82721	7.2347	7.23088	7.63805	7.20009	7.57102	7.16537	7.33615	7.09701	7.30426	7.25936	7.46697	7.83518	7.07442	6.94508	7.63072	6.8191	7.90755	7.71791	7.79763	7.35048	7.76014	7.84797	6.89555	7.2806
ANAPC11	9.41225	9.10589	9.07784	8.87334	8.74867	9.36146	9.0662	8.85312	8.59225	8.59809	9.07933	8.91914	8.95299	8.93552	9.06487	9.04467	8.83127	8.92495	9.05941	8.8728	9.16559	8.97198	8.95158	8.88156	9.16403	8.63154	9.00398	9.17568	8.80839	8.9579	9.05091	9.11835	8.9536	9.0498	9.06371	9.05641	8.41948	9.21271	9.23953	8.53092	9.16848	8.92016	9.09083	8.99963	8.92677	8.88501	8.95445	9.12686	9.42312
ANAPC13	7.84603	7.96389	7.7991	8.01151	8.58532	7.89914	7.84223	8.08518	8.6903	8.5217	8.11626	8.27553	7.79651	7.90717	8.0948	8.60224	7.5503	8.03358	7.73311	8.43361	8.02258	8.34123	8.03935	8.04761	8.37873	8.17162	7.86424	7.60824	8.69255	8.08168	7.53832	8.28081	8.03309	7.56788	7.99433	7.52656	8.64749	8.46739	8.43403	8.66094	8.45503	8.10335	8.12031	8.05186	8.00817	8.10166	8.08388	8.14409	8.07086
ANAPC16	8.6068	8.58025	8.42504	8.22058	8.95492	8.50148	8.26849	8.63853	8.15339	8.23778	8.63767	8.64865	8.69732	8.3442	8.45451	8.91802	8.924	8.62216	8.71229	8.40791	8.36476	8.0573	8.61384	8.82763	8.03247	8.67231	8.7098	8.78247	8.49384	8.37098	8.84333	8.43013	8.19452	8.66795	8.46316	8.62167	8.93632	8.528	8.6192	8.73842	8.57954	8.5642	8.57444	8.45837	8.2912	8.4394	8.41883	8.50748	8.47086
ANAPC2	5.28112	5.16647	5.41636	5.1914	5.14447	5.06806	5.95832	4.57301	4.48824	4.59505	4.81528	4.85493	4.36965	4.79421	6.27866	4.36047	4.94648	4.44078	4.21122	5.47548	5.27948	5.28664	5.60545	4.68772	4.92712	4.87418	5.29628	4.45126	5.56411	4.95251	5.04678	5.23271	5.52958	4.69831	4.54111	4.98251	4.9891	4.68549	4.6747	4.34045	4.83933	5.86757	5.36541	5.96348	4.4283	4.71478	5.46352	5.57194	6.04087
ANAPC4	8.53652	8.52419	7.76	8.45506	8.52338	8.59005	8.30565	8.78125	9.1653	9.07803	8.50271	8.36544	8.3465	8.66347	8.54005	8.56577	8.61789	8.68194	8.63998	8.2441	8.4735	9.05903	8.51259	8.63724	8.55754	8.35719	8.59195	8.44452	8.26288	8.75116	9.04934	8.8048	8.49462	9.00161	8.56774	8.9023	8.04223	8.50193	8.59462	7.87164	8.55334	8.43733	8.39603	8.29404	8.64616	8.46235	8.40001	8.11228	8.21287
ANAPC5	9.45447	9.32651	9.1106	9.23195	8.99138	9.2797	9.64169	9.28906	9.32404	9.31235	9.54825	9.44786	9.33305	9.2157	9.6117	9.32748	9.02851	9.05322	9.16968	9.5104	9.33149	9.44616	9.62217	9.23661	9.49252	9.26546	9.11644	9.34211	9.42858	9.38618	9.30538	9.26427	9.25111	9.44319	9.18952	9.44731	8.873	9.46934	9.56505	8.96268	9.54741	9.3526	9.39638	9.34276	9.38474	9.33886	9.35737	9.37474	9.31095
ANAPC7	8.43295	8.29996	8.7304	8.42936	8.079	8.4197	8.2588	8.38763	8.58863	8.64932	8.44465	8.24891	7.81466	8.4656	8.44156	8.59968	7.84987	8.30213	8.3334	8.33519	8.62446	8.28455	8.93003	8.55197	8.10366	8.05339	8.4207	8.26176	8.09326	8.37408	8.59053	8.40914	7.89942	8.56328	8.27655	8.49753	7.86778	8.63312	8.55771	7.88361	8.65066	8.39663	8.48112	8.31735	8.36734	8.32825	8.44618	8.45747	8.50484
ANGEL1	6.71124	6.56126	6.99027	6.73494	7.08534	6.61664	6.80775	6.59293	6.90417	6.97946	6.84099	7.01284	6.6505	6.49067	6.39833	6.92888	7.31084	7.01496	7.04863	6.67652	6.63907	6.56397	6.63432	6.90588	6.41731	7.07228	7.23176	6.97696	6.50132	6.80458	6.85231	6.48454	6.45634	7.12903	6.29494	7.15754	6.71898	6.88947	7.11528	6.75557	6.99206	6.50972	7.03955	6.70072	6.73008	6.71723	6.91152	6.84015	6.87085
ANGEL2	8.00005	8.00418	7.80194	7.77965	7.90799	8.0911	7.56861	8.01939	8.19983	8.23559	8.10484	8.23703	7.87605	8.04157	7.69694	8.93346	7.96101	8.16032	7.96257	8.3789	7.9986	8.49785	7.99968	7.95416	7.65997	7.92033	8.12877	7.6443	8.10594	7.98824	8.06413	8.29077	7.82574	7.88846	8.07201	7.94386	8.22004	8.01146	8.31893	7.95017	8.21754	7.95083	7.75048	8.03362	7.97667	7.98824	8.02059	7.82365	7.94299
ANGPT1	5.39498	5.98803	4.95409	5.58329	5.64731	5.91314	4.89279	5.77843	6.86758	6.75326	5.39066	6.66946	5.51511	7.28796	4.95409	5.80732	5.61629	5.39229	4.35166	6.4059	6.42366	6.73873	6.09114	5.58637	6.42719	5.69098	5.03981	5.61053	6.30562	5.48998	5.14586	5.55206	5.93256	5.02295	5.66265	5.06431	7.35441	6.95972	7.0253	7.33294	6.86303	5.38747	5.24134	5.2491	5.28756	5.4301	5.36285	6.32432	6.49058
ANGPT2	3.61404	3.57711	3.65965	3.46026	3.69389	3.76168	3.51243	3.34684	4.08572	3.85869	4.07375	3.45711	4.32274	4.91657	3.43151	3.64049	4.18543	3.50466	2.481	4.01176	3.00244	4.06793	4.45136	3.59964	5.16849	4.24161	3.98439	2.49172	4.76415	3.77406	2.72316	3.91577	3.79349	2.56608	3.76858	2.46088	3.84543	3.5239	2.99649	3.58029	3.61922	4.66858	4.70262	4.7393	4.77071	4.5613	4.67639	3.57415	3.45903
ANGPT4	3.75975	3.7503	4.00394	4.47852	3.17721	3.83509	4.16267	3.064	3.30457	3.80372	3.97644	3.48728	3.63818	4.14241	4.0241	3.62732	3.06883	3.65324	2.87698	3.23119	3.5772	3.57384	3.20881	3.81758	4.44808	4.39098	3.56041	4.2341	3.87671	3.83618	3.01522	3.00079	3.3931	3.97663	2.84357	3.37099	3.81867	4.21497	4.23625	3.28591	3.60906	3.26655	4.27363	3.80587	3.92257	4.73822	4.25482	3.68351	3.77511
ANGPTL2	5.88653	5.75481	5.96703	5.94331	6.18853	6.48773	5.74922	4.91409	5.33107	5.44586	5.23172	5.40569	5.35396	5.65103	5.6402	5.38148	5.85181	5.67136	4.8494	5.41897	5.34105	5.93018	5.52331	5.33424	5.72532	5.86893	6.02991	5.72851	6.58748	5.33236	5.56217	5.59392	6.18174	5.15292	6.04585	4.83849	5.02466	5.42062	5.52545	4.83413	5.5268	6.13418	6.3903	6.09908	6.10037	6.06983	6.13661	6.00689	5.43635
ANGPTL4	5.55864	5.4411	6.19963	5.54752	6.34281	5.94657	5.6168	5.03532	5.9865	5.83899	6.21958	6.00904	6.28273	5.59828	7.08115	6.5404	6.76881	6.68979	6.25988	5.30368	5.1221	5.79403	5.99533	6.18428	5.31706	7.43124	6.35332	6.06313	5.58921	5.82973	6.05532	6.05532	7.05169	5.69221	6.88691	5.06887	5.49346	6.64255	6.88691	6.19938	6.83211	5.22778	5.91788	4.87877	5.96501	5.32192	5.59594	6.2062	5.92724
ANGPTL6	3.83537	3.8671	4.71431	3.92123	5.69868	4.36849	4.44688	4.23963	3.60612	3.96177	4.16005	4.10633	3.79206	4.36491	5.36017	3.9324	4.20037	4.58715	3.70479	3.8862	3.3732	4.31671	6.00939	3.24575	4.69955	4.23936	4.58014	4.17406	4.33062	4.41736	4.70938	4.63188	3.23027	3.32309	4.51387	4.25724	3.27267	3.83268	4.34288	4.29388	2.68337	4.8709	4.95686	4.51077	4.85841	4.96064	5.17151	4.28806	4.12854
ANK1	5.98424	6.09372	6.25518	6.30903	5.05604	5.79583	6.87673	6.52888	5.41546	5.69564	5.58296	5.73889	6.05795	5.67784	5.60728	5.89861	5.3744	5.37772	4.99104	6.12253	6.16157	6.37678	5.4889	5.1798	6.3623	5.82408	5.77992	6.08607	6.62919	6.21162	6.31944	6.20368	6.63737	5.57395	5.80832	5.26072	5.86036	6.13506	6.04969	5.6091	6.11488	5.90333	5.58982	5.7684	5.73301	5.64368	5.30224	5.77107	6.23282
ANK2	8.191	8.09367	7.78543	7.84983	7.69984	8.22579	8.68329	8.66853	9.28318	9.21297	8.65994	8.79911	7.97293	8.32226	8.50875	7.90204	7.84312	8.34129	8.00677	8.833	7.73018	8.99284	8.04245	8.44965	8.49643	7.74411	7.73995	8.36921	9.25368	8.16212	8.43433	8.08599	7.9494	7.89869	7.98734	7.85107	9.60581	8.79059	8.68493	9.46836	8.79383	8.09552	8.11864	8.0522	8.15118	8.09443	8.08054	8.4878	7.57009
ANK3	7.89021	8.46766	7.95056	8.28647	8.97494	7.95468	8.17815	8.57072	7.38611	7.37887	8.18561	8.158	8.40136	8.21835	6.97046	8.24995	8.88116	8.46612	7.83762	8.62728	8.43735	7.49126	8.14418	8.11787	7.80803	8.09431	8.42076	8.36019	7.59027	8.28684	8.34965	8.14109	8.19839	8.69152	8.61373	8.59434	8.52588	8.52796	8.43903	8.26882	8.53376	7.52473	7.54852	7.44476	7.43111	7.50753	7.58984	7.39825	8.04836
ANKAR	4.47271	4.44708	4.54062	4.68031	4.58481	4.5009	4.43913	4.3867	4.32123	4.28983	4.45083	4.49223	4.20267	4.35463	4.65434	4.4432	4.56042	3.79173	4.336	4.39736	4.02371	4.44931	4.66736	4.44532	4.54397	4.46493	4.83734	4.87076	4.74962	4.4982	4.47656	4.34173	4.07444	3.91391	4.26956	4.34335	4.91639	4.67678	4.78787	4.7271	4.45971	4.14728	4.45924	4.50888	4.84921	4.12914	4.62524	4.481	4.17727
ANKDD1A	6.38436	6.19276	6.21382	6.50082	7.02962	6.17718	5.45193	6.05028	5.41148	5.51168	5.8037	6.11914	6.47625	6.42135	5.42463	6.54589	7.59099	6.62068	6.94456	5.51947	6.0803	5.80472	6.00424	6.27738	5.60394	6.68927	6.40565	6.76245	5.77016	6.10924	6.76884	6.12198	5.44467	7.00123	5.75818	6.87131	6.59972	6.75131	6.74807	6.2355	6.76933	5.77606	5.9186	5.64558	5.44904	5.42406	6.07957	5.9061	6.26696
ANKFN1	3.82112	3.69209	4.06006	3.79588	3.81795	3.52068	4.00193	3.90935	3.85038	3.58951	3.86125	4.19737	3.78601	3.74824	4.23972	4.01289	4.21186	3.19899	3.46377	4.78215	4.15017	4.17911	4.67263	3.51718	3.88772	3.65413	3.57611	3.56264	3.92146	3.84224	3.91311	3.96059	4.03738	4.24058	3.42308	3.06238	3.57557	4.13806	4.79716	3.42749	4.47892	4.22098	3.79299	4.3323	3.03599	3.40175	4.28351	3.96386	4.09686
ANKFY1	7.25623	7.2046	7.29496	7.52551	7.4185	7.62878	7.73038	7.35613	7.7853	7.76984	7.74527	7.47083	7.28955	7.37497	7.65625	7.24229	7.06826	7.63433	7.63102	7.57725	7.14921	7.22394	7.34285	7.46823	7.23413	7.75204	7.62414	7.34475	7.61559	7.26584	7.50683	7.31936	7.11565	7.50771	7.08166	7.55336	7.24869	7.90352	7.88038	7.23512	7.77467	7.33136	7.43867	7.45247	7.69308	7.51671	7.51866	7.38304	8.10691
ANKH	5.6807	6.39645	5.66246	6.15697	6.79773	5.96174	6.13716	6.43107	6.44785	6.59843	6.28014	6.36066	5.92485	6.08635	5.73464	6.53603	6.2999	5.29397	5.52699	6.70551	5.97243	6.20277	6.54783	6.58099	6.21608	6.21397	6.69325	6.08056	6.19891	6.21056	6.41632	6.2732	6.68865	6.49684	5.91696	6.50149	6.53603	5.71572	5.91543	6.09956	5.49411	6.20113	6.12901	6.34552	6.3686	6.21689	6.15424	5.70525	6.45158
ANKIB1	8.70826	8.73993	8.48041	9.04186	9.40199	8.75661	8.2441	8.83989	8.70561	8.74644	8.72684	8.65801	8.84538	8.89482	8.14329	9.23159	9.46482	9.02112	8.69566	8.7065	8.65277	8.48763	8.83993	8.84792	8.93934	9.45871	8.80224	8.6413	8.51403	8.51322	8.76676	8.68266	8.74045	8.77371	8.65122	8.79367	9.63913	8.8707	8.9167	9.56444	8.84967	8.59399	8.55292	8.51322	8.71091	8.65599	8.58352	8.23011	8.49414
ANKLE1	4.41031	4.20832	4.58833	5.54359	3.92662	4.38619	5.31989	5.73085	5.63309	5.71834	5.45189	6.21862	6.03267	5.35156	5.65196	4.53706	5.14317	6.21468	5.9517	4.85502	5.70798	5.55101	4.73152	5.22687	4.93846	5.07014	5.34377	4.66579	3.78217	5.23851	5.97476	4.72839	4.39959	6.50217	4.774	6.13499	4.42536	5.63832	5.11106	4.96867	5.39864	4.9584	3.75889	5.97369	4.36573	5.31075	5.17089	4.83878	4.6131
ANKLE2	7.91981	7.92052	7.98478	7.89181	7.88979	8.08582	7.83759	7.95119	8.10968	8.15443	8.27659	8.15009	7.9839	8.03718	7.99808	6.98563	7.97441	8.05526	8.17674	8.01969	7.79891	8.16956	8.02401	7.58231	8.0755	7.99059	8.03512	7.47252	8.20978	8.20262	7.84354	8.23687	8.1566	7.97408	7.892	8.30824	7.70976	8.20787	8.00375	7.82648	8.08976	7.67574	7.66399	7.80702	7.75969	7.91905	7.97281	7.94845	7.80738
ANKMY1	5.4579	5.15279	5.1795	5.00712	5.55156	5.08004	5.38239	4.89083	5.09378	5.16423	5.10216	5.05074	5.22622	4.90082	5.58801	4.94268	5.33515	5.06392	4.87694	5.87221	5.22284	5.14241	5.13725	4.82575	4.59406	4.79168	5.22467	5.70493	5.76651	5.38302	4.69804	4.59115	5.41953	5.08223	4.92766	5.1804	5.3588	4.85538	5.36431	5.09309	5.1813	5.76727	5.19699	5.78023	4.52334	5.57778	5.10248	5.24078	4.9465
ANKMY2	7.87472	7.65759	7.39396	7.36	7.37113	7.98758	7.6192	7.88422	8.4814	8.38983	8.02403	7.6056	8.6666	7.89264	7.64999	8.19137	7.54745	8.0547	7.9214	7.65888	7.56501	7.60506	7.78411	7.66865	7.97884	7.91641	7.91838	7.92237	8.21237	7.59486	7.66398	7.80075	7.93809	7.58389	7.85658	7.66549	8.95263	8.11191	8.18791	8.75019	8.2177	7.52175	7.55498	7.54391	7.58529	7.56501	7.59536	7.71707	7.64342
ANKRA2	6.93932	6.9907	6.63401	6.97387	7.18932	6.6142	6.88831	7.63636	7.67849	7.63973	7.44006	7.30274	7.72744	7.19097	6.84373	8.07383	7.07757	7.40649	7.50348	6.92367	7.10161	7.16744	7.26302	7.20074	7.12115	7.30472	7.58152	7.40731	6.57249	6.7532	6.91215	7.01015	7.07625	7.43396	6.98491	7.44872	7.99041	7.54901	7.61227	8.12798	7.52689	6.93771	7.15843	6.9763	6.69792	7.06416	6.78887	6.90341	7.24578
ANKRD1	5.36914	5.94384	6.1734	6.37	6.00865	6.18715	7.5269	8.71954	6.31062	5.80598	6.1839	5.51396	8.88792	6.22176	5.81849	5.83478	6.13065	7.06542	4.53385	7.25564	5.33296	6.86737	7.18252	6.52108	7.33485	7.40303	6.49799	3.94589	7.31406	8.44719	5.34615	8.45845	8.42391	5.77297	8.55207	5.81571	5.12983	6.57972	6.41866	4.39847	6.61581	6.1355	5.74886	5.40927	6.0675	6.25379	5.89971	7.38747	6.58821
ANKRD10	8.74729	8.61103	8.90254	8.94655	9.59421	8.45036	8.20459	8.8027	8.57979	8.61692	8.72099	8.71976	8.40147	8.6892	8.35372	9.5098	9.70921	8.63499	8.51205	8.41766	9.14778	9.25924	8.21146	8.64464	8.70832	8.67296	8.82982	9.46742	9.18619	8.4047	8.89276	8.45013	8.21973	8.91702	8.29391	8.85477	8.82855	9.13537	9.24657	8.53864	9.22146	8.88758	8.87166	8.92511	9.09021	8.97812	8.86149	8.58708	8.44408
ANKRD11	9.55347	9.40039	9.69159	9.55766	9.38912	9.57247	8.95559	9.27188	9.0153	8.82068	9.22085	9.24007	9.15716	9.33004	8.8933	8.98972	9.16655	9.22885	9.54504	9.3373	9.27051	9.13051	9.18802	8.99746	9.23024	9.19819	9.36481	9.18043	9.36062	9.07661	9.23524	9.00289	9.11615	9.09493	8.99554	9.14056	9.88174	9.30748	9.49752	9.62951	9.47335	9.27823	9.31138	9.06964	9.16448	9.21894	9.02856	9.16902	9.27204
ANKRD12	7.9175	7.53487	7.42749	8.00623	8.34844	7.34984	6.82478	7.67756	7.79912	7.63209	7.49977	7.42061	7.93725	8.18684	6.31926	8.45186	8.78568	8.04889	7.3734	7.98059	7.70988	7.80864	7.3064	7.8896	7.11222	7.63119	8.16015	7.6454	7.91787	7.74938	8.25073	7.73904	7.62936	8.23007	7.9082	8.39886	8.41605	8.05201	8.1749	7.54781	8.04246	7.20191	7.06587	7.0893	7.2233	7.05491	7.14513	7.1544	7.36509
ANKRD13A	7.22629	7.1016	7.3971	7.44077	8.07154	6.9466	7.11112	7.43441	7.6281	7.50521	7.49896	7.26831	7.48694	7.2588	7.04712	7.68749	8.29384	7.37891	6.81475	7.47333	7.45675	7.7511	7.69575	7.30927	7.63609	7.43999	7.2658	7.33552	7.78703	7.34266	7.29806	7.21522	7.67094	7.195	7.52965	7.21365	7.84386	7.72229	8.04798	7.62583	7.93759	7.16432	7.14121	7.15526	7.30151	7.11725	7.4597	7.14676	7.45429
ANKRD13C	7.36474	7.25785	7.0457	7.48504	7.80446	7.19049	7.69971	8.11681	8.25241	8.27136	7.45755	7.43942	7.54154	7.87176	7.45926	8.17669	7.42409	7.63238	7.36758	7.62651	7.98166	7.88641	7.44424	7.70204	7.95698	7.58365	7.10167	7.69171	7.77693	7.28068	7.25738	7.58708	7.34134	7.5937	7.20597	7.5601	8.29302	7.62198	7.74524	8.10974	7.56988	7.76933	7.48301	7.79356	7.86723	7.80151	7.71142	7.32094	7.29438
ANKRD13D	6.2673	5.98068	6.0994	6.26825	5.58547	5.96324	5.77658	5.83991	5.7755	5.76876	6.09542	6.2165	5.67267	5.77214	5.7901	6.27469	6.37954	5.8991	5.77859	6.2523	6.3723	6.08007	6.11027	5.49862	5.86778	5.62045	6.10858	6.16203	5.71661	6.01139	5.75952	5.7554	6.00493	5.927	5.57148	5.68285	5.91694	6.14934	6.42232	6.1078	6.2931	6.18013	5.99552	5.87915	6.18145	5.56063	6.02197	6.25054	6.27053
ANKRD16	6.72026	6.45641	6.59463	6.65456	5.92885	6.94286	6.34657	6.08663	5.97075	6.08107	6.02832	6.50335	6.11455	6.82908	6.70293	5.89886	5.89691	6.346	6.77462	6.4936	6.66896	6.10717	6.20203	6.07521	5.79901	6.31528	6.24621	6.55045	6.41367	6.65441	6.43802	5.9152	5.59771	6.54524	5.84476	6.56819	6.53823	6.51192	6.24361	6.27656	6.23876	6.14545	6.51792	6.53567	6.11847	6.77981	6.47022	6.48853	6.16091
ANKRD17	9.57475	9.54498	9.57821	9.488	9.27692	9.86137	9.26511	9.72398	9.57821	9.59204	9.76582	9.71832	9.93739	9.59204	8.93519	9.50754	9.36604	9.36733	9.35924	9.65747	9.51992	9.41289	9.55653	9.40694	9.52701	9.53323	9.56784	9.73441	9.86448	9.47357	9.60554	9.61642	9.69094	9.47357	9.55089	9.3962	9.39975	9.42298	9.39112	9.12803	9.5569	9.55455	9.83167	9.48093	9.93399	9.77208	9.63832	9.31922	9.20083
ANKRD22	3.58736	3.13068	3.89546	3.45235	4.03031	4.03208	3.3117	3.37631	3.60972	3.4047	3.57579	3.51923	3.57643	3.4181	3.25734	3.77692	4.04353	3.52225	3.38913	3.98305	4.10307	3.8515	3.20254	3.63547	3.7056	3.33009	3.13612	4.14073	3.16686	3.12864	4.10208	4.01095	3.62449	3.48479	4.14758	3.53125	3.93965	3.55978	2.85192	3.85266	3.80212	3.54521	3.10176	3.73224	3.07787	3.01841	4.23454	3.74589	3.47365
ANKRD24	5.74593	5.35857	5.45342	5.34797	4.92916	5.13483	5.50361	4.54203	4.59378	4.45415	4.8098	4.70015	4.88413	4.85119	5.52788	4.94308	4.72905	5.6519	5.63621	3.84908	4.56133	4.28787	5.39418	5.7806	4.95238	5.58407	5.39493	5.18711	4.19465	4.44743	5.81698	4.60862	4.47511	5.88114	4.58717	5.24739	5.01553	4.63458	4.36316	5.21958	4.70746	4.33192	5.28987	5.33661	5.72789	4.35213	6.11739	4.92552	5.10813
ANKRD26	6.32905	6.52662	5.9672	6.74175	6.5068	6.44316	6.91696	7.30176	7.53527	7.5175	6.56709	6.58551	6.62334	6.51013	6.57292	6.47077	6.14368	6.66545	6.31368	7.12058	7.0922	6.62366	6.00221	6.38731	6.82952	6.91847	6.57443	6.81506	6.6989	6.6604	6.73879	6.57745	6.11538	6.38771	6.09196	6.72517	6.93808	6.72954	7.17187	6.02561	6.71909	7.19368	6.80462	7.08354	6.84094	6.60725	6.6258	6.21457	6.17743
ANKRD27	8.43163	8.61762	8.31621	8.35378	8.3551	8.44799	7.67735	8.14063	8.22219	8.29333	8.64465	8.59558	8.68316	8.31906	7.59145	8.50747	8.33068	8.6039	8.72274	8.39633	8.64089	8.07222	8.49673	8.51459	7.89338	7.92446	8.20682	8.44954	7.73157	8.67547	8.75519	8.25683	8.14844	8.99321	8.36411	9.02927	7.88202	8.03683	8.15089	7.98862	8.03924	8.25027	8.14001	8.19202	8.33416	8.29955	8.23299	8.00672	8.38025
ANKRD28	8.02514	7.7794	8.10965	8.06538	8.22001	7.74177	7.46683	7.98239	8.20024	8.04832	8.25216	8.3388	8.08335	8.09797	7.41304	8.70342	8.77751	8.04329	8.21286	7.76589	8.17148	7.74802	8.20146	8.09041	7.92343	8.97204	7.9952	8.22618	7.55734	8.39926	8.48561	8.19683	8.26339	8.76772	8.18821	8.74986	8.15607	7.76092	7.76775	7.78209	7.75564	7.78517	7.81005	7.86371	7.95121	7.99726	7.83063	7.63054	7.77989
ANKRD29	3.56235	4.6054	3.56115	3.22616	4.14453	3.62845	3.45701	4.39713	3.28985	3.30749	3.68318	3.626	3.45342	3.45801	3.38634	3.5199	3.59093	3.46581	3.93758	3.32638	2.76613	3.28036	3.95791	4.48945	3.61814	4.52712	3.93067	2.65336	3.75871	3.45708	3.93606	3.68704	3.33545	4.05043	3.19938	4.26422	3.9085	4.36285	4.6127	3.95789	4.31752	3.46705	3.04452	2.27062	3.13575	3.50862	3.15335	3.80634	3.65881
ANKRD30A	3.1831	3.46772	3.2156	2.97533	3.23396	3.14344	3.20333	2.96187	3.0265	3.01257	3.13703	3.22795	3.01984	3.08681	3.56757	2.9463	3.2546	3.59335	2.67584	2.72261	2.43723	3.3207	3.263	3.5215	3.1625	2.88117	3.59713	3.85351	2.99611	3.67907	2.94467	2.91252	2.86794	2.94373	3.18897	2.83208	2.97947	2.75065	4.32275	2.85259	3.16043	2.68995	3.15211	4.24032	3.73178	2.69668	2.77163	3.02192	3.16131
ANKRD34A	3.99867	3.67414	4.00763	4.00582	3.59656	4.10775	3.73324	3.46735	4.59049	5.07977	3.96293	3.76859	3.95314	3.96091	4.56765	5.11317	3.61422	3.6207	2.9169	4.64334	4.15988	4.39703	4.29534	4.157	4.47233	4.72893	3.14626	4.25034	4.16832	3.90465	3.70091	3.59639	4.67176	3.66851	4.26106	3.57579	5.18402	3.91385	4.04125	4.96987	4.08131	3.5797	3.57913	3.33984	5.32206	3.5079	4.10675	4.30656	4.04531
ANKRD35	6.14911	5.31782	5.78439	4.95987	4.19838	6.08786	4.60511	5.11107	4.97886	4.82387	5.4646	5.77301	5.96572	5.86025	6.06324	4.04965	5.45422	6.19046	5.87557	4.35208	5.29597	5.35828	5.9588	5.99885	4.34894	5.56872	6.02371	4.2376	4.80625	5.89624	6.65485	6.09946	5.50752	6.38495	5.17776	6.04443	4.71016	4.61437	4.59728	4.46957	4.18205	5.41572	4.98253	5.38664	5.32205	5.15759	5.11192	5.52159	5.58651
ANKRD36B	7.38464	7.02973	6.89489	6.93279	5.54157	6.85998	5.48561	7.09475	6.56876	6.31825	6.8657	7.34943	6.49291	6.26604	5.37285	7.92477	6.6946	6.43846	7.09422	6.11069	7.31554	6.698	7.00453	6.11475	6.65344	6.95137	7.00535	5.58113	6.96954	5.47682	5.97007	6.45142	6.85741	5.87523	6.38643	5.69175	7.98415	7.09454	7.33006	6.99188	7.33678	6.78995	6.86222	6.76851	7.06509	6.7766	6.7672	5.51698	5.68054
ANKRD37	5.65647	5.66306	5.78427	5.42139	5.93143	6.27461	5.47557	5.21695	5.52831	5.08512	5.60736	5.95619	6.61148	5.23194	5.34031	6.04918	6.97247	6.06303	5.84536	4.55028	5.67113	5.84927	5.99828	6.21072	4.94483	5.8007	6.02318	6.8989	5.38508	5.45739	6.50458	5.73349	5.93362	6.33255	5.60207	6.20039	6.31897	5.09864	5.65293	6.10782	5.49023	5.28274	5.38696	5.64018	5.32025	5.79746	5.75704	5.43691	5.63556
ANKRD39	6.59288	6.63912	6.56561	6.35909	5.62477	6.45423	6.3141	5.79431	5.7112	5.49984	5.9067	6.21978	5.36854	6.17961	6.34464	4.78261	5.30659	5.84655	5.82936	5.73526	6.50019	6.48405	6.36713	6.03512	6.03321	5.68135	5.79003	6.02782	5.36574	6.92017	6.05114	6.17523	5.79585	6.46257	6.23004	6.31902	5.39588	5.44383	5.57511	6.29452	5.63267	5.97746	6.10678	6.05209	5.59701	5.61212	5.85824	6.40329	5.98787
ANKRD40	7.76326	7.59492	8.06053	7.68396	8.21971	7.70399	7.97374	7.84705	7.68811	7.81961	7.62437	7.92655	7.77958	7.28991	7.78079	7.81317	7.21911	7.89112	8.06144	7.96878	8.02466	7.7028	7.52144	7.5365	7.83595	7.40557	7.77278	8.03733	7.37248	7.71161	7.89002	7.67852	7.68539	7.84379	7.56536	7.92896	7.32243	7.47531	7.56612	7.44276	7.45824	8.04486	8.16388	8.03421	7.9388	7.94065	8.05855	7.66733	7.91957
ANKRD42	5.3401	4.81313	5.01923	5.05851	6.47751	4.5436	4.58521	4.89025	5.70321	5.75305	4.63764	4.59521	4.78997	4.74291	4.78632	4.65176	6.73922	5.74703	4.85198	5.0232	4.5674	4.68319	4.70102	5.18911	5.73012	4.53011	6.51463	4.66669	5.27981	3.67562	5.22739	4.71947	5.64619	4.29469	5.53412	5.46096	5.77942	5.54089	5.44629	5.07497	5.44782	4.78042	5.32468	4.8877	4.79242	5.65302	5.15409	5.34672	4.85493
ANKRD44	4.78514	4.42808	4.46794	4.56892	4.90671	4.67287	4.28841	4.72153	5.3155	4.5766	4.5793	4.45886	4.46899	4.61271	4.28033	5.06689	5.08122	4.20831	4.61164	4.40707	5.29157	4.81776	3.79522	5.1174	4.96668	4.47231	4.24492	5.2189	4.85961	4.38171	4.08479	4.20059	4.82926	3.99546	4.63223	4.11	5.57194	5.24159	5.11479	5.26975	5.13279	4.40928	4.34411	4.5896	4.65102	4.80536	4.66553	4.67757	4.57121
ANKRD45	5.37824	4.82528	4.35118	4.76885	3.25484	4.67509	3.80039	4.64712	5.51689	5.37314	4.18348	4.68052	4.93065	5.24463	3.67756	3.92702	3.72036	4.52365	4.46188	4.71179	4.87533	3.94057	3.61611	4.26347	5.57902	3.86894	5.48116	3.86069	5.06521	4.4051	3.90233	5.28657	4.87487	4.64544	4.57394	4.24519	4.49724	5.68851	5.26158	4.31244	5.41359	4.73858	3.89127	2.86298	4.3683	4.1721	4.24691	4.25993	4.25586
ANKRD46	7.79297	7.73114	7.43423	7.68797	7.5964	7.86697	7.64606	8.10081	8.29837	8.24584	7.81296	7.8976	8.13938	8.16823	7.71415	8.51951	7.15102	7.62941	7.61941	8.23955	8.01116	8.01898	7.6908	7.59166	8.15772	7.5666	7.5144	8.04873	8.15311	7.62365	7.11819	7.65234	7.80815	7.63331	7.79418	7.64592	7.93263	8.14216	8.41374	7.80721	8.19761	7.89232	7.98399	7.93499	7.94262	7.92862	8.00132	7.70059	7.48578
ANKRD49	7.4057	7.60601	7.2082	7.12338	6.89503	7.60905	7.73384	7.80295	7.82827	7.85383	7.71137	7.58111	7.59969	7.69919	7.81895	7.76849	6.53355	7.32578	7.36247	7.70582	7.76355	7.50585	7.63338	7.20881	7.59958	7.81228	7.38563	7.19206	7.56916	7.37648	7.37497	7.37078	7.5721	7.21906	7.32031	7.28894	8.10718	7.48232	7.66716	7.8507	7.52383	7.47717	7.32576	7.49614	7.4932	7.61755	7.59845	7.35193	7.39161
ANKRD50	7.56433	7.58009	7.55009	7.93494	8.68537	7.51267	7.02576	7.75017	7.4459	7.48745	7.80614	7.57445	7.69418	7.80577	6.41552	8.10382	8.4526	7.78144	7.63856	7.66563	7.42036	7.30387	7.78609	7.83215	7.70844	7.41535	7.91296	7.42909	8.09181	7.43758	7.25708	7.4824	7.56439	7.49942	7.5568	7.60523	8.9286	7.96176	7.8812	8.85078	7.96722	7.32822	7.36009	7.33673	7.39533	7.3062	7.34494	7.05626	6.90776
ANKRD52	6.68349	6.64603	7.13974	6.79549	6.90475	6.67159	6.98734	6.43281	6.63847	6.49452	6.86803	6.87806	6.34273	6.50377	7.01858	7.34902	7.69632	6.97152	6.87267	7.26414	6.51553	6.2223	7.00271	6.77029	6.42428	7.31656	6.85959	6.62849	6.88708	6.80835	6.75341	6.88454	7.10727	6.65223	7.06737	6.24807	7.21582	5.92896	6.22077	6.94387	6.49582	7.17601	7.06163	7.20686	6.9842	6.99125	6.82483	7.02625	6.82695
ANKRD54	6.81829	6.62343	7.29789	6.57094	5.74106	6.69213	6.5718	6.35049	6.59554	6.49108	6.32406	6.73737	6.38234	6.56208	6.88221	7.11752	6.74709	6.28712	6.63356	6.58849	6.75858	6.88596	6.4222	6.1426	6.83443	6.65688	6.37234	6.76024	7.1693	6.43674	5.98497	6.21831	6.555	6.2811	5.98619	6.37543	6.56691	6.75363	6.78597	6.81991	6.99388	7.01374	7.0052	6.866	6.78173	6.77606	6.96277	7.05416	7.06565
ANKRD55	4.37395	4.30049	4.71531	4.52126	4.89811	4.35373	5.17142	4.9684	4.25456	4.44742	4.98757	4.41417	4.45922	4.57562	4.80826	4.29812	4.74355	3.57307	4.31648	4.7919	5.26771	6.22859	3.71737	4.51552	6.68687	3.89042	3.82972	3.79977	4.61788	4.66788	2.77331	3.21959	5.52256	3.59196	4.4648	4.71213	4.23029	5.31064	4.49216	4.32864	5.60374	4.90912	4.91717	4.23245	5.24751	5.1426	5.5521	5.11146	5.45832
ANKRD6	7.26796	6.82737	6.5964	6.94836	5.17361	6.92251	6.25231	6.77957	7.4851	7.26777	6.7709	6.27106	7.65627	7.23975	4.94582	7.61058	6.355	6.61323	6.30925	7.17987	6.00413	7.29602	6.02115	6.27799	7.22318	6.28595	7.12423	6.78721	7.60777	6.60599	6.13762	7.33219	7.04436	6.16097	6.9703	6.18692	7.0142	7.98057	7.9813	6.94383	8.09679	6.07155	6.14291	6.18452	6.12567	6.16297	6.14381	6.92291	6.75644
ANKRD9	7.51047	7.3028	7.87801	7.43365	7.24307	7.39868	7.34295	6.9593	7.1573	7.19361	7.09115	7.19726	7.46387	7.56509	7.61094	7.94281	7.74522	7.62774	7.61936	7.31429	7.75866	7.5229	7.25041	7.25892	7.36298	7.2276	7.34786	7.70864	7.04117	7.36927	7.85962	7.27467	7.29768	7.95988	7.26064	7.94618	7.46699	7.36745	7.2323	7.0345	7.48326	7.19489	7.23853	7.3819	7.43179	7.25915	7.40276	7.3748	7.48807
ANKS1A	9.29856	9.25653	9.25741	9.50057	8.65156	9.88459	8.6415	9.11857	9.53034	9.67842	9.61782	9.75214	9.28466	9.54856	8.8344	8.54858	10.0259	8.84369	8.74777	9.62872	9.30805	9.3172	8.98902	9.08474	9.96956	9.05922	9.13657	9.42069	10.3171	9.05055	8.77145	9.12185	9.23694	8.68857	9.75459	8.95621	8.7205	9.49547	8.90009	9.19065	9.37228	9.82016	9.89549	9.43522	9.83029	9.85242	9.65603	9.18941	9.30383
ANKS1B	5.34001	6.0907	5.10691	5.93368	5.99458	5.45147	5.56234	5.37588	4.65212	4.6412	5.61871	4.9311	5.67248	5.52538	4.92467	4.7841	4.91972	5.23076	5.31195	5.31371	4.43294	4.23393	5.9724	5.81566	5.96242	5.42258	5.05896	5.39411	5.83631	5.40404	4.97887	5.56069	5.93169	5.05339	5.68099	5.10444	6.25655	6.07687	5.75744	6.08269	6.05897	4.74996	4.64944	4.49191	4.85376	4.31988	4.7111	5.19709	4.89036
ANKS3	6.98781	6.78627	7.3069	6.97924	6.72417	6.79206	6.44322	6.28958	6.34434	6.33337	6.7349	6.67492	6.52542	6.81845	6.62531	6.6216	6.91061	6.43168	6.74982	6.78741	6.63848	7.33355	6.13579	6.57124	6.73265	6.52065	6.71594	6.89216	6.83801	6.61104	6.85389	5.79324	6.43479	6.8746	6.55597	6.69687	6.96333	6.82529	6.78122	7.01138	6.93919	6.71201	6.98456	6.69811	6.49404	6.49621	6.68325	6.79188	7.10634
ANKS6	7.52734	7.23832	7.34556	7.30626	6.71561	7.39634	6.82704	7.05287	6.30103	6.61075	6.96815	6.94572	6.80318	7.24161	6.79626	6.55113	6.5895	7.33649	7.38166	7.21179	7.14575	6.56036	6.7056	6.93659	6.78474	6.74576	7.15615	7.14825	6.30538	7.15072	7.4248	6.75456	6.64288	7.5458	6.80581	7.47358	6.29448	7.08451	6.71682	6.42868	6.89456	7.09769	7.05321	6.71809	7.04145	6.94956	7.04688	6.86582	6.99248
ANKZF1	7.16824	7.40589	8.23562	7.38196	7.35451	7.7124	7.45621	6.82983	7.27966	7.09845	7.70084	7.85431	7.6732	7.60874	7.71456	6.6002	7.06599	7.53787	7.61358	7.07429	7.51565	7.44308	7.6271	7.51622	7.42064	7.1938	7.39493	8.19457	6.4165	7.79422	7.86428	6.8234	6.75013	7.9635	7.28918	7.97598	7.36227	7.65681	7.89305	7.96657	7.53856	7.31933	7.0542	6.80577	7.0196	7.2976	6.92355	7.23368	7.24784
ANLN	8.78265	8.93441	7.83605	9.04215	8.88134	8.88957	9.2857	9.30769	9.50709	9.43417	9.32482	9.09112	9.41436	9.30268	8.55838	8.80981	9.37558	9.13919	9.34799	8.71331	8.97915	9.12934	9.07942	8.95505	9.41568	8.56164	9.32271	8.97677	8.85542	9.04516	8.91535	9.13573	9.17021	9.05762	9.09635	9.14375	8.08465	8.98022	8.95772	7.8953	8.96473	9.4217	9.37935	9.40718	9.50155	9.39205	9.34208	8.76758	8.59513
ANO1	4.91793	4.28385	4.46251	3.95267	4.40551	4.68055	4.79836	4.37823	4.00475	3.97294	4.88858	4.40417	4.72874	4.47858	6.30988	4.938	5.30217	5.21186	5.22603	4.15234	3.52363	4.44884	5.23195	4.97032	5.06965	4.38631	5.19002	3.60517	4.81353	4.15591	4.23169	4.92115	4.8072	4.80207	4.85684	3.90477	4.68488	3.94645	3.6858	4.80513	4.38538	5.08228	4.35906	5.25114	4.79127	5.17243	5.69959	4.5494	4.28113
ANO10	7.58418	7.80677	8.16542	7.78017	8.57468	8.04997	7.99183	7.9529	8.04431	7.9756	8.32083	8.43408	8.23567	8.04688	8.35624	7.98847	8.74919	8.2544	8.18019	8.50444	7.99252	8.02736	8.00573	8.10418	7.67011	8.31331	8.25191	8.19701	7.93593	8.23409	7.92698	7.95957	8.12738	8.51013	8.15397	8.42107	8.1347	7.52317	7.8327	8.31928	7.50475	8.20057	8.17704	8.30633	8.31124	8.42739	7.89707	7.89618	8.1329
ANO3	3.82004	4.04059	3.88252	3.94241	4.14807	4.0489	3.97185	4.02158	4.27333	3.86893	3.88751	4.0489	3.96651	3.91458	4.0046	3.82242	4.26436	4.93287	3.79141	4.14552	4.16256	3.67163	4.80001	3.79784	3.42371	4.30637	3.77308	3.44168	3.66352	3.67353	4.90943	4.45623	4.01045	3.52088	3.59636	3.77948	4.73227	4.27435	4.26799	4.74809	4.41427	3.6032	3.81949	3.33965	3.27518	3.75854	3.93725	4.34979	3.70631
ANO4	5.16664	6.10864	5.14206	5.84515	5.45919	5.6089	6.28416	6.31461	6.23235	5.9154	6.26801	5.16859	4.87439	5.64779	4.4849	5.77734	5.49403	5.35054	4.14751	4.88514	6.56303	5.26257	6.38852	5.79356	6.73115	5.89326	5.56794	4.76895	6.19305	5.09387	4.85344	6.09226	6.52591	4.52947	6.16434	4.43181	5.70472	6.54615	6.4164	5.64487	6.53591	5.52426	5.52138	5.15892	5.75427	5.6992	5.27765	6.4079	5.87901
ANO5	5.34229	5.36042	4.88743	5.54634	6.57433	5.43489	5.21138	5.86717	5.79532	6.05348	5.57371	5.34493	5.69342	5.34468	4.98772	6.39108	7.55894	5.43823	5.02688	4.89484	6.49913	6.56338	5.81993	4.95952	6.67984	5.88439	6.13659	5.05546	5.05888	6.08453	6.30105	6.4448	5.80272	6.49017	6.02652	6.2336	6.08913	5.51225	5.98694	5.89428	5.8566	4.97147	4.46132	5.21487	4.96834	4.93276	5.2387	5.59564	5.68965
ANO6	8.36613	8.63972	8.29891	8.66335	9.54629	8.42923	8.53489	8.65635	8.36223	8.48756	8.52741	8.42338	8.57284	8.67862	8.12464	8.76166	9.26329	8.74547	8.54683	8.7217	8.57497	8.77698	8.98967	8.22434	8.3165	9.03566	8.42656	8.24038	8.8387	8.62968	8.41074	8.68853	9.08002	8.45836	8.90178	8.32694	8.15927	8.33162	8.32886	8.25961	8.36662	8.9855	8.82949	8.8042	8.88948	8.91855	8.77101	8.26093	8.13198
ANO7	5.05128	4.88372	5.3338	5.22867	4.9803	4.70153	5.85367	5.06874	5.1675	5.26952	5.34947	5.40877	5.05369	4.78606	5.77306	6.35096	5.63093	4.70487	5.64697	5.94579	5.3673	4.55197	5.60511	5.5896	5.40324	4.41472	4.83294	5.87898	5.2297	5.02631	5.14014	6.495	4.85725	6.38328	5.02723	5.27692	4.95591	4.95734	4.64422	4.70477	5.2893	5.61449	5.03337	5.16058	5.33152	5.71714	4.95864	5.38949	5.18051
ANO8	6.42839	6.18106	6.40279	6.43229	7.33924	6.31339	6.67802	6.23214	6.15733	6.15955	6.24454	6.3865	6.05364	6.28265	6.79926	6.36633	7.12824	6.3359	6.1822	6.10762	6.63771	6.41362	6.07272	6.52747	6.15247	6.39819	6.90965	7.0857	6.52423	6.34841	6.74047	6.72617	6.47316	6.44582	6.4194	6.79042	6.53703	6.82272	6.8272	6.4064	7.07335	6.1328	6.11923	5.9384	6.05661	6.12214	6.00738	6.50375	6.8309
ANO9	5.35553	4.9985	5.8876	5.0462	4.82801	5.36155	6.10602	4.5693	4.48933	4.46268	5.1105	5.10507	4.73176	4.8884	5.74538	5.10468	4.74199	5.35491	5.81536	4.18159	4.79709	4.7922	5.36015	5.47101	5.33331	5.34649	5.80353	4.45812	4.32722	5.90785	5.33888	5.96585	5.08866	5.50981	5.09725	5.38658	4.59312	4.53331	4.66935	5.04198	4.3132	5.17327	5.44334	5.32671	5.19132	4.79897	4.1965	4.82971	5.68179
ANP32A	9.64313	9.07292	9.19256	9.03611	9.83613	9.62719	9.10203	9.3178	9.64701	9.60536	9.68962	9.67087	9.76869	9.47147	9.70488	8.68111	9.32641	9.64129	9.35768	9.94915	9.45097	9.38798	9.7577	9.73659	8.94497	8.63146	9.28703	9.46878	9.29514	9.54521	9.71893	9.56959	9.65919	9.33278	9.70391	9.30346	8.60441	9.61462	9.52109	8.88714	9.71893	9.42454	9.40943	9.55268	9.47585	9.42454	9.48374	9.16676	9.42772
ANP32B	10.2836	10.1878	10.4643	10.0175	11.0398	9.91314	10.1722	10.3583	10.4733	10.4088	10.4128	10.3694	10.7222	10.2362	10.1139	10.7721	11.1807	10.1565	10.2708	10.435	10.4961	10.4766	10.4261	10.516	10.8971	10.0663	10.3412	10.1652	10.8136	9.80604	9.99016	10.2285	10.2149	9.98077	10.1131	9.99016	10.7937	10.848	10.683	10.8108	10.7693	10.597	10.5924	10.5405	10.5788	10.5443	10.6117	10.8982	10.6517
ANP32E	9.50721	9.231	8.26856	9.78405	9.89648	9.10458	9.10138	9.31733	9.6339	9.50154	9.27861	9.49335	9.52192	9.79341	9.00889	8.39511	9.64235	8.89025	10.0184	9.65495	9.79209	9.68916	8.8726	8.62436	8.85877	8.84217	8.89311	9.62666	9.47985	9.2204	9.55172	9.06073	9.35731	9.36255	9.39147	9.36255	8.35781	9.69434	9.86456	8.30654	9.93482	9.45319	9.34825	9.4745	9.39549	9.39359	9.39935	8.88238	8.68042
ANPEP	4.81335	4.74651	5.0025	4.49864	4.48667	4.5727	5.00174	4.50137	4.78022	4.75619	4.76837	4.7548	4.67519	4.37747	5.29909	4.52623	5.9523	5.26539	3.42489	3.36974	4.71459	4.7761	4.90134	5.28907	5.73568	5.18678	5.01737	4.70782	5.28907	4.76722	4.03907	5.09796	6.1053	4.62722	5.71623	5.03539	4.9404	4.18602	4.72152	5.41189	3.67304	4.94877	4.31811	4.67401	5.15813	3.66403	5.1718	4.97278	4.36001
ANTXR1	7.82136	7.51603	7.38432	7.87054	6.94621	8.31823	6.80543	7.04861	7.09266	7.19093	7.89341	8.07511	7.21392	7.48239	7.52225	7.62483	7.6189	7.33518	7.31108	7.52825	7.05326	7.22784	7.68333	7.48762	7.76481	8.09187	7.25125	7.14712	8.1095	7.02011	6.98923	7.25108	7.86882	6.82071	7.64667	6.83666	8.42395	8.15681	8.01239	8.38854	8.19982	7.22752	7.15225	7.2804	7.29426	7.15225	7.29473	7.83907	6.84533
ANTXR2	5.61893	5.66357	5.56068	5.95347	6.51932	5.94198	5.50356	5.91848	6.89868	6.76645	6.44958	6.18284	6.38227	6.22996	5.86251	6.36994	7.62342	6.47124	5.24578	6.11495	6.24831	6.27617	6.35574	6.07819	6.38878	7.31777	5.80328	5.4671	6.94135	5.74039	5.37331	5.9447	6.85909	5.19296	6.38842	5.2925	6.96592	6.8842	6.86162	6.85956	6.87517	6.09394	6.13736	6.1616	6.08129	6.13044	6.15578	6.19544	5.13322
ANXA1	7.02375	9.73485	8.70894	9.20503	8.67381	7.5086	8.07862	9.25699	7.61574	7.64004	7.77517	7.18408	5.94139	7.66441	5.3197	5.69089	7.00313	8.0574	6.57011	7.38612	6.40982	8.44305	7.81196	7.64939	8.90517	9.21575	7.89501	4.8944	8.70878	8.08497	7.05219	8.59597	8.94636	5.96463	8.78416	5.95843	8.8583	6.56991	6.3675	8.95972	6.32421	7.99839	7.98913	7.96344	7.78596	7.81892	7.91284	7.40139	7.07126
ANXA10	3.1948	3.50897	3.0915	3.18189	3.35563	3.09813	2.82319	3.34993	3.38811	3.21263	2.89147	3.26305	3.19638	2.96238	3.32723	3.17309	2.98212	3.22181	1.62926	3.94572	3.37702	2.92264	3.68781	4.1438	3.96873	4.14981	1.84983	1.59397	3.75397	2.44332	2.65525	3.20724	2.81642	2.67365	3.448	2.51135	6.34974	2.59163	2.63089	6.2857	2.6501	2.76815	2.69789	3.09899	2.65599	3.38771	2.58293	2.54648	3.72177
ANXA11	7.59814	7.96989	8.33833	8.08474	7.20165	7.85948	8.27103	7.98469	7.00175	7.00231	7.98517	7.71249	7.91988	8.00726	7.86051	7.56247	7.03812	7.85272	8.03578	7.32381	7.89306	7.5228	8.10423	7.85177	7.93203	8.15422	7.70179	6.47998	7.795	8.35347	7.61699	8.30837	8.21172	7.93945	7.91653	8.02331	7.49147	6.79837	6.88816	7.36551	6.72511	8.03886	7.73986	7.79647	7.86212	8.03471	7.97295	8.38259	8.29322
ANXA13	3.10606	3.19213	3.46554	2.89689	3.38752	2.91987	3.35754	3.34046	3.5914	3.39478	3.2877	3.57375	3.20594	2.42747	3.43505	3.65692	3.82206	2.52745	2.66291	4.11535	3.36938	2.70523	3.58972	3.62759	3.0799	3.87067	3.79344	3.06135	3.19027	2.33323	3.28	2.32956	2.95456	2.71666	3.69736	3.48375	3.28928	3.51752	3.212	3.3111	3.60342	3.85166	3.74961	4.11213	2.531	3.57327	4.0887	3.23653	3.15729
ANXA2	10.515	11.2046	10.8787	10.7173	10.9999	10.3667	11.0986	10.7242	11.1275	11.0706	10.4679	10.2409	10.3885	10.2555	10.3536	10.5048	10.4281	10.5286	10.0772	10.9814	10.6755	10.9763	10.4465	10.3198	11.1653	11.0431	10.3717	10.3662	11.0223	10.8136	10.1089	10.9848	11.13	10.1655	11.0418	10.1139	11.2629	10.4659	10.4512	11.3372	10.4276	10.6948	10.717	10.6549	10.6549	10.6948	10.6385	10.7743	10.7551
ANXA3	8.16325	9.8567	8.1923	9.64498	9.2867	9.10084	9.50452	10.0541	9.38895	9.2892	8.82121	8.9809	8.34978	9.17741	7.97336	6.63135	8.64323	8.55444	8.70497	9.69181	9.91782	9.81775	8.44996	8.00699	9.83565	8.05999	8.64336	7.61688	9.09254	9.90899	8.81691	10.1342	10.1262	8.65453	10.1093	8.75641	9.40146	7.72264	7.56386	9.32836	7.40655	8.6426	8.6623	8.62175	8.48961	8.54259	8.75836	9.12162	8.86252
ANXA4	7.46285	7.58292	6.69051	7.86644	7.80223	7.12132	7.282	7.98639	8.0549	7.42345	6.79753	6.64251	6.93996	7.93614	6.71306	7.4531	7.26002	7.75255	6.43093	7.48929	6.86195	7.45721	6.92428	7.6419	7.00476	8.22782	7.73611	6.09159	8.12735	8.01967	7.1032	7.94223	8.03045	7.18857	8.17996	7.24181	8.28439	7.05953	7.01619	8.43609	7.1261	7.00312	6.79393	6.63803	6.71302	6.727	6.76576	7.26199	7.43599
ANXA5	10.4972	11.134	9.89922	10.9059	10.5542	10.9368	10.8754	11.2852	11.8611	11.6605	10.5808	10.6457	10.8541	10.6997	10.9586	10.5354	9.97701	10.6057	10.1562	11.2465	11.0708	11.2663	10.3535	10.1562	10.922	11.1491	10.6261	11.0609	11.0856	11.3417	10.8583	11.0047	11.2747	10.5085	11.4897	10.4364	10.6146	11.161	11.1698	10.4515	10.7788	10.5188	10.6717	10.6717	10.5394	10.5485	10.5485	10.7333	10.8612
ANXA6	8.35229	8.45473	8.69824	8.72479	8.5621	8.07993	9.54026	8.68163	8.79326	8.83252	8.82995	8.66461	8.82673	8.67141	9.24951	7.98536	7.87502	8.14755	8.42217	8.79948	9.16439	8.94293	8.37751	8.24955	9.39058	8.85705	8.08409	8.56483	8.73818	8.21822	7.89908	8.18215	8.84475	8.14444	8.71107	8.01199	8.34814	9.00653	8.85778	8.64907	8.91631	9.05354	8.95755	8.9183	8.91216	9.05243	9.02943	9.01229	8.35107
ANXA7	8.80165	8.8679	8.36437	8.55687	8.76638	8.75744	9.01891	8.91786	8.9776	8.92059	8.86501	8.89546	8.75335	8.85611	8.96382	9.21781	8.35674	8.79732	8.79885	8.90226	8.89553	8.75682	8.58426	8.79306	8.91297	8.987	8.79616	8.63661	8.7693	9.07682	8.86283	9.00984	9.01854	8.91197	9.00707	8.94507	9.15538	8.49228	8.37576	9.15011	8.40296	8.67934	8.71497	8.7553	8.73638	8.72615	8.68377	8.76534	9.00616
ANXA9	4.92066	4.99466	4.915	5.17694	5.3372	5.14507	7.31362	6.72586	4.36317	4.32294	4.79631	4.55511	4.67241	4.42031	4.65344	4.15966	4.30982	6.13148	5.23756	4.03504	4.0598	5.05774	5.59248	5.62864	3.27146	4.94575	6.13823	4.59403	5.08852	5.91314	6.22232	5.95428	4.74892	5.70426	6.19563	5.71917	4.85156	4.61063	5.03327	3.68635	4.77794	4.63854	4.76145	3.76139	4.31046	3.81815	4.80359	4.88266	7.156
AOAH	4.22844	4.01424	4.48696	3.88882	4.76203	4.39797	4.02355	4.062	4.42549	4.38132	4.47523	4.36607	4.22705	3.75901	4.6077	5.12966	5.12978	4.18152	4.56598	5.03051	4.9611	4.49535	3.90956	4.41262	4.29033	3.5724	4.16626	4.75766	4.1475	5.06854	4.87232	4.11406	4.35651	4.31836	3.65265	3.92847	4.45982	4.29532	4.258	3.71378	4.28744	5.14963	5.14271	4.23257	4.37146	3.93975	4.21255	4.15243	4.22364
AOC2	4.83844	4.58725	5.5881	4.66914	5.04407	3.96572	4.63595	4.8391	4.70093	4.8455	5.06349	4.80678	5.33709	4.42533	4.31998	5.06536	5.81638	4.92499	5.48099	4.68344	5.06269	4.1118	5.47	4.57763	4.37897	4.57417	5.4152	4.578	4.97645	4.08673	5.08191	4.68214	3.99662	4.93437	4.54188	5.12977	5.13161	4.89522	4.8873	4.86165	4.8489	5.38159	5.45639	5.163	4.8344	4.65253	4.9538	5.5326	5.41609
AOC3	4.44046	4.30598	5.37246	4.1965	5.1818	4.19616	3.64192	4.2659	4.27928	4.29107	4.02125	3.95682	5.05208	4.52832	3.87866	4.21183	6.20873	5.43621	4.88552	4.63464	3.89987	4.93124	3.43009	4.36459	4.21215	4.5116	4.08772	5.0036	4.24082	2.4699	5.11304	4.62724	4.56175	4.89811	4.44194	4.46649	4.83485	4.39661	3.87649	4.3296	4.26755	4.68642	4.33694	4.5882	4.78812	5.04899	4.74284	4.70597	4.43125
AOX1	5.21838	4.98483	5.13172	5.36303	4.62849	6.02052	4.3643	5.26484	5.55035	6.01914	5.45689	5.54378	6.57743	6.12784	5.18509	5.4428	5.88847	5.5344	5.87192	5.82517	5.35593	5.02877	5.80743	5.48037	5.6389	5.54215	5.484	6.0589	3.82592	6.25071	6.02576	5.94382	5.99787	6.19777	5.81913	6.2028	4.48003	4.59807	5.05298	4.4519	5.13357	5.6156	4.87446	5.28691	5.55614	5.2871	5.14556	5.24602	5.15047
AP1AR	6.15118	6.22154	5.4587	6.23434	6.52505	6.09502	6.66453	7.07108	7.01939	6.98998	6.198	6.28476	6.01407	6.23166	6.48292	6.24735	6.81733	6.43583	6.2301	6.17399	7.11255	6.75411	6.09997	6.65371	6.9636	5.78522	6.0797	6.00222	6.51347	6.53303	5.97731	6.47928	6.5547	6.3492	6.43994	6.65938	5.88512	7.03475	6.40525	5.72496	6.50083	6.5733	6.22642	6.56231	6.65809	6.63218	6.40436	6.11063	6.23622
AP1B1	8.72578	8.75082	9.17363	8.64474	8.824	8.82511	9.43194	8.32342	8.44425	8.40751	8.5194	8.57039	8.25774	8.70099	9.38478	8.27151	8.68158	8.54132	8.52372	8.84247	9.16563	9.0194	8.82404	8.42486	8.91065	8.59554	8.56321	8.62668	8.48221	8.74449	9.00408	8.65701	8.70603	9.02523	8.44314	9.01708	8.63249	8.42066	8.91139	7.66721	8.31439	8.92607	8.99287	8.72794	8.7228	8.93715	8.69909	9.04884	9.22874
AP1G1	8.02773	8.15609	8.29929	8.39498	8.82476	8.17621	8.15892	8.30641	8.44122	8.40093	8.40335	8.29805	8.15066	8.20317	8.04279	8.38874	8.91704	8.0056	8.00672	8.49102	8.38446	8.36602	8.41389	8.52664	8.49314	8.10262	8.19203	8.50507	8.29825	8.11708	8.37252	8.3087	8.21943	8.19676	8.31528	8.05294	8.25943	8.24557	8.40497	8.13341	8.3007	8.49876	8.37104	8.42684	8.41115	8.51565	8.65791	8.02454	8.14607
AP1G2	6.3016	6.40376	7.15874	6.3714	5.82776	6.26735	6.92698	6.08341	6.46424	6.49092	6.84266	6.71674	6.14843	5.86039	6.82473	6.2207	6.60035	6.81891	6.71154	6.50502	6.2454	6.60318	6.24765	6.41651	6.48003	6.36229	6.70584	6.13908	6.09801	6.95659	7.01259	6.69251	6.10817	7.12159	6.31916	7.06715	6.12295	6.01398	5.97891	6.38552	6.07606	5.89524	6.48643	6.14242	6.46149	6.32934	6.6295	6.80738	6.97877
AP1M1	7.83169	7.74129	7.91815	7.7316	6.61522	7.75183	7.91391	7.63985	7.95466	7.95718	7.9678	7.87688	7.74823	7.64179	8.02395	6.17419	6.62738	7.43345	7.04384	7.73401	7.15832	7.81558	7.44117	7.58731	8.1314	7.95097	7.07015	7.86401	8.02998	7.19054	7.3881	7.41969	7.45936	6.75838	7.39487	6.71313	7.58273	8.24532	7.69518	8.22893	7.89641	7.79039	7.9494	7.80375	7.83988	7.75963	7.6593	8.17537	7.90684
AP1M2	7.61577	7.51475	8.30184	7.51912	6.12195	7.94896	8.08993	7.4264	5.69593	5.81201	7.78437	7.80263	7.62741	7.74556	8.24683	5.40967	6.27261	7.70743	7.78908	6.5734	8.14751	7.379	7.9945	7.78155	7.40778	6.74967	7.47115	5.93954	5.74868	8.27269	8.40378	8.26973	6.98765	8.87535	8.15492	8.90566	6.34472	6.23963	6.35756	6.84075	5.27188	6.85309	7.09506	7.0079	6.79889	6.57559	6.49339	6.60042	8.15055
AP1S1	7.90758	8.34556	7.95086	8.06391	7.9851	7.83912	9.20634	7.99273	8.00632	8.01634	7.87429	7.85568	8.16801	8.12731	9.18821	7.21345	7.67549	8.22623	8.27886	7.6542	8.63504	8.09168	8.0505	7.79879	8.03246	7.87927	8.16908	8.32216	7.9552	8.08887	8.31715	7.54674	8.44491	7.50045	8.53781	7.47648	8.12831	8.40151	8.15628	8.96354	8.32965	7.99913	8.0252	8.18062	7.70288	7.94268	7.76908	8.25299	9.03115
AP1S2	10.2669	9.94392	8.27616	9.85161	10.5951	9.94007	9.38979	9.84781	9.02892	8.99071	9.57693	9.75059	8.80055	8.64529	8.23734	9.8076	10.2072	9.96991	9.3536	10.6082	8.71599	9.35188	8.40365	9.05568	9.31479	8.95702	9.81394	10.3387	9.86388	10.3564	9.72023	10.3333	9.76533	10.0267	10.4677	10.0439	9.21284	8.32266	8.42859	9.14566	8.40613	9.31884	9.31613	9.34708	9.53136	9.42476	9.55207	9.59899	8.79621
AP1S3	5.45629	5.62523	4.47222	5.39789	5.41018	5.16727	6.35665	5.90654	5.16727	5.06464	4.81858	4.95806	4.88148	5.15612	5.21332	4.8663	4.58729	5.41749	4.54901	4.59358	4.73033	4.88812	5.43008	5.88715	5.64396	5.98171	4.99293	5.5672	4.75098	6.00375	5.74959	5.15343	4.91071	5.89881	5.21892	5.99835	5.36947	4.52554	4.66465	5.32352	4.79675	5.02446	4.90422	5.40736	4.9938	4.99671	4.81037	4.97601	5.30487
AP2A1	7.00218	6.77436	7.03319	6.94543	6.67653	6.83956	7.72429	6.65015	6.6814	6.70265	6.83416	6.80918	6.74097	6.69654	7.80781	6.7097	6.80235	6.8768	6.49099	6.93783	7.32481	7.31667	6.4851	6.74702	7.18274	6.78728	6.70023	7.11668	7.01881	6.96335	7.21801	7.27822	6.39246	7.0963	6.67285	6.76133	6.97817	7.25742	6.27892	6.96042	6.2953	6.92828	6.76649	7.19149	6.65102	7.23926	7.10199	7.12326	7.48165
AP2A2	8.04887	8.29432	8.25831	8.04851	7.9749	8.33721	8.55317	8.16765	8.18503	8.20297	8.33856	8.30551	8.13185	7.98262	8.30717	7.28162	7.60067	7.96066	7.90579	8.18954	7.74943	8.20714	7.85573	8.23633	7.97493	8.00128	8.28765	8.67977	8.27653	8.013	8.2862	8.11171	8.05451	7.9445	8.06404	7.9381	8.57072	7.93492	7.92606	8.92506	8.03467	8.11229	8.02708	8.11067	7.98161	8.04143	8.04534	8.40306	8.28544
AP2B1	9.76877	10.0506	9.60811	9.94862	9.83093	9.846	10.5425	9.78216	10.3125	10.2721	9.77121	9.8494	9.9036	9.90607	10.5544	8.34436	9.60705	9.61842	9.45271	10.5347	10.3957	9.94684	9.685	9.6234	10.1869	9.49717	9.52175	10.0232	10.0153	9.77083	10.199	9.57224	9.88128	9.45332	9.8675	9.55208	9.90666	9.40722	9.7552	9.85469	9.55279	9.99282	10.1701	10.2031	10.3888	10.2217	10.0702	9.72114	10.3129
AP2M1	8.68771	8.7863	8.84556	8.7623	7.57637	8.89652	8.90474	8.702	8.68221	8.65778	8.59798	8.43956	8.56182	8.4973	8.86107	5.53723	7.76053	8.19466	7.92686	8.95101	8.72071	8.61527	8.23228	8.20218	8.5838	8.37232	8.06373	8.42095	8.22418	8.58197	8.38668	8.60259	8.60801	8.61838	8.83829	8.14163	7.71432	7.87713	7.83785	8.37384	7.64625	8.67204	8.65776	8.66669	8.56199	8.56554	8.43192	8.93293	8.55937
AP2S1	9.61898	9.68956	9.86581	9.21551	8.55419	9.66502	9.86308	9.18512	9.50054	9.49189	9.59871	9.66036	9.59378	9.39707	9.97036	7.95214	8.24314	9.28023	9.13277	9.62481	9.23453	9.45239	9.47489	9.32811	9.48411	9.21846	9.442	9.25223	9.49506	9.37972	9.03708	9.54343	9.61884	9.14166	9.46999	9.06959	8.63041	8.92277	8.65155	8.90094	8.81764	9.91884	10.0134	9.90517	9.8995	9.84369	9.79656	10.028	9.93995
AP3B1	8.70407	8.7528	8.60999	8.8696	9.01182	9.18424	8.90778	8.85875	9.44184	9.34976	8.95735	8.86104	9.17465	9.22008	9.2304	8.65937	9.65065	8.80741	8.44593	9.45227	9.1775	9.31199	8.76026	8.89654	9.15872	9.17307	8.81745	9.25571	9.2819	8.81515	8.88099	8.57448	8.92762	8.77109	8.90164	8.83397	8.88052	8.74906	8.69738	9.20175	8.71185	9.40061	9.38814	9.41088	9.44469	9.37548	9.42811	8.57608	8.75847
AP3B2	5.49051	5.31322	6.8209	5.28867	5.35574	4.89913	6.23113	5.5904	4.30659	4.4572	5.04229	5.25081	5.20559	5.26285	5.40141	4.90964	5.25192	5.39884	5.80374	3.55675	5.59325	5.20185	5.64869	5.51889	6.09994	4.99151	5.31311	5.58103	5.0019	5.63277	5.05638	4.84896	5.38681	5.92051	5.25982	5.7112	5.24155	6.29494	6.27065	5.57651	6.045	4.30961	4.5984	4.77381	4.48213	5.12653	4.87999	6.33679	4.88015
AP3D1	9.77008	9.68239	9.7352	9.85137	9.40191	9.71262	9.94233	9.42617	9.39429	9.36881	9.56385	9.56451	9.52026	9.6553	9.84792	9.15717	8.83209	9.38541	9.58441	9.39403	9.82511	9.56215	9.80579	9.53389	9.57451	9.57451	9.15195	9.58076	9.71228	9.74601	9.89284	9.70138	9.55121	9.93319	9.32568	9.80817	9.42811	9.29479	9.07593	9.51018	9.24938	9.62003	9.65047	9.55759	9.57673	9.51093	9.61147	9.67895	9.69504
AP3M1	7.97145	8.07495	7.84823	8.41473	8.60319	7.92133	7.68877	7.95	8.13797	8.1088	8.12261	7.98458	7.80862	7.90555	7.63503	8.0467	8.54662	8.0784	7.96152	8.42436	7.80631	7.87181	8.01272	8.05361	7.91484	7.98834	8.13001	8.15465	8.05361	7.78214	7.75186	8.012	7.96194	7.7134	7.93573	7.72533	8.62375	8.12347	8.34897	8.50656	8.20938	8.0095	8.02386	7.91968	8.00046	8.09861	8.03993	7.715	8.07024
AP3M2	7.89417	7.87291	7.36957	7.90209	6.90598	7.77305	7.66341	7.94257	8.18604	8.19039	8.12104	8.02603	7.54483	7.50454	6.98954	8.02978	7.8974	7.9803	8.12653	7.95725	7.50632	7.5956	7.64003	7.6016	7.20574	7.61587	8.10147	8.32877	7.45369	7.64145	7.67546	7.28458	7.54745	7.40373	7.17576	7.39237	7.23172	7.92347	8.0745	7.41168	7.94795	8.2546	8.24526	8.15732	8.00999	8.06705	8.03703	7.57248	7.75948
AP3S1	9.01217	9.10368	8.96571	9.238	9.58081	9.05272	8.93931	9.28109	9.23177	9.24401	9.26241	9.19217	9.22297	9.06199	8.95145	9.63629	9.58629	9.22238	8.97781	9.56512	9.10854	9.14802	9.16959	9.30504	9.04379	9.01547	9.07472	9.41229	9.23436	9.2736	9.26905	9.53128	9.15627	9.31383	9.20703	9.42616	9.28263	9.18206	9.08235	9.19139	9.22302	8.98519	9.06409	9.14244	9.00821	9.08713	9.22795	8.95385	8.85121
AP4B1	6.13858	6.01247	5.85346	5.79558	5.58231	5.97452	5.8911	6.05217	6.00724	6.13955	5.94257	6.27615	5.13245	5.85346	5.6167	6.50548	6.55978	5.98563	5.83019	6.33902	6.14334	6.23228	5.48671	5.65659	6.13443	5.86434	5.77963	5.83862	6.45974	5.75189	6.00832	5.43297	5.93191	5.73154	5.86017	5.84318	5.53213	5.93252	6.35036	5.64009	6.14142	6.06071	6.33426	6.30978	6.33745	6.27184	6.01803	6.05108	5.86806
AP4E1	6.50173	6.55047	6.34458	6.53177	6.92391	6.59761	6.45149	6.80743	6.73062	6.74066	6.26781	6.46124	6.16298	6.69737	6.62908	6.79751	7.15281	6.33019	6.19227	6.71126	6.76366	6.99561	6.66646	6.58203	7.02536	6.31208	6.46206	6.69141	6.86996	6.82311	6.53451	6.47781	6.20057	6.66394	6.53451	6.51677	6.42314	6.44026	6.45754	6.48162	6.36416	6.93353	6.85367	6.8351	6.62715	6.97223	7.02836	6.32003	6.17739
AP4M1	7.1594	7.13191	6.94375	7.20042	5.98802	7.45379	7.02879	6.87825	7.12053	7.21458	6.86867	7.06565	6.75376	7.25011	7.17136	5.59382	5.54574	6.8524	6.66235	6.95024	7.00954	7.33023	6.22572	6.49341	7.24037	6.39671	7.20962	7.05429	6.64939	6.73983	7.35675	5.78418	7.04731	6.84813	6.37699	6.85773	6.20785	7.04797	6.67806	6.03084	6.77536	7.26454	7.68212	7.20869	7.31496	6.91522	6.95598	7.40338	7.60099
AP4S1	6.47677	6.60565	5.95449	6.34459	5.69057	6.0271	6.51267	6.62707	6.12311	6.19598	6.22809	6.57132	5.80329	6.08807	6.26306	6.6492	5.47737	6.0442	6.63228	6.97148	6.81084	6.20527	5.75177	5.78159	6.03465	6.24012	6.10706	5.74578	5.95857	6.33778	6.68159	6.38475	6.2551	6.67257	6.30294	6.72632	6.575	6.20466	6.02537	6.62553	6.21344	5.77182	5.67757	5.94165	5.88955	5.70323	5.88927	6.45872	6.23329
APAF1	6.49251	6.49812	6.29822	6.80979	7.28366	6.73439	6.67715	7.12512	6.89894	6.81589	6.78543	6.45996	7.00315	6.66095	6.40925	7.20194	7.30614	6.61978	6.52776	7.07813	6.68682	6.39305	6.97338	6.85842	6.89974	6.9219	6.9807	7.07946	6.5072	6.50622	6.50714	6.76942	6.79755	6.60271	6.52534	6.7441	7.6072	6.75655	6.69269	7.57325	6.82546	6.80593	6.62754	6.9781	6.59673	6.71953	6.72385	6.18551	6.55329
APBA1	4.61906	5.11126	5.03191	4.61194	5.30352	4.56984	5.01285	4.72019	6.09339	5.84718	4.49391	4.65645	4.37748	4.48484	5.70557	5.31085	5.71249	4.14984	4.90149	5.84122	5.34822	5.55488	5.45405	4.45746	5.06382	4.54965	4.68006	4.83191	5.48204	4.83623	4.52939	5.25581	5.01922	4.501	4.65737	4.42718	5.86242	5.41612	4.0758	5.89292	5.51632	4.57226	5.21603	4.99083	4.99881	5.49315	5.33721	4.78798	4.83575
APBA2	6.57327	6.70331	7.25506	6.49322	7.15331	6.82202	6.46607	6.38647	7.61449	7.72188	7.13808	7.10736	7.36697	6.96795	6.90984	7.27587	7.06251	7.12348	6.95012	6.4028	7.4823	6.95283	6.70988	7.15175	5.97599	6.85756	7.16564	7.56254	7.45323	6.80393	6.93746	6.5349	6.84217	6.62151	6.56158	6.48296	7.54439	7.85172	7.70555	7.56198	7.62833	6.7651	6.66213	6.82206	6.92386	6.69279	7.00332	6.83016	6.59876
APBA3	6.82795	6.52893	7.0722	6.692	6.37612	6.21761	6.71892	6.02675	6.30634	6.34209	6.14673	6.16655	6.17952	6.20295	6.75292	6.02355	6.41044	6.16891	6.53272	6.15911	6.6345	6.46833	6.12052	6.46334	6.7894	6.54564	6.23669	6.74802	6.12358	6.78276	6.66631	6.2008	6.46372	6.85165	6.0508	6.94983	6.31117	6.33784	6.03033	6.44224	6.60075	6.059	6.2031	6.07397	6.48385	6.40936	6.39556	6.8106	6.67186
APBB1	6.20379	6.06616	6.90099	6.00247	5.8213	6.55597	6.23115	5.86843	5.72788	5.84437	6.12158	6.11029	6.22195	5.8469	6.58144	5.4973	6.09883	6.45744	6.36761	5.87383	6.38647	6.60419	5.73486	6.01734	5.47895	5.81946	5.49617	6.35877	6.34877	6.01343	5.97192	5.82534	6.44802	5.72727	5.97493	5.38401	6.55255	6.3166	6.03695	6.49813	6.43362	6.20265	6.45494	5.8139	5.63599	6.21956	6.24319	6.21773	6.35286
APBB1IP	4.44937	4.38101	4.50033	4.38629	4.80488	4.49692	4.8374	4.21774	4.2495	4.19913	4.27733	4.2369	4.07026	4.33461	4.57461	4.84727	4.83924	4.28284	4.79655	4.97734	4.91918	4.69582	4.07937	4.01167	4.36674	3.87341	4.36605	4.95197	4.34882	4.36101	4.53022	4.83692	4.56906	4.53253	4.11335	4.46942	3.75235	4.11186	5.06131	4.79981	4.38476	4.25855	4.33728	4.61702	3.87749	5.3429	4.06259	4.53164	4.21656
APBB2	7.43996	7.42636	7.45312	7.86992	8.23683	7.37965	7.67193	7.68199	8.32628	8.33463	7.83339	7.6394	7.86257	7.60657	7.19189	7.58336	7.50115	7.52637	7.7154	7.21875	7.92412	8.05786	7.85397	7.47638	7.95969	8.01844	7.59209	7.9332	7.13014	7.65912	8.17456	7.75128	8.15123	8.09563	7.83888	8.08873	7.36312	8.01246	7.89846	7.24564	8.03281	7.28515	7.40283	7.48589	7.49311	7.48852	7.27598	6.9525	7.32087
APC	6.613	6.40047	5.85693	6.83472	6.89167	6.57488	6.89822	7.05541	7.4099	7.1999	7.0398	6.93648	7.35591	7.06163	6.46632	6.73435	6.79964	6.05455	6.80609	6.15558	6.71768	6.90888	6.99392	6.58884	7.30608	7.14978	7.60068	6.11492	7.24491	6.67276	6.54559	6.64784	6.82047	6.45613	6.61335	6.61821	8.08324	7.04454	7.11123	7.85436	7.11336	6.55371	6.5047	6.5731	6.65324	6.60647	6.66098	6.26201	6.30581
APC2	4.91489	4.81554	4.69973	4.44985	4.5656	5.0857	4.86862	4.06109	4.49066	4.60683	4.75028	4.67582	4.29044	4.44408	5.56393	5.78117	5.31902	5.00092	4.73348	4.27877	4.492	4.49303	3.72062	5.24589	3.61832	5.35391	4.70589	5.76668	5.86276	4.6532	4.41625	4.07204	4.34316	5.17543	3.33673	4.49595	5.04574	5.57102	5.73064	5.50441	5.37377	4.37281	4.88722	4.53207	4.76578	5.04973	4.75916	5.09043	4.71462
APCDD1	6.00671	6.02789	5.66901	5.5501	4.75216	6.14126	7.4547	5.90628	6.76883	6.9775	6.38212	5.67033	6.72813	6.73797	8.38727	7.30752	6.61168	5.53997	4.93546	7.29302	5.95159	7.74045	6.4473	5.46946	7.02145	5.89448	5.79219	6.59425	8.47069	5.68364	5.11063	6.04699	6.61019	5.12256	6.13449	4.90092	6.14485	8.70963	8.4465	6.14413	8.6606	6.34575	6.57785	6.4036	6.42605	6.24786	6.41455	7.47312	5.23693
APCDD1L	5.14613	4.32555	5.43031	4.26326	4.85222	4.74553	4.25853	4.04575	4.12738	4.30103	4.99513	4.86401	5.52676	4.93167	5.35677	5.06755	4.98258	5.67088	4.91593	3.17741	4.30741	4.58219	5.11041	5.17769	4.39704	6.67985	4.59237	4.06199	4.73974	4.82499	4.46414	5.87001	7.2091	4.76682	5.03869	4.65014	4.58237	4.21969	4.52487	4.39627	4.13435	4.39813	4.34744	4.38261	4.50285	4.86667	4.31199	4.65245	4.25219
APEH	8.97896	8.91325	9.22218	8.83065	8.48557	8.90759	8.89069	8.54902	8.74751	8.7873	8.74402	8.85155	8.6459	8.94047	9.02595	7.50624	7.50783	8.61372	8.71461	8.82807	9.00752	8.92024	8.6855	8.91435	8.57324	8.57638	8.75783	8.72047	8.14162	9.1522	9.01144	8.93456	8.28109	9.61827	8.7417	9.3616	8.13886	8.49483	8.5269	8.2747	8.32368	8.66039	8.70754	8.59711	8.33928	8.52641	8.61765	9.18678	9.34649
APEX1	10.7888	10.594	10.6383	10.7941	10.0434	11.1561	10.7495	10.7018	10.696	10.6664	10.7441	10.6815	10.7018	10.7941	10.6862	10.0651	9.983	10.6005	10.4197	10.4913	11.0656	10.8189	10.4738	10.7279	10.6938	10.2874	10.4913	10.8092	10.4377	10.6681	10.938	10.402	10.3981	10.9035	10.5564	10.892	9.8014	10.8367	10.6681	10.3567	10.8367	10.7297	10.6385	10.6681	10.4605	10.6488	10.6541	10.7523	10.8286
APEX2	7.3662	7.16215	7.87875	7.31641	7.25261	7.47836	7.07936	6.65712	7.07217	7.29117	6.89088	7.14414	7.47406	7.72434	7.5834	6.82531	7.91497	7.01294	7.03921	7.67308	7.39535	7.60055	7.1528	7.09544	8.22013	6.75974	6.94884	7.32067	7.51456	7.05537	7.13465	7.45002	7.19103	7.38102	7.08603	7.41725	6.48592	6.86665	6.7441	6.70556	7.13099	7.76753	7.77489	7.78967	7.77361	7.74665	7.75397	7.80487	7.82352
APH1A	8.84615	8.70535	8.74081	8.85127	9.01807	8.87772	9.17102	8.92081	9.04135	9.04715	8.96142	8.91378	8.99979	8.73776	9.5824	8.17441	9.53473	8.98743	8.98743	8.92466	9.17989	8.97895	9.16082	8.88159	8.74555	9.01447	8.81782	8.87486	8.94874	9.05889	8.95612	8.75673	8.96219	8.88806	9.06881	8.8803	9.15072	8.95319	8.94181	9.54589	8.85895	8.92336	8.82913	8.8013	8.99867	8.64369	8.94091	9.27222	9.47742
APH1B	6.87797	6.6658	6.9488	6.23463	6.36478	6.57496	5.35684	6.12166	5.78924	5.64292	6.35821	6.30126	6.61422	5.71888	6.30673	7.0385	7.36034	6.73775	7.01635	6.14724	6.764	6.10309	6.44047	6.27786	5.67723	6.89752	6.51134	6.54411	5.3031	6.42817	7.08041	6.44788	6.47591	7.51663	6.54375	7.47754	6.43151	6.7726	6.54108	6.44001	6.70302	5.71372	5.30026	5.6039	5.54	5.73867	5.73408	5.53699	6.48752
API5	8.25961	8.44216	8.65699	8.78837	8.17937	8.38004	8.52423	9.07062	8.86154	8.78882	8.3305	8.44602	7.95613	8.36701	8.5277	8.71144	8.35158	8.58289	8.54229	8.65711	8.67566	8.48995	8.40558	8.5164	8.26431	8.13647	8.35625	8.8774	8.72445	8.76491	8.71253	8.64208	8.6313	8.60562	8.59712	8.57334	8.02433	8.13106	8.25182	7.80658	8.23809	8.62287	8.67186	8.6829	8.84457	8.68883	8.76118	8.10264	8.1497
APIP	7.4256	7.45226	6.97999	7.43695	8.38487	7.33201	7.20789	7.65221	7.66198	7.62222	7.44054	7.56532	7.29173	7.4152	7.27537	8.4918	8.18737	7.53038	7.69482	7.69844	8.01062	7.51507	7.63029	7.51084	7.67735	7.11675	7.42486	8.07592	7.22624	7.98585	7.85207	7.58931	7.49099	8.28628	7.56076	8.32793	7.13712	7.21953	7.45162	7.26264	7.26053	7.47576	7.57034	7.62655	7.5986	7.54444	7.4904	7.32176	7.7532
APLF	5.51395	5.43782	5.12629	4.89827	4.91746	5.18665	5.34576	6.15189	5.45531	5.65558	5.53003	5.51337	5.90092	5.69016	5.15243	5.78918	5.09516	4.88715	5.16695	6.39523	6.02812	5.62791	5.38849	5.28355	5.49276	5.31664	4.90725	5.7191	4.99778	5.76969	5.43747	5.0763	5.08786	5.53368	5.38588	5.54493	5.3372	5.6522	5.59388	5.1944	5.6522	5.59139	4.91278	5.36843	5.4316	5.79839	5.55024	5.21429	5.16962
APLN	4.20509	4.20042	4.51725	4.34148	5.36644	4.58556	4.63934	4.36885	4.36352	4.35342	4.72733	4.33012	4.77586	4.30122	4.62452	5.89582	5.43789	4.6963	4.77445	5.1484	4.36785	4.45921	4.67651	3.72981	4.09613	3.90273	4.61569	6.55236	4.73706	4.68793	4.5145	4.52888	4.12449	4.49051	4.03381	3.90475	4.17821	5.98713	4.41116	4.76989	4.43789	4.96899	4.20807	4.519	4.9561	4.6571	5.92832	4.86384	4.18703
APLNR	4.37113	3.97792	5.85163	4.84602	4.66887	5.81303	4.85205	4.44216	9.80966	9.66712	8.2102	5.44144	6.85418	7.10995	5.73646	6.14064	5.53071	4.77867	2.46062	7.31952	4.75746	7.79871	7.06646	5.56746	9.00456	5.41028	5.63387	5.0585	8.29294	5.85272	4.6795	6.27567	6.3491	2.89569	7.123	2.42906	4.68131	5.51531	5.40298	4.53609	5.62691	7.95445	7.96578	8.16154	8.16304	7.99287	8.03699	7.97384	5.47486
APLP1	5.96346	5.4991	6.24501	5.6944	5.95522	6.2934	7.21949	6.07453	6.24182	5.97229	5.8061	6.15901	6.37958	5.84281	7.4869	6.51434	6.20206	6.45774	6.19321	5.84366	6.05115	6.45909	5.35735	5.73876	5.95009	6.44058	6.19966	6.57564	7.24928	5.25693	5.74296	5.7398	6.32753	5.43332	6.3836	5.35797	6.58539	7.10492	7.11558	6.69302	6.97422	5.97691	6.11722	6.13925	6.45975	6.22808	6.21357	6.31408	6.48714
APLP2	9.99311	10.2534	10.2629	10.2823	9.91622	10.456	10.7035	10.1684	10.4459	10.3797	10.4516	10.2979	10.4423	10.3894	10.8363	9.43248	10.4524	10.5622	10.4092	10.4672	10.1447	10.2132	10.0809	9.96409	10.1057	10.3944	10.3378	10.3506	10.6051	10.3473	10.3107	10.5149	10.5126	10.2154	10.6682	10.1815	9.7658	9.94208	9.77071	10.0412	9.86066	10.6488	10.5791	10.578	10.4898	10.5878	10.5256	10.0231	10.3545
APOA1	5.02723	5.09034	5.34117	4.70543	4.26799	6.54186	5.30166	4.45418	4.75428	4.67069	7.70275	5.09682	6.83027	6.19734	5.61155	4.94984	5.57438	6.78611	4.55031	4.09028	2.08861	5.22425	7.57488	6.37264	6.05457	6.36845	6.34637	4.26315	5.78588	6.43452	5.14449	7.7132	7.96826	4.76996	8.43829	5.04833	5.09269	4.04449	3.9163	5.0894	4.12166	5.1351	4.91449	4.80035	4.8917	5.1772	5.1698	5.23567	4.58819
APOA2	4.24964	3.97817	5.06406	4.58347	3.75922	5.8052	4.35665	3.94244	3.97294	4.17616	6.27015	4.05798	7.81063	7.37067	5.17532	4.28226	4.33976	6.54539	3.81228	4.49047	1.64063	4.44408	7.6184	6.19246	5.14566	5.76014	5.6486	3.02028	4.84826	6.82227	4.0711	7.53018	7.75142	4.73342	8.20512	4.64498	4.11864	3.1603	3.37579	4.20281	3.48645	4.55426	4.39451	4.46271	4.4299	4.44832	4.49884	4.32911	3.39207
APOB	3.99769	3.9605	3.77165	4.17307	4.73136	4.59886	4.69607	4.41899	3.669	4.10843	4.34382	4.04991	4.87286	5.03548	4.19833	3.09011	5.40331	5.23034	2.53605	3.17367	3.28052	3.40204	7.13094	5.58046	3.50987	4.5885	4.92219	3.15346	5.20966	5.38614	4.47102	6.36027	6.87079	4.01248	7.03203	4.15751	3.96631	2.74113	2.49225	3.57252	2.81874	4.15965	4.00565	3.81688	4.079	3.94519	3.85905	3.60673	3.75039
APOBEC1	3.69098	3.54145	3.83467	3.28296	3.25876	3.49782	3.29743	2.84066	3.493	3.8143	3.5185	3.68787	3.27668	2.90325	3.75918	3.94568	2.95428	3.93908	3.85284	2.52163	4.18196	2.86623	3.8101	2.99403	3.57758	3.70181	3.12218	3.99326	2.84644	3.5052	2.71678	2.59358	3.95524	3.15825	3.36182	3.50799	2.48227	3.67031	3.87652	3.3736	4.01259	3.61812	3.88384	2.52377	3.98678	4.1866	3.78611	3.52634	3.66667
APOBEC3B	6.50046	6.90733	4.61121	4.0501	5.97131	6.24836	4.49212	4.94417	4.27688	4.72553	6.97216	6.37117	6.21289	5.89474	6.10217	6.81016	6.02221	5.74439	5.7985	2.90547	5.77064	6.07602	6.82158	6.68227	5.62366	5.40822	6.09421	6.37192	5.13161	7.02205	5.25361	7.3143	7.28289	5.80835	7.27755	5.77215	4.8603	5.30043	4.90328	4.91057	5.30108	4.92754	5.41173	5.31202	5.24646	5.197	5.58218	5.58337	7.87005
APOBEC3C	6.36057	6.13314	6.50801	6.15233	6.11518	6.38287	6.58361	5.69552	5.66776	5.69892	6.09856	6.22521	6.47719	5.85979	7.20701	6.11428	5.53555	6.03176	6.47551	6.96962	6.63265	6.05043	6.18831	5.67999	6.28096	5.88645	6.08367	6.14056	5.55842	6.32732	6.31428	6.2674	6.31572	6.61777	6.23072	6.56945	5.56927	5.13684	5.70282	5.62338	5.35105	6.31129	6.59325	6.48611	6.39197	6.37335	6.77761	6.37397	7.11776
APOBEC3D	6.11466	6.19261	6.23005	7.04686	6.74827	6.77817	6.33073	6.32937	6.21832	6.30917	6.19904	6.26571	5.65752	6.12619	6.29653	6.21196	7.80695	5.78927	6.6047	6.30581	7.36784	6.74009	6.62498	6.12434	6.88322	6.42832	6.47241	5.91152	5.69622	6.89844	5.91874	6.2261	6.07642	5.95883	5.78785	6.71115	6.16119	6.54728	7.27932	6.13967	6.16358	6.83922	6.29527	6.37556	6.54728	6.70959	6.63644	6.73363	6.96264
APOBEC3F	5.05864	4.96568	5.06196	4.63298	5.27761	4.94251	5.08734	4.77303	5.07186	5.0904	5.08082	4.87926	4.59583	4.8124	6.27133	5.24151	5.27949	4.59966	4.71068	5.59169	5.69966	5.20974	5.05386	5.01571	5.36181	5.37347	4.64111	4.66525	4.99482	5.11428	4.7866	4.69002	5.29798	4.98702	4.82269	4.60242	4.91229	5.15124	5.24758	4.70447	4.89414	5.57154	4.64552	5.07697	5.49521	5.38035	5.81775	5.26593	5.31201
APOBEC3G	5.80782	5.47545	5.69887	5.32242	5.61048	5.71081	5.32076	5.10293	6.68058	6.81386	5.89607	5.33505	6.58978	6.36321	6.80067	7.5186	6.20163	5.4073	5.42968	6.82056	6.84964	6.38029	6.72092	5.8367	6.80138	5.85396	5.62225	5.02772	5.41042	5.7188	5.64021	5.81835	6.07902	6.27137	6.51226	6.30332	5.91863	5.27183	4.48028	5.86462	4.96006	6.81335	6.20438	6.40658	6.59966	6.88749	6.38506	6.33091	5.79389
APOC1	7.7348	7.95576	8.84929	7.63811	7.58105	7.62958	8.93104	8.06817	8.73066	8.76307	8.69809	8.57254	8.57564	8.03458	8.69656	7.73836	6.80906	8.32602	7.60365	8.96441	8.49325	8.21155	8.57743	7.68065	8.62366	7.5937	8.33595	7.94113	7.89239	8.95689	8.30934	9.1456	9.10437	8.25408	9.20657	8.37047	7.35026	7.06102	7.26263	7.19257	7.22301	8.19705	8.32342	8.39021	8.35494	8.24461	8.31389	8.46329	8.21273
APOD	3.24973	3.41077	3.68388	3.86259	2.64911	3.80815	4.93528	3.76163	3.74836	3.43445	3.65064	3.76163	3.42857	3.42739	4.73477	3.43857	2.98684	3.30002	5.24483	2.97594	3.39235	3.53568	3.25168	3.95851	3.32087	4.2036	3.36577	3.26523	3.80981	4.36395	4.04803	3.34146	2.44382	3.17798	4.152	3.54674	4.21913	3.87477	3.70448	4.18866	2.76802	4.53691	4.11229	3.6283	3.30663	2.83344	3.45614	3.77801	3.64065
APOE	10.5377	10.4349	10.3567	10.2018	8.97005	10.2695	10.0054	9.44499	8.98831	9.05321	9.42596	9.3844	9.6467	10.0529	9.85433	7.76535	8.39175	10.2103	10.1121	9.71311	8.73106	9.27269	9.58897	9.67135	8.92602	9.91301	10.2103	9.04328	9.58897	10.2992	10.4701	10.3817	10.268	10.3655	10.4589	10.2961	8.77648	8.27481	8.30329	8.9201	8.29416	9.46309	9.5088	9.55054	9.48665	9.4651	9.47202	9.37212	9.75154
APOH	3.34523	3.15319	3.39835	3.40339	4.0819	3.54878	3.28187	3.25665	3.56114	3.34426	3.4167	3.51892	3.37092	3.43868	4.00506	2.63853	3.78622	4.14122	3.82155	3.78822	3.27314	2.82281	4.33691	2.90261	2.88299	3.1175	3.93725	2.98367	3.20876	3.48618	3.64655	2.49725	3.95442	3.05876	3.64194	2.54063	4.08737	2.709	3.40098	4.2143	3.22617	3.52337	3.69974	3.6787	2.90345	3.52369	4.18129	3.6102	3.28881
APOL2	5.13707	4.98918	5.54298	5.12911	5.56344	4.91717	4.67083	4.80917	4.38065	4.00813	5.05383	4.66995	4.83719	4.73696	4.75794	5.64148	6.40683	5.67313	5.61351	5.18243	3.51245	4.44802	4.78643	5.88192	4.63697	4.99878	5.26917	5.3315	4.67318	5.15346	5.29363	4.47556	5.03148	5.46032	4.61984	5.14638	6.6068	4.14279	4.85997	5.91196	5.26066	4.00792	5.22473	4.49949	5.16971	4.83633	4.33402	4.81889	5.20934
APOL3	2.98482	3.15936	3.76593	3.24561	3.28832	3.43558	3.01679	3.45982	3.27343	2.9588	3.16392	2.8592	3.23917	3.2282	3.26953	3.08787	3.00898	2.70293	3.36018	2.60866	3.11685	3.58305	2.85556	3.3149	3.34007	3.7049	3.69791	2.60026	3.62763	4.41463	2.78802	2.97777	3.60875	3.05275	2.65709	2.8566	3.33729	2.95188	3.10518	3.76134	2.8566	2.91726	3.08661	3.13841	3.09645	3.20209	3.69106	3.5074	3.57578
APOL5	2.97788	3.0137	3.39208	2.9184	3.50296	3.22737	3.148	2.88487	2.77666	2.85587	3.94014	3.35218	2.80733	2.78268	3.42385	3.45533	3.22184	3.81668	3.52336	2.7808	2.98165	2.59376	3.086	2.44067	2.81696	2.83646	3.78583	3.31884	3.84111	2.8923	2.96747	2.76933	2.92747	2.89628	2.77369	2.94628	3.47874	2.95926	2.68073	3.05031	3.14234	3.95677	3.12464	3.14371	3.53243	3.69872	3.6857	3.32386	3.35601
APOL6	3.70794	3.81565	4.02288	3.9084	3.96448	3.52283	3.89049	3.59534	3.43291	3.69318	3.4564	3.63355	3.2087	3.63282	4.12601	4.17337	3.50999	4.0376	4.47803	3.65115	4.82985	3.55706	4.00752	3.34621	3.15281	3.63492	2.98592	4.10104	2.91881	3.71819	3.32615	3.425	3.56301	4.05009	3.74103	3.5918	3.61224	3.87405	3.11867	3.59394	3.87842	4.5503	4.34416	4.22441	3.37395	3.26843	3.83334	3.18056	3.86706
APOLD1	6.63556	6.55576	6.64231	6.57927	7.39798	6.64192	6.28584	6.86544	7.53669	7.0218	7.13431	6.85555	7.06757	6.81386	6.63958	7.44518	7.78315	6.86998	6.45532	6.92321	6.7107	7.42269	6.41237	5.96034	7.01505	7.05994	6.73641	7.76361	7.53546	6.88305	7.04897	6.94515	6.81234	6.62338	7.02268	6.76621	6.32073	7.53899	7.46438	6.45145	7.55344	6.8756	6.85434	6.91382	6.99387	6.95679	6.99387	6.83755	6.82104
APOM	5.57735	5.53793	5.92023	5.19647	4.71897	5.37153	5.3731	4.38091	4.67697	4.52625	5.21309	5.40396	5.26584	5.47006	6.07606	4.93462	4.26547	5.58617	5.56821	4.89581	4.52576	4.71895	6.29615	5.7794	4.33043	5.16444	5.46169	4.99129	4.92258	5.25158	4.97167	5.60913	6.17504	5.28595	6.18426	5.29533	5.0312	5.65142	5.5053	5.33393	5.38271	4.55993	4.87425	4.73028	4.53442	4.35101	4.64566	5.3976	5.33602
APOO	10.4252	9.78952	9.27268	9.19722	9.21693	10.2377	10.2854	9.89914	9.61306	9.70725	9.58746	10.213	9.41335	9.2363	10.0445	9.95664	9.28137	9.98306	9.98651	10.0646	9.83334	9.80669	9.34966	9.34855	9.33235	8.91533	10.0646	10.1243	9.9999	10.0101	9.25321	9.7752	9.73343	9.3856	10.1408	9.35568	9.05177	9.35519	9.55051	9.30638	9.39752	10.275	10.3077	10.0917	10.0957	9.94752	10.078	9.81277	9.84025
APOOL	5.97888	6.37758	5.67727	6.16158	7.97327	5.96122	7.12383	7.94306	7.14315	7.07489	6.55503	6.95809	7.09581	6.58074	6.97887	8.13949	8.04959	5.83496	6.49699	8.00353	7.83022	7.62841	6.13435	6.52302	8.09136	6.64044	6.09007	6.84109	6.94069	6.83832	4.52783	6.89536	6.59762	5.20478	6.976	4.97668	7.59973	7.28984	7.34798	7.66832	7.28075	7.59281	7.57258	7.61617	7.57091	7.54099	7.54724	6.85638	7.00934
APP	10.275	10.3982	10.3619	10.7854	11.3704	10.1457	10.9216	10.7506	10.623	10.5582	10.697	10.697	10.8728	10.7893	10.9794	10.6485	11.86	10.8193	11.0004	10.7063	10.7726	10.6308	10.6843	10.2209	10.4884	11.1389	10.9895	10.2443	11.2509	10.7356	10.3159	10.7883	10.9612	10.2792	10.9	10.356	11.5216	11.0116	10.6893	11.731	11.0819	10.3755	10.6058	10.6116	10.5509	10.4216	10.5582	10.459	10.2268
APPBP2	6.98047	6.94496	6.50856	7.26451	7.10921	7.14849	6.47845	7.16891	7.57759	7.35742	7.37148	7.22429	7.61542	7.26607	5.68677	8.05584	7.7295	7.34293	7.13716	7.00404	6.11246	6.90192	7.05383	7.59025	6.80552	8.04907	7.23537	7.02297	7.55838	6.49034	6.30926	6.82384	7.15465	6.50263	6.87314	6.53773	8.213	7.70855	7.74509	8.02229	7.72534	7.10498	7.13955	7.10467	7.13752	7.15808	7.12905	6.53789	6.97267
APPL1	8.17373	8.04831	7.46855	8.24484	8.41008	7.91655	8.03719	8.20062	8.15949	7.89326	8.52422	8.59226	8.77607	8.22031	7.55724	8.35155	8.10556	8.29048	8.50682	8.25741	8.09458	8.50528	8.30009	8.16814	8.13176	7.82285	8.11972	8.18174	7.47382	8.48252	8.43824	8.55454	8.10476	8.67288	8.11187	8.32771	8.25902	7.71308	7.90337	7.81055	7.8416	8.18084	7.72924	8.14974	8.25719	8.23853	8.09607	7.62055	7.6945
APPL2	6.73878	6.66608	5.97795	6.83289	5.31363	7.28661	7.09791	6.89647	7.05245	7.15172	7.11645	6.88915	7.18527	7.02278	6.97652	6.38727	5.26406	7.0926	6.74982	6.15314	6.21829	6.28155	7.45086	7.05513	6.44707	7.04574	7.07281	6.46148	6.60189	5.94369	6.3005	7.02655	6.59407	6.48453	6.89603	6.27373	7.01169	7.35603	7.52794	6.46951	7.22699	6.37935	6.52794	6.36809	6.97708	6.82101	6.54144	6.25869	6.54726
APRT	9.04705	9.00593	9.57375	8.61627	8.02836	8.87997	8.88287	8.37354	8.42192	8.45689	9.14813	9.31078	8.74858	8.84907	9.12842	8.22344	7.94951	8.90271	9.02911	9.13655	8.89677	8.56769	8.72201	9.01019	8.48023	8.49768	8.87253	8.97613	7.859	9.28344	9.17744	9.00399	8.9037	9.42931	8.93233	9.3942	8.07794	8.2028	8.14648	8.10864	8.12188	8.76008	8.79383	8.78272	8.72365	8.67498	8.72398	9.22232	9.16763
APTX	8.15108	8.299	8.35969	8.35316	8.28483	8.23752	8.24069	8.4145	8.25114	8.30145	8.3836	8.47651	7.7675	8.13448	8.37316	7.73882	8.2785	8.31513	8.35147	8.53929	8.23195	8.52264	8.14512	8.43862	8.04156	7.94647	8.30667	8.23699	7.8883	8.29911	8.20179	8.001	8.06774	8.38596	8.11796	8.4163	7.76608	7.95557	8.13116	8.16396	7.94786	8.45501	8.48031	8.47063	8.53672	8.45535	8.36557	8.29662	8.47879
AQP3	5.32965	5.27924	6.58176	5.56717	6.75336	5.07853	5.01648	5.08975	5.50052	5.65418	5.1802	4.61468	5.036	5.36903	4.8345	5.50052	7.203	5.14329	6.17895	6.22519	4.43211	5.41636	6.40537	5.14329	6.32134	5.21433	4.47012	5.98988	4.97153	5.48055	4.75527	6.34763	6.15073	4.1181	6.82609	4.51249	5.38922	5.05979	5.40702	5.47224	4.90952	5.96788	5.47149	5.82379	5.65538	5.87588	5.78081	5.40096	5.46368
AQP5	3.47388	3.49652	3.77662	3.53812	4.15921	4.25727	3.87847	3.14201	3.4215	3.16904	3.48145	3.68592	3.10837	3.44174	4.13515	4.38167	3.96153	3.33067	3.87015	3.03123	3.88812	3.40437	4.14039	3.30395	3.46239	3.7878	4.6976	3.78086	3.30291	3.43448	3.26606	3.27197	4.17662	3.92822	3.14168	4.01622	3.98292	3.39591	4.03925	3.86331	3.94342	3.74589	3.61914	3.99209	2.986	3.53887	3.62234	3.93294	3.55179
AQR	8.47117	8.29821	8.45035	8.54316	8.02498	8.5254	8.49713	8.63283	8.46002	8.47645	8.65945	8.51323	8.50284	8.75233	8.34889	8.82733	8.61119	8.45751	8.67256	8.57457	8.75117	8.50037	8.52177	8.57876	8.08909	8.45016	8.54922	8.65597	8.38469	8.72376	8.55479	8.4867	8.37525	8.77355	8.47594	8.69916	8.18962	8.46375	8.58134	8.10429	8.44239	8.61528	8.45063	8.50593	8.66966	8.5658	8.52942	8.22874	8.35895
AR	6.60132	6.95812	6.87087	6.67881	6.07712	6.59529	6.8724	6.76607	5.29778	5.42553	6.40918	6.27727	6.45317	5.9965	5.4926	6.81838	6.15605	5.77454	5.89008	5.86412	7.19135	6.11469	7.04064	6.76261	6.02264	6.27552	6.60487	6.60005	5.67327	6.46222	6.9845	6.65833	6.11489	6.83765	6.29564	6.8224	5.69564	6.48176	6.57012	6.19631	6.47991	6.17195	6.02674	6.03045	6.15593	6.02981	5.94279	6.47189	6.45303
ARAF	7.03417	7.03301	7.67541	7.17598	6.4505	7.15744	7.85586	7.46872	7.78848	7.61962	7.07955	7.40949	6.7564	7.01411	7.87206	7.73497	6.5525	7.01834	7.08799	7.88758	7.24094	7.00471	7.15321	7.09297	7.42143	6.89364	7.03963	7.81972	7.8745	7.08361	7.29992	6.75307	6.81139	7.29352	6.79145	6.91828	7.06371	7.27405	6.81466	7.20163	6.92433	7.67355	8.04997	7.78067	7.84038	7.68734	7.81142	7.80177	7.7882
ARAP1	7.54143	7.32191	7.98053	7.61352	7.23354	7.34586	7.18801	6.90406	6.84035	6.8133	7.19834	7.17991	7.07341	7.41223	7.29442	7.15281	7.44852	6.84485	7.32471	7.62378	7.64589	7.34256	6.95833	7.11265	7.49034	7.04273	7.04711	7.54847	7.14733	7.63714	7.5829	7.09911	6.64575	7.51385	7.13221	7.65249	7.27012	7.24663	7.02631	7.09497	6.924	7.49971	7.23333	7.16521	7.48795	7.2619	7.1228	7.75944	7.2121
ARAP2	4.0864	4.68627	3.8365	4.28993	4.2612	3.92641	4.0375	4.68435	3.32555	3.53986	4.31616	4.24667	3.9608	3.71254	3.66199	4.54031	3.90558	4.5058	4.05322	3.70532	4.51678	4.27909	4.2136	3.85784	4.51237	3.60198	2.90825	4.0449	4.5313	3.97826	4.12032	4.20806	4.6218	3.4757	4.32876	4.02301	5.17293	3.72553	3.84645	4.96461	3.54531	3.982	3.56495	3.91135	3.32016	4.0711	4.28983	3.7264	4.00654
ARAP3	6.95908	6.70632	7.36904	6.78747	6.93445	6.68581	7.32248	6.27644	7.05189	7.13898	7.07823	7.23218	7.16172	6.87993	7.75752	7.18244	7.58614	7.34909	7.2497	6.83135	6.99631	7.07316	7.33897	7.13742	7.06473	7.15107	7.20149	7.22166	6.28273	7.33341	7.55923	6.73535	7.22103	7.50765	7.00349	7.50611	6.70316	7.35737	7.6922	6.68242	7.46619	6.42888	6.69159	7.09438	6.5465	6.78286	6.84846	7.53792	6.94432
ARC	5.40673	4.48255	6.53687	5.10523	4.66561	3.75781	6.20575	4.98325	5.62658	5.01783	4.28365	4.76414	4.24216	3.69104	5.79468	4.18343	5.22536	4.72803	5.63974	3.21355	4.999	5.7755	4.85692	4.38879	6.00539	3.98379	5.10062	6.19284	4.34335	6.10242	6.14976	5.25612	3.47536	4.96698	5.08911	5.62146	3.51574	5.22158	5.37779	4.97848	3.5112	5.63383	4.80475	4.18946	3.82626	5.36829	5.57027	4.73036	4.74021
ARCN1	9.22875	9.40068	9.52437	9.06174	9.25849	9.73794	9.96433	9.63396	10.1267	10.1307	9.96994	9.87113	9.99946	9.50458	9.85851	8.69263	9.74665	9.52	9.67991	9.35957	9.30023	9.30942	9.54656	9.79602	9.92291	9.95425	9.6414	9.80273	9.73383	9.6743	9.21599	9.55808	9.6743	9.62413	9.67158	9.67847	9.32533	9.28027	9.2259	9.47693	9.16423	10.0615	9.92407	9.84723	10.0178	9.95703	9.94552	9.07744	9.10942
ARF1	8.67411	8.30484	9.41191	9.2359	8.59135	8.60842	8.69896	8.62602	8.51694	8.44922	8.57456	8.45001	8.03309	8.46835	8.40021	8.63814	9.29506	8.49269	8.78955	8.6161	8.59673	8.71478	8.66612	8.51488	9.0287	8.57635	8.36332	8.81036	8.67679	8.30736	8.97228	8.37549	8.04336	8.48482	8.30447	8.22576	8.77819	8.32486	8.48331	8.60334	8.08815	8.80894	9.05218	8.97028	9.0683	9.03888	9.18974	8.95514	8.67116
ARF3	8.84092	8.7035	8.90095	8.73815	8.06218	9.10846	9.18885	8.51425	8.6864	8.57373	8.67578	8.73403	8.54241	8.60572	9.43646	8.05725	8.46717	8.69601	8.5623	9.26355	8.73984	9.076	9.08842	8.83203	8.32314	8.32251	8.38491	8.59305	8.48008	9.2406	8.86216	8.85875	8.63533	8.76387	8.96284	8.67009	8.30412	8.24807	8.04217	8.41749	8.07306	8.99151	8.9218	8.93656	8.75417	8.92245	8.94779	8.86123	8.93938
ARF4	10.498	10.6488	9.97288	10.4877	11.1983	10.3995	10.8428	10.728	10.498	10.4946	10.4384	10.4877	10.5129	10.6215	11.0278	10.5725	10.1915	10.455	10.2784	10.3753	10.4368	10.6274	10.6028	10.6092	11.0504	11.0235	10.2379	10.2022	10.8359	10.7107	10.3594	10.7951	11.0786	10.3667	10.9475	10.3519	10.9265	10.1941	10.2708	11.0918	10.3094	10.4446	10.4744	10.4827	10.4787	10.4474	10.4984	10.3587	10.2077
ARF5	8.60726	8.39441	8.43186	8.03271	7.37055	8.57167	8.21867	7.80096	7.95959	7.96346	8.04025	8.10245	8.12977	8.28182	8.59896	6.91542	7.37793	8.09409	7.98911	8.26882	7.98122	7.94214	8.1812	8.21885	7.98719	7.51546	8.01939	8.08284	8.21885	8.13674	8.17125	8.11987	7.91639	7.81074	7.87675	8.26687	7.94257	7.99366	7.63705	8.48435	7.57015	8.35075	8.25831	8.26814	7.62957	8.17125	8.14261	8.51528	8.79909
ARF6	7.93693	7.73973	8.12403	8.23546	9.53243	7.91768	8.57543	8.29171	8.13212	8.0782	8.03679	8.05994	8.09968	8.36436	8.80209	8.37576	9.153	8.11906	8.66502	8.69853	8.65774	8.94184	8.18208	8.74888	8.51001	7.32083	7.85609	8.09128	7.57977	8.37404	8.28021	8.44433	8.58009	8.14292	8.50758	8.21813	8.09877	7.52724	7.60003	8.02467	7.63585	8.77262	8.67524	8.74542	8.78395	8.70261	8.77262	8.49794	8.55897
ARFGAP1	8.364	8.27949	8.74145	8.36356	7.86813	8.11548	8.36079	7.92423	8.09288	8.11132	8.02313	7.97644	7.99361	8.09288	8.48104	7.38608	8.02525	7.98782	8.0512	7.96858	8.04086	8.04145	7.79825	7.82742	8.44378	8.39438	8.22548	8.28962	8.43543	8.46004	8.61848	7.84502	8.08982	8.19979	7.91411	8.46803	8.04904	7.76201	7.80996	8.12554	7.91576	8.2413	8.31055	8.03409	8.10337	7.96293	8.23276	8.43509	8.26412
ARFGAP2	7.1101	7.25682	7.51628	7.17572	7.058	7.57816	7.20329	6.92106	7.2418	7.27233	7.45534	7.28301	7.24644	7.38661	7.5676	6.402	6.88108	7.12553	7.23915	7.6371	7.5181	7.4351	7.06874	7.20434	7.03434	6.94014	6.81435	7.38505	7.13428	7.35339	7.44071	6.69702	6.91841	7.20262	7.01013	7.69733	6.76116	7.18727	6.98054	7.27315	7.05183	7.39424	7.46734	7.20142	7.38561	7.25073	7.43573	7.54149	7.46011
ARFGAP3	7.93307	8.06282	7.57338	7.77959	7.61253	7.70266	7.13265	7.91363	8.3752	8.34013	8.12026	8.01515	8.47885	8.19895	7.32792	8.12026	7.93449	8.07246	8.10835	7.69126	7.71831	7.43811	7.92392	8.01694	7.85091	8.33826	7.84489	7.92757	7.90187	7.07001	7.33656	7.63202	8.03091	7.47641	7.96676	7.5406	8.46201	8.07867	8.23688	8.2651	8.1585	8.06095	8.01865	8.02928	8.12113	8.07945	8.03451	7.41687	7.3125
ARFGEF1	8.48179	8.83734	8.43266	8.82064	9.18897	8.89769	9.4229	9.05391	9.70406	9.70233	9.31025	9.14026	9.42561	9.26966	9.39227	8.24751	9.21082	9.0277	9.29153	9.0741	9.4323	9.09846	9.29765	9.36524	8.95172	9.03324	9.01264	9.01759	8.42675	9.51087	9.342	9.28216	9.06773	9.81776	9.25231	9.7568	9.37311	8.64972	8.72157	9.2237	8.53094	8.79886	8.72724	8.85172	9.06773	8.81731	8.75436	8.53214	8.64287
ARFGEF2	7.43405	7.55769	7.15669	7.66388	7.94362	7.71004	7.76339	8.08521	8.44747	8.37639	7.7443	7.63804	7.76339	7.75316	7.4866	7.86742	7.90631	7.63868	7.58149	8.01099	8.24705	8.19211	7.49328	7.61497	8.26041	7.49652	7.45124	7.7565	7.61852	8.01851	7.77363	8.1784	7.86059	7.96316	7.84029	7.93406	7.68255	7.3453	7.58375	7.36071	7.37463	7.87726	7.7503	7.84791	8.10109	7.77131	7.91637	7.42229	7.69141
ARFIP1	7.72337	7.74997	7.24192	7.87714	7.73509	7.91658	7.86021	8.18054	8.10151	8.11004	7.89768	7.78679	8.13301	7.90152	7.70021	8.45715	7.192	7.79618	7.77279	8.03486	7.95209	7.91944	7.94088	7.95992	7.98022	7.68434	7.88151	7.82212	7.39869	8.21725	7.90929	8.09209	7.53597	8.02959	8.18754	8.13584	7.71369	7.6442	7.66919	7.63035	7.40443	7.92987	7.86833	7.88424	7.83558	7.78419	7.87574	7.48814	7.7469
ARFIP2	7.25594	6.89528	7.31337	6.66755	6.80768	6.82151	7.79995	6.63651	6.7518	6.7736	6.43414	6.61151	6.47023	6.45457	7.85225	6.68757	5.46516	7.28594	6.59867	7.5235	6.94056	7.4752	6.52239	6.23315	6.81222	6.26608	6.18298	6.79837	6.77003	6.77117	7.37362	6.92573	6.99111	6.29783	7.39085	6.39629	6.50476	6.39906	6.45577	6.98117	6.59281	6.90726	7.04849	7.39085	6.47143	6.95156	6.54376	7.35539	7.26104
ARFRP1	7.03587	7.0536	6.93037	7.22333	6.07809	7.41042	7.01683	6.49574	6.83101	6.62853	6.48894	6.75668	6.51796	6.61134	7.20183	6.99784	5.94283	5.73336	7.12674	7.28143	6.63145	7.2967	6.65059	6.76975	5.94787	7.18955	7.20922	6.62135	6.57082	6.94732	6.69293	6.06638	6.52474	6.75583	6.08781	6.28736	6.91675	6.5359	5.88608	6.98499	6.69819	6.98448	7.37898	6.94532	7.36028	7.22424	7.40896	6.86731	6.87845
ARG2	8.61262	8.393	8.40234	8.46341	8.63558	8.37992	8.20003	8.01365	7.69342	7.84952	7.92994	8.19003	8.22078	8.34899	8.21609	8.67707	8.9049	8.01214	8.22629	8.1129	8.91215	8.54349	8.02839	8.51281	8.41411	7.66701	8.46895	8.71081	8.00648	8.66088	8.7752	8.67917	8.38709	8.81968	8.58144	8.75457	7.59823	7.7202	7.6655	7.56584	7.78028	8.43256	8.43684	8.28653	8.34043	8.32749	8.38731	8.53171	8.50352
ARGLU1	9.74134	9.38738	9.52403	9.76364	10.0079	9.37739	9.69107	9.35383	9.17642	9.16315	9.45652	9.40786	9.13488	9.67242	10.1708	9.96345	10.1429	9.83399	9.47988	9.19614	9.51757	9.58304	9.40775	9.66063	9.39457	9.65234	9.856	9.77114	9.92565	9.18189	9.64373	9.31663	9.38775	9.38298	9.21538	9.35226	10.1627	9.99198	10.0534	10.1126	10.0675	9.3995	9.4236	9.53676	9.60114	9.47128	9.57953	9.20176	9.27224
ARHGAP1	8.0239	8.18514	8.3904	8.21702	8.75166	8.01962	8.89982	8.07485	8.19283	8.24308	8.393	8.31518	8.13409	7.87029	8.5738	8.45782	8.70122	7.98175	7.91914	8.65472	8.35354	8.08295	8.58007	8.531	8.48381	8.81636	8.26119	8.06241	8.27247	8.2867	7.9966	8.29783	8.38361	7.97952	8.21448	8.36089	8.23144	8.24937	8.09851	8.36453	8.25728	8.54456	8.5022	8.43365	8.5119	8.5813	8.57322	8.71852	8.55981
ARHGAP10	7.08572	8.17867	8.06673	8.31892	7.65229	7.38604	7.99278	8.02493	7.61617	7.26015	7.3324	7.49188	6.94919	7.48507	6.90841	7.73765	7.39494	7.85679	7.195	7.76175	8.0361	7.56584	7.62745	7.40515	7.92321	7.82825	7.88176	6.27367	7.49673	7.90725	7.08376	8	7.4238	7.39174	8.02395	7.20063	7.8287	7.81568	6.96607	8.19173	7.67334	7.38488	7.72404	7.42332	7.90622	7.38008	6.98004	7.65383	7.61902
ARHGAP11A	7.72996	7.77356	6.4733	7.85066	7.8515	7.85665	7.38839	8.10791	8.00092	8.0318	7.7768	7.92711	7.95009	7.98768	6.65567	7.43926	6.31234	7.50373	7.2512	8.22753	8.34525	7.87599	7.63955	7.954	6.9914	7.40016	7.62211	7.78336	6.47858	7.77017	7.62682	7.44795	7.32053	7.74793	7.11615	8.08948	6.50687	7.60018	7.57752	6.39054	7.52712	8.10014	7.75011	7.87484	8.23687	7.9453	8.03428	7.10802	6.99645
ARHGAP12	8.07076	8.08899	7.27628	8.11932	7.90339	8.058	8.17858	8.40247	8.61283	8.52236	8.43424	8.23421	8.48529	8.62504	7.85438	8.4458	8.05834	8.1366	8.25095	8.26037	8.60654	8.27899	8.164	8.13751	7.73647	7.99529	8.12992	8.5431	8.00257	8.29926	8.54039	8.56897	8.21988	8.5834	8.29977	8.53167	7.69728	8.31369	8.4885	7.62845	8.42915	8.0246	7.78892	7.92199	8.14921	8.07688	7.91618	7.77432	7.90997
ARHGAP17	8.00455	7.77981	8.02563	7.85787	8.47685	7.86989	8.32616	7.70261	7.89225	7.94344	7.84627	7.77305	7.65164	7.74306	8.39006	8.22262	8.52728	8.01928	7.924	8.0774	8.08332	8.10292	7.7532	7.7901	8.09468	7.83694	7.94177	8.09845	8.18436	7.8444	8.18868	8.07297	8.23291	7.97663	7.92697	7.97918	7.73195	8.04641	8.13492	7.91905	8.19458	7.82089	8.0649	8.1112	7.96373	7.90546	7.89188	8.31994	8.0984
ARHGAP18	5.43857	6.41238	5.47537	6.19322	6.29118	5.72164	6.20519	7.30196	5.59354	5.90571	5.65344	5.65322	6.13219	6.13354	5.37025	7.34966	5.90277	5.85547	4.81956	6.30156	5.90142	6.34112	5.49132	5.59961	6.81153	7.01206	5.56689	5.9699	6.56583	6.65327	6.15235	6.57951	6.37718	6.16474	6.58049	6.13183	7.16482	5.58868	5.85363	6.97083	5.7782	5.59242	5.3935	5.34466	5.36159	5.63123	5.47178	5.16376	5.94819
ARHGAP20	3.80676	3.71235	3.84212	3.81569	4.77019	3.65252	3.71988	3.97025	3.56168	3.59619	3.84657	3.99094	3.62232	3.87015	3.90117	4.45538	4.33987	3.60594	4.26144	3.94473	3.64589	4.14362	4.39641	3.79637	4.18904	4.28014	2.62635	3.43046	4.69918	3.6691	3.40369	3.39046	4.6952	3.33239	3.95513	3.72186	3.15854	3.88592	3.70688	3.27298	4.11103	4.194	4.34536	3.99601	4.77723	4.58978	4.20849	4.44706	3.96062
ARHGAP21	8.12977	8.35361	7.46	8.48109	8.08012	8.22323	8.59072	8.60862	8.63551	8.41089	8.28195	8.57218	8.43381	8.22965	7.53026	8.48214	7.7013	8.44384	7.75243	8.4499	8.46001	8.31822	7.8763	7.89375	8.44712	8.21802	8.24638	8.14477	8.9286	8.03724	8.07085	8.19002	8.34063	7.99143	8.2681	8.0988	8.70617	9.0203	8.84167	8.60498	8.95253	7.96085	7.90733	7.91735	7.89904	7.93315	7.97116	7.73028	7.53318
ARHGAP22	5.90641	5.67732	5.83967	5.87742	5.33844	5.95003	5.84122	5.75467	5.05825	5.19571	5.04811	5.40213	4.96914	5.40855	5.69885	5.02297	5.3454	5.63618	5.77646	5.40604	6.10987	4.84816	5.81733	5.37011	5.19825	5.71665	5.38349	5.40095	5.44501	5.50159	5.85874	5.7466	4.8361	5.78594	5.08519	5.98456	5.17827	4.98465	5.45534	5.11363	4.76855	5.59119	6.07908	5.66962	5.72978	5.65383	5.66311	5.36825	5.22311
ARHGAP24	4.67782	4.88889	4.80259	5.03634	4.82824	4.805	4.66944	4.88945	5.27608	5.15071	5.26332	4.90192	6.7327	5.33052	4.89971	5.21306	5.16315	5.64746	4.20249	5.41441	4.12881	5.27598	5.71593	4.97475	4.28317	5.68066	5.04094	4.81131	5.97983	4.95248	4.38809	4.97363	5.62437	4.0727	5.12661	4.08304	4.48692	5.52962	5.49133	4.13531	5.48319	5.83979	5.39495	5.78912	5.6906	5.65272	5.15764	4.86986	5.48884
ARHGAP25	4.49326	4.55708	4.73637	4.44015	4.89171	4.81547	5.04264	4.77538	4.59168	4.59901	4.69049	4.85541	4.47705	4.55426	5.11495	5.59088	4.8661	4.82422	5.0965	5.34545	5.30291	4.79677	4.93418	4.44858	4.70787	4.39221	4.73129	4.56238	4.15362	4.60362	4.92982	4.52259	4.11847	5.15869	4.38581	5.78054	4.76802	4.69819	5.00486	4.85041	4.75357	4.8171	4.80798	4.49719	4.9348	4.40641	4.66986	5.17461	4.62916
ARHGAP26	6.36809	6.33862	5.82628	6.12053	6.49406	6.09983	6.32706	6.15835	6.51671	6.42674	6.35497	6.5372	6.44512	6.21038	6.64206	6.51083	6.50926	6.2908	6.78678	5.65744	5.54555	6.55347	5.49769	6.25854	6.24343	6.94954	6.69899	7.08138	6.27816	6.74266	7.0661	6.36386	6.56595	7.01364	6.35396	7.16504	6.30362	6.23459	6.34363	6.19495	6.32811	6.05214	5.96481	5.68938	5.59846	6.08222	6.09875	5.74424	6.0847
ARHGAP27	5.22129	5.00731	5.52644	4.85997	4.71026	4.92365	5.01995	4.57083	4.54335	4.48933	4.63493	4.77315	4.60389	4.62857	5.4148	4.43299	4.55451	4.85927	5.02476	5.26148	4.55526	4.87511	5.02701	5.43639	5.01375	4.60222	4.88235	4.11206	4.17468	5.33357	5.12733	4.95025	4.76048	5.30559	4.97769	5.28984	4.66208	4.5727	4.39206	4.47604	4.1248	4.34534	4.90823	4.5487	4.97056	4.64465	5.16789	4.78516	5.52636
ARHGAP28	6.80171	7.84179	6.66764	7.00094	6.43214	7.21951	6.56562	6.52984	7.54839	6.95893	6.55781	6.92851	8.2238	7.14328	5.30133	5.9275	5.22595	6.45394	5.46632	7.31901	7.97119	7.49895	6.81923	6.12696	6.37012	6.83685	5.9426	6.44409	7.96911	6.32204	5.68748	7.16219	7.04681	6.22824	6.64061	6.17438	7.22297	7.98145	7.86883	6.56902	7.92824	6.46105	6.38017	6.42256	6.75144	6.43079	6.56386	6.57445	5.94675
ARHGAP29	5.47045	5.67028	5.51247	5.84648	6.23312	5.40961	6.77898	7.568	6.52495	6.30539	6.04124	5.54085	6.248	6.21001	6.42807	6.14927	5.75604	5.94326	5.56604	6.10909	6.67209	5.84664	5.49134	5.46249	5.93602	6.44383	6.15835	5.44843	7.91988	5.76317	5.29785	6.64111	6.77683	5.12447	6.84978	5.20258	5.17254	5.8393	5.91859	5.27152	5.83892	6.69958	6.71982	6.76595	6.87034	6.79125	6.72784	6.01922	5.85522
ARHGAP30	4.5264	4.32327	4.59355	4.78115	4.22427	4.57018	4.46844	4.52205	4.16064	4.23022	4.68668	5.00992	4.27187	4.0567	4.24232	4.76869	4.0865	4.19371	3.91607	4.35822	4.8977	4.70473	4.52286	3.61019	3.94736	5.16526	4.47737	5.06832	4.40605	4.37232	4.00655	3.94775	4.5578	3.68904	4.21387	4.33855	4.41784	4.65666	4.67857	4.44556	3.931	5.17644	4.95334	5.13641	3.88972	4.73769	4.78727	4.6505	4.62018
ARHGAP31	5.03993	4.8887	5.12668	4.3678	5.0273	5.37053	5.20533	4.84267	5.68812	5.33474	5.2623	5.00425	4.92141	5.41996	5.27476	5.00137	6.05497	4.26578	4.08906	5.44241	5.09725	5.66663	4.77577	5.30532	5.47441	6.08822	4.84474	5.27721	5.5714	5.36486	4.93402	5.5065	5.50672	4.55745	5.44996	4.57085	6.3077	4.92968	5.01144	5.96341	5.4748	5.31017	4.28855	4.80839	5.38338	4.67755	4.95058	5.2389	4.45593
ARHGAP32	7.34528	7.40581	6.9589	7.4726	7.70515	7.60343	6.6834	7.13539	7.54518	7.65764	7.6178	7.35976	7.79939	7.16259	6.785	7.63457	7.78698	7.70151	7.51018	7.42887	7.24179	7.22636	7.21231	7.58588	6.82497	7.25268	7.35358	7.46767	7.94508	7.30585	7.73926	7.31851	7.21106	7.30449	7.42415	7.2476	7.66029	7.89637	8.00718	7.51357	7.78554	6.9547	7.09465	7.14407	7.33565	7.06923	7.0342	7.30485	7.394
ARHGAP33	5.82753	5.59872	6.43056	5.82702	5.90104	5.66998	6.0399	5.45636	6.09973	5.98995	6.07979	5.98817	5.91854	5.37629	6.37993	6.30998	6.32435	6.04153	6.36975	5.66003	6.51536	6.00655	5.90989	6.07778	5.81894	5.70237	5.96014	6.28142	5.3395	5.69757	6.22798	5.3695	5.39701	6.1186	5.38871	6.021	5.97669	5.9478	6.26416	5.65113	6.43539	6.24374	6.01409	6.17363	6.12027	5.93802	6.03889	6.34437	6.05372
ARHGAP36	3.48583	3.02307	3.29405	3.31488	3.34824	3.35359	3.19222	3.31804	3.14303	3.04	3.19707	3.22981	4.17861	4.18143	4.56912	6.43737	3.85483	4.41018	3.8315	3.67583	5.38298	4.43636	2.66882	2.96777	4.17603	2.61789	3.69953	3.18762	2.76022	5.28486	4.37918	5.33894	4.47395	3.11209	4.80826	3.12396	3.74554	3.1195	3.31716	2.71222	3.72365	3.65145	3.51536	3.0875	2.73783	2.78829	2.69977	3.62315	3.69632
ARHGAP39	6.71471	6.59649	6.54074	6.59501	7.02105	6.75683	6.33321	5.87527	6.3411	6.59	6.02142	6.534	6.01184	6.58476	6.61438	6.61393	6.76325	6.54941	6.76221	6.40934	6.12299	6.26877	6.37252	6.58371	6.49336	6.73923	6.68262	6.40792	6.81164	6.3372	6.25538	6.46814	5.80437	6.28854	6.11779	6.61756	6.97142	6.96584	6.45515	6.74568	6.86158	6.46234	6.54035	6.44916	6.49382	6.62538	6.66695	6.72993	6.77329
ARHGAP4	7.15323	6.43652	6.93943	6.46099	6.18139	7.36139	6.37144	6.00659	5.7396	5.68633	6.46557	6.75518	6.21713	6.81845	6.86355	6.81462	6.84603	6.52645	6.68284	6.99107	6.22309	7.0151	6.49082	6.75331	6.00714	6.52013	6.01795	7.17908	6.03591	6.66508	6.89865	6.58087	6.99842	7.38137	6.65502	7.20414	6.40284	5.69494	6.16405	6.35241	6.51532	5.13715	6.93999	6.98481	5.75283	6.27273	6.58627	6.57307	6.28696
ARHGAP42	6.81652	7.01622	6.33952	6.79357	7.68711	7.01622	6.37663	6.9849	6.53619	6.89498	6.76858	6.50308	6.94934	6.92566	6.15179	6.23473	7.20448	6.31034	6.76405	6.92382	6.10536	6.18183	6.87542	7.32097	7.30823	7.10747	6.69094	6.7744	7.05402	7.14176	7.11399	6.94218	7.1105	7.56114	6.92353	7.64159	6.80868	6.18966	6.00725	6.66771	5.81109	6.72162	6.57206	6.51469	6.99479	6.44341	6.76144	6.36194	6.0609
ARHGAP44	7.16046	7.1628	7.25532	7.55443	7.35336	6.83462	6.73398	7.07608	6.8791	6.94035	7.04682	6.95951	6.97181	7.052	5.86244	6.92374	7.81361	7.3621	7.41489	5.65332	6.98954	6.98093	7.3383	7.28472	7.06293	7.05392	7.40919	7.07779	6.8955	6.65472	7.16348	6.82542	6.16642	7.55551	6.86576	7.27628	7.156	7.08983	7.33956	6.97761	7.06218	7.1915	6.75173	7.09836	7.02928	6.71681	7.50773	7.02232	7.93306
ARHGAP5	7.48673	7.4923	7.08388	7.76121	8.18115	7.21623	7.58834	8.06006	7.86273	7.75965	7.94725	7.61622	8.33789	7.82404	7.04182	8.15142	7.75481	8.02242	7.80148	7.22208	7.84676	7.49945	7.79356	7.98121	6.84539	7.52436	8.1465	7.9352	7.90717	7.69635	7.54856	8.07318	8.09404	7.48836	7.70564	7.55427	7.89966	7.7662	8.03221	7.4528	7.82132	7.62197	7.51338	7.57539	8.0263	7.65996	7.60401	7.17921	7.18265
ARHGAP6	5.96786	5.48383	5.63444	5.77474	5.80158	5.87703	5.39722	5.60075	7.26506	7.43537	5.77102	5.88069	6.00609	5.9192	5.44697	7.09044	7.10972	5.07444	5.6439	5.67275	6.31084	6.25604	5.7521	6.88081	7.32939	6.47373	6.87884	5.68312	5.06959	5.88976	5.18216	5.4235	5.87575	4.56329	5.73931	4.59877	6.44317	6.05201	6.10108	6.32528	5.85671	6.87286	6.94824	7.00363	7.02393	6.95808	6.96294	6.51951	6.34123
ARHGAP9	4.75525	4.85289	6.04188	4.54651	3.72804	4.55565	4.35328	4.21037	4.19147	4.14718	4.58551	4.69489	4.78683	4.57402	5.08235	4.01201	3.91391	4.4863	5.58051	5.05177	4.33853	4.4414	5.15306	4.95704	4.4252	4.2524	4.25124	3.84314	3.58785	4.39521	4.33364	4.22814	3.92312	4.4471	4.05837	4.87273	5.94352	4.62579	4.34544	5.93746	4.59299	4.66504	4.39109	4.02766	4.0105	4.45983	4.20125	4.7681	4.43926
ARHGDIA	8.50087	8.48679	7.99404	8.29481	7.32656	8.25584	8.88956	7.78465	7.95618	7.81958	7.99805	7.99049	7.65088	8.13541	8.74956	7.28726	7.00295	7.74628	7.34848	8.38953	8.51429	8.36526	7.77901	7.65362	8.75277	7.91939	7.43796	7.96572	8.45325	8.06802	7.56037	7.65026	8.44353	7.7257	8.10785	7.78251	7.72403	7.8321	7.32065	8.07587	7.68871	8.31864	8.37539	8.45277	8.2166	8.39698	8.43513	8.40952	8.40205
ARHGDIB	4.05516	4.46195	5.08881	4.84551	4.95224	4.68644	6.6593	5.1348	4.23118	4.08809	4.61802	4.98759	4.46258	4.71871	4.68096	3.74336	4.87197	5.03831	4.05088	2.38276	4.3413	5.10834	5.65832	5.17481	5.71384	5.93325	5.32528	2.76529	5.53073	4.73866	3.82944	5.1029	5.32506	3.78687	5.12682	3.06373	2.91099	4.06236	4.0643	3.56269	4.23988	5.95402	5.94795	5.97921	5.92454	5.85197	5.8086	4.09192	3.67945
ARHGDIG	4.50477	5.18564	4.5382	4.32602	5.00783	4.3878	4.64983	4.0782	4.00638	4.30612	4.24583	3.80192	3.69761	4.15448	4.66875	4.37753	3.78715	4.77675	4.81797	4.58036	4.82601	3.87188	3.96281	4.67036	4.23655	4.06459	4.62322	3.96363	3.59688	3.85529	4.25044	3.90553	4.73273	4.76392	3.50102	4.26387	4.40777	4.73177	3.50128	4.34268	3.95851	4.18119	4.57056	4.87047	4.59908	4.86054	4.74456	4.29324	4.71943
ARHGEF1	6.40124	6.38202	6.47374	6.55721	6.79909	6.33986	6.39612	6.4046	6.26549	6.26913	6.49672	6.51828	6.30218	6.39359	6.30934	6.45189	7.33535	6.29147	6.89313	6.41386	6.70004	6.47241	6.29356	6.30537	6.57052	6.23648	6.42218	6.72469	6.29545	6.16677	6.50697	6.53038	5.95059	6.86657	5.96478	6.63073	6.61589	6.48784	6.60661	6.28113	6.74789	6.61746	6.29335	6.31297	6.45723	6.879	6.42753	6.66365	7.02312
ARHGEF10	8.12258	8.0948	7.73844	8.76415	7.63711	7.9655	8.52911	8.5604	8.11889	8.16982	8.54024	8.73991	8.63309	8.31741	7.79338	8.31722	8.25553	8.62015	8.40862	8.09432	8.72913	8.15681	8.02627	8.26606	7.91094	8.25512	8.4401	8.12905	8.08786	8.49803	8.44935	8.16261	7.95818	8.91905	8.14501	8.81025	7.62985	7.97283	7.92896	7.40898	7.99457	8.42042	8.26822	8.47557	8.46011	8.4523	8.45771	7.98962	8.07337
ARHGEF10L	6.91934	6.96009	7.23721	7.01538	7.1192	6.62633	6.87491	6.95532	5.93599	6.12181	7.2661	7.34003	6.49801	6.69726	7.33281	6.85633	7.53542	7.23512	7.5377	6.48762	7.1325	6.27087	6.93795	7.05724	6.33183	6.84897	7.04709	6.96036	6.87591	6.88933	7.31344	6.93819	6.41273	7.09558	6.70744	7.39586	6.99369	7.61244	7.67751	6.59972	7.36955	6.46736	6.46843	6.45431	6.8293	6.56009	6.43105	7.5272	7.05687
ARHGEF11	7.0288	6.95438	7.3948	6.85848	6.75268	7.13961	7.90869	6.78734	7.04227	6.93862	6.91492	7.02671	6.8944	6.61755	8.00737	6.85588	6.98567	6.88032	7.29375	7.62174	6.98876	7.26905	6.9391	6.85534	6.73955	6.7007	7.29243	7.25837	7.11188	7.48753	7.1279	6.15142	6.77993	7.17668	6.60899	7.05891	6.60158	7.32463	7.10973	7.29628	6.90931	7.35032	7.33918	7.10525	7.12505	7.2152	7.41925	7.39868	7.37455
ARHGEF12	6.87602	6.81767	6.83582	7.10278	7.13335	6.83441	6.85435	7.0878	7.18929	7.01981	7.05882	7.1265	7.00617	6.83582	6.81498	7.09062	6.96699	6.97382	7.18043	6.9393	6.69327	6.595	7.21448	7.28164	6.81778	7.22335	7.17339	6.52348	7.25005	6.67661	6.43687	6.94656	7.48017	6.7279	6.7439	6.79171	7.13802	7.05923	7.36615	7.14622	7.22076	6.69714	7.08464	7.09058	7.16115	6.9909	6.89045	6.59341	6.70106
ARHGEF15	4.1078	4.2984	4.49122	4.24564	5.08181	4.49815	4.48196	3.98154	4.56101	4.70988	4.49193	4.77358	4.55459	4.36165	5.20698	5.59525	5.31052	4.03959	4.81244	5.84934	4.79855	4.90646	5.57389	3.9038	4.21459	4.49604	4.22991	4.33342	4.17821	4.23237	5.22914	4.90748	4.23838	4.72731	4.60831	4.45537	4.36254	4.469	4.83506	4.86415	4.77815	3.93753	4.90466	4.08738	4.24378	5.31964	5.13799	4.95006	4.81048
ARHGEF16	7.44108	7.32493	7.50265	7.41053	6.35314	7.71974	7.5585	7.00423	6.55652	6.55412	7.16493	7.25806	6.63448	7.4648	7.87637	6.92269	6.40055	7.2169	7.63508	6.95072	7.45142	7.36856	7.39881	7.24832	7.1452	7.16613	7.28815	6.65384	6.03336	7.80233	7.75999	7.55725	7.38595	7.46313	7.58668	7.79692	6.2998	6.79474	7.11834	7.03036	6.55907	7.07973	6.81683	7.13243	5.91308	6.89408	6.83381	7.41314	7.49341
ARHGEF17	6.32719	6.16834	6.90888	6.38445	6.92258	6.44305	6.49687	6.51566	6.5551	6.38099	6.67053	6.3603	6.77172	6.39661	6.92854	7.44767	7.5215	7.15628	6.51036	6.27523	5.74581	6.27859	6.22864	6.45658	6.82183	6.91246	6.95797	6.7972	7.68792	5.85105	6.12914	7.08083	6.88474	5.67931	5.94783	5.77359	7.3908	7.22828	7.14374	7.28833	6.91879	6.30085	6.88522	5.63787	6.92896	6.85514	7.23345	6.6773	6.64889
ARHGEF18	8.00639	8.01403	8.60324	7.97873	8.10853	8.07947	8.26266	7.48835	7.96138	7.88833	8.3077	8.08306	8.24178	8.09658	8.37244	7.92778	7.8349	8.07021	8.07162	8.27802	8.0081	7.97499	8.07671	8.01146	8.05199	8.24144	8.06345	7.98549	8.02706	8.37308	8.03228	8.15099	7.93616	7.72881	8.22438	7.98587	8.22283	7.98124	7.96681	8.38241	7.92902	8.12334	8.09664	8.11099	7.57168	8.11641	8.3031	8.35511	8.48977
ARHGEF19	6.4471	5.96822	7.29923	6.05346	5.5857	6.3594	6.19737	5.54961	4.30833	4.23836	5.86674	5.8588	6.03904	6.34153	6.08591	5.29278	6.43112	7.008	6.73955	4.9682	4.77049	4.86326	6.60996	6.77053	5.11661	6.53638	7.122	5.24528	4.89939	6.67972	7.26	6.65415	6.13075	7.1643	6.76331	7.28904	5.2916	5.95291	5.64551	4.72244	6.24738	5.40806	4.47785	4.04037	5.56851	4.25181	5.88249	5.75242	6.33718
ARHGEF2	7.71539	7.50221	7.98907	7.94422	7.3513	7.82925	7.62897	7.36215	7.33819	7.32879	7.46826	7.28218	7.27765	7.3352	7.6564	7.56277	8.10906	7.75305	7.76963	7.69155	7.11447	7.43364	7.59724	7.74529	7.24094	7.80271	7.96056	7.66644	7.30141	7.70519	7.76403	7.72724	7.38148	7.54942	7.39719	7.81267	7.81375	7.96248	7.38876	7.70706	7.86231	7.41577	7.34054	7.42279	7.57519	7.27181	7.00883	8.13368	7.89016
ARHGEF25	5.34411	4.63291	5.36558	4.76611	5.65727	5.70378	5.66006	4.68613	5.52234	5.29053	5.63359	5.50945	5.37727	5.33834	6.70935	5.76191	6.85814	5.33759	4.41691	6.32192	5.57394	5.33698	5.34375	5.12948	5.01242	5.54488	6.04411	6.09326	6.03335	5.64577	6.23498	4.65098	3.96709	4.38369	4.89711	5.16323	6.03657	6.35476	5.8009	6.46818	6.21024	5.94917	5.54487	5.00072	5.42633	5.912	5.41254	5.5856	5.97748
ARHGEF26	5.99465	6.58239	5.27616	6.23097	6.05943	6.00864	6.37662	6.5461	6.10821	6.34366	6.16208	6.19614	6.23734	6.0814	5.7541	4.75138	4.942	6.96213	5.44788	6.78861	6.05251	5.54193	5.43679	5.72852	5.27833	6.18145	6.22623	6.49112	5.29908	6.11704	6.74594	5.95789	5.74805	6.76596	6.01914	6.76638	5.56498	6.52383	6.41076	5.3232	6.62153	5.47114	5.44914	5.42599	5.61705	5.74105	5.56913	5.52724	6.02055
ARHGEF3	6.87269	6.75455	6.1912	7.07835	7.88936	6.61935	6.9704	7.25252	8.04968	7.81088	6.49464	6.5345	7.25418	7.1545	6.59106	7.36478	6.96294	6.84236	6.75645	6.86683	6.812	7.2336	7.22808	6.86222	8.04503	6.85428	7.07513	6.63123	7.45293	6.99259	6.48807	7.33701	7.29235	7.00023	7.11023	6.80351	6.70487	6.403	6.22854	6.3288	6.38094	7.63144	7.65894	7.66277	7.58127	7.70161	7.7031	6.73983	7.22095
ARHGEF37	4.69974	4.73862	4.88849	4.53804	4.93076	4.60969	4.91171	4.63479	5.46621	5.00065	4.83763	4.83218	5.1028	4.30543	5.53649	5.42693	4.81652	5.00167	4.95239	5.40104	5.04389	4.09458	4.92859	4.8883	4.4436	5.14309	4.66207	5.2416	5.00783	4.71979	4.5797	4.33167	5.14224	4.82874	4.12145	5.14564	5.40443	5.144	5.26692	5.06756	5.19585	4.56357	4.85748	5.14941	4.98878	4.30474	5.30515	4.99619	4.91203
ARHGEF38	4.26344	4.39729	4.33045	4.43958	5.62991	4.16626	5.25342	4.25147	4.50256	4.30054	3.9997	4.37776	4.09157	4.32955	4.74994	3.9437	4.30082	4.30571	4.23673	5.18649	4.98795	4.32741	4.99582	4.53096	4.58399	4.01981	4.16481	4.71296	3.11616	4.78133	4.05336	4.95252	4.62105	4.70556	3.67061	4.83514	4.34913	4.32564	5.36702	4.44254	4.85961	3.61384	3.58866	3.86022	4.67624	5.09667	3.85526	4.39453	4.79197
ARHGEF4	5.40039	5.36548	5.5304	5.66655	6.94874	5.12155	5.2877	5.45822	5.323	5.23655	5.43831	5.24659	5.0922	4.97366	5.33883	5.21891	5.76824	5.75549	5.78126	3.98816	5.12163	5.61478	5.39659	5.56843	4.94543	5.43796	6.01726	5.71171	5.89666	5.34039	4.86184	4.54941	5.07884	6.12945	5.76465	5.83208	6.32629	5.1673	6.01399	5.2518	5.9847	5.08103	5.7592	4.94824	5.17454	5.15689	5.01084	5.26601	5.71561
ARHGEF40	7.15004	6.48458	6.99145	6.72873	6.75498	7.09787	5.80868	5.93939	6.4488	6.37356	7.35715	7.7062	6.90871	6.60964	6.29271	7.40356	8.17495	7.12075	7.29145	7.44854	7.37101	6.32124	6.49152	6.59158	7.25634	6.85442	6.30863	7.1905	5.87159	6.67418	6.62605	6.60473	7.06712	6.24888	6.90971	6.13312	6.75492	7.70071	7.54574	6.82181	7.83939	6.76634	6.75182	6.86288	6.69922	6.68356	6.61128	7.63407	7.08785
ARHGEF6	6.1029	6.05129	5.908	4.69622	6.61358	6.53429	5.30476	5.42477	5.86959	5.83873	6.00035	6.71648	6.63377	5.60929	5.7111	6.32992	7.2552	5.92797	5.41503	6.05591	5.61748	5.67663	6.36604	6.0805	6.2941	6.43075	5.92136	5.70763	6.85257	7.26824	5.55462	5.66247	5.71881	5.97859	5.8867	5.92424	7.41421	5.54025	5.52862	7.1356	5.8994	5.72343	6.11303	5.90787	5.87143	5.91542	5.49276	5.65059	5.36526
ARHGEF7	7.31849	7.64557	7.5303	7.79549	7.48	7.32734	7.17493	7.58514	7.27756	7.10397	7.24898	7.3091	6.89732	7.16282	7.00585	6.99843	7.5658	7.37514	7.43986	7.10952	7.2848	7.3312	7.12549	7.16602	7.12738	7.48534	7.4896	7.52829	7.52327	7.2316	7.39855	7.1811	7.1084	7.2213	7.18712	7.19517	7.79247	7.67727	7.55047	7.85833	7.61888	7.17475	7.13824	7.17166	7.13585	7.12975	7.12242	7.15891	7.40591
ARHGEF9	7.14215	6.64562	7.33961	6.94609	6.41716	7.64221	6.53615	6.8687	6.98005	7.17731	7.59567	7.48448	7.50253	7.27001	6.77993	5.95091	6.30282	7.30192	7.0918	7.54479	6.69621	6.28259	6.78547	6.95606	5.8669	6.90688	7.27167	7.41787	7.44705	7.47549	7.72258	7.24399	6.84073	7.65238	6.88629	7.56151	6.56695	6.81499	7.25166	6.98313	7.0749	6.72641	6.67068	6.58098	6.5524	6.4783	6.43087	7.08098	7.37773
ARID1A	9.11137	8.89775	9.28505	8.8643	9.03852	9.31615	9.49008	8.82806	9.16497	9.17988	9.23045	9.1049	9.19409	8.8565	9.76589	8.74209	8.9317	9.13558	9.08709	9.12329	8.88624	9.00538	9.18787	9.27891	8.98527	9.15394	9.22286	9.11747	9.2765	9.10405	9.38957	9.16917	9.33864	9.03025	9.00195	9.01488	9.02811	9.37321	9.31157	9.14636	9.41436	8.85297	9.02811	9.00195	8.8222	8.94149	9.26768	9.28154	9.04638
ARID1B	8.13678	8.04058	7.97137	8.21858	8.70194	8.15783	8.07561	8.17609	8.31788	8.37532	8.54154	8.55643	8.33659	8.09284	8.05884	8.82802	8.75654	7.95855	8.28472	8.45731	8.45973	8.54828	8.54917	7.52318	8.05409	8.48153	8.06679	8.70716	8.09955	8.36672	8.69684	8.26709	8.20558	8.48277	7.97157	8.4851	8.67242	8.503	8.42037	8.58457	8.66944	8.10271	8.04018	8.00392	7.93458	8.15179	8.13949	8.41048	7.96269
ARID2	8.02953	7.63296	7.78671	8.17307	8.49892	8.21343	7.7883	7.96812	8.20417	8.14227	8.82837	8.62669	8.84017	8.59596	7.65869	8.65285	8.38934	8.36425	8.47065	8.48422	8.00023	7.83011	8.97115	8.59092	7.79207	7.9622	8.45307	8.0588	7.94475	8.13366	8.54531	8.33913	7.8929	8.6409	8.06643	8.79386	8.1197	8.39547	8.66636	7.74613	8.55294	8.03477	7.95464	8.00164	8.20991	8.103	8.1719	7.8287	7.76415
ARID3A	9.63621	9.49245	10.1006	9.82132	9.87051	9.48688	10.1267	9.79765	8.93588	8.90411	9.36932	9.22082	9.67013	9.87335	9.58453	9.71134	10.3172	9.81886	9.25762	9.22479	9.48933	10.0186	9.61393	9.42342	10.1828	9.20638	9.82715	9.44763	10.2969	9.71917	9.85619	9.85241	9.71514	9.64851	9.78471	9.89348	8.78759	9.02523	9.13212	8.64914	9.13571	9.92089	10.1205	9.92432	10.0316	9.95237	10.0024	9.72885	10.0107
ARID3B	8.9562	9.20575	10.0879	8.76671	8.79185	9.27686	9.45763	8.44075	8.58671	8.5789	8.85309	9.08179	8.95522	8.89949	9.50008	8.17694	8.2966	8.83598	9.24115	9.24422	9.18206	9.36718	8.62278	8.7267	8.76254	8.40544	8.62278	9.25546	9.03316	9.49417	9.55212	9.26936	9.0789	9.56187	9.25628	9.46039	8.01953	8.18405	8.39114	8.12139	8.37426	8.80875	8.95248	8.94566	9.12616	8.78749	9.12359	9.12547	9.15643
ARID4A	6.65483	6.36785	5.89845	6.62905	6.42671	6.15737	6.12414	6.72847	6.97638	7.09474	6.51497	6.47698	6.89228	7.11075	5.77575	7.72534	6.90362	6.0424	6.68697	6.98947	7.24212	6.32601	6.44785	6.94186	6.58931	6.85247	6.40516	5.8092	6.9389	6.36273	6.31733	6.50848	6.38173	6.51837	6.45905	6.71893	7.02519	7.1709	7.67493	6.66994	7.42668	6.28661	6.47907	6.15952	6.30368	6.10259	6.56189	6.16855	6.17558
ARID4B	8.02247	8.22349	7.63925	8.13943	8.56917	8.28252	7.76279	8.68699	8.31616	8.45503	8.21515	8.10708	8.37802	8.15012	7.67385	8.9931	8.3797	8.22893	8.42851	7.85983	8.55508	8.19269	8.28258	8.207	8.01545	8.74043	8.23535	8.42739	7.64838	8.06971	8.36218	8.3196	7.76229	8.32261	8.31676	8.30002	8.79839	8.49573	8.60169	8.50644	8.50562	7.95378	8.03557	8.07777	8.07777	7.90856	7.98593	7.99117	7.76141
ARID5A	5.29251	4.83926	5.34202	4.94083	4.25957	5.02599	5.05038	5.09472	5.5847	5.1232	5.70644	5.40317	4.94083	5.22946	5.79765	5.88339	5.35584	5.08098	5.25209	5.61803	5.82954	4.41108	4.78695	4.89486	5.54419	4.92385	5.08668	5.88263	5.29179	5.73405	4.66624	4.65029	5.19677	5.21631	5.41462	4.8932	5.43269	5.61036	4.37049	5.33736	5.10976	5.86191	5.6283	5.39014	5.61838	5.24721	4.64262	5.36427	5.29449
ARID5B	5.36332	6.62715	5.80967	5.65485	5.83177	5.67076	6.59907	6.54317	5.95372	5.86594	5.64026	5.09734	5.32108	5.49697	4.94652	4.94652	5.18412	6.07037	4.89358	4.41987	4.01646	6.00174	6.24856	5.98372	6.43216	7.53596	5.60346	4.25648	6.86593	4.89155	4.38799	5.27493	6.0375	4.00226	5.5237	3.84086	7.7247	6.38363	6.14473	7.76228	6.34318	5.62001	5.71617	5.59059	5.77448	5.70795	5.67967	5.45687	5.27189
ARIH1	8.1826	8.21329	7.7089	8.26514	8.38405	8.35548	8.39713	8.62358	8.81004	8.73596	8.45284	8.42425	8.59295	8.26587	8.15306	8.49388	8.47381	8.05569	8.15494	8.5294	8.7399	8.52569	8.19099	8.21299	8.55515	8.22686	8.30817	8.84296	8.37308	8.4733	8.37709	8.61859	8.2902	8.4611	8.37434	8.67464	8.73742	8.25199	8.31588	8.57648	8.13692	8.31066	8.26884	8.27684	8.39206	8.29219	8.20917	8.103	8.16584
ARIH2	9.44488	9.41611	9.59304	9.41832	9.57987	9.42684	9.40798	9.48691	9.44892	9.43956	9.18995	9.31996	9.07193	9.35718	9.36461	8.42472	9.12235	9.36489	9.83317	9.3942	9.42831	9.25097	9.28013	9.39779	9.21247	9.11508	9.44353	9.48183	8.84386	9.48712	9.65675	9.23044	8.95357	9.77263	9.14082	9.64234	9.17876	9.12684	9.2096	9.25548	9.4057	9.28838	9.42389	9.42006	9.15998	9.12328	9.28162	9.41635	9.26297
ARL1	8.50817	8.6237	8.09771	8.52383	8.75458	8.39976	8.38832	8.9388	8.86841	8.85349	8.83731	8.71517	8.6324	8.27037	8.32797	8.89562	8.14524	8.65847	8.80044	8.45945	8.36364	8.31551	9.00538	8.54543	8.36556	8.92049	8.61676	8.08057	8.72375	8.72629	8.41946	8.80601	8.60111	8.71873	8.72413	8.64108	8.37063	8.14519	8.23051	8.29148	8.10322	8.80455	8.78294	8.73054	8.79814	8.6369	8.69889	8.22689	8.31615
ARL10	6.75911	6.73327	6.63263	6.75694	7.06706	6.59453	6.4796	6.3894	7.50003	7.26071	6.68683	7.03611	6.37001	6.35311	6.58265	7.61811	7.57558	7.11881	5.99636	6.50709	6.62973	7.62214	6.66414	6.58288	6.57561	7.23139	6.66907	6.52074	7.70753	6.34577	6.14736	6.61405	6.72137	6.38084	6.70461	6.28765	7.70985	7.37757	7.41428	7.76097	7.40008	6.78577	6.72976	6.78696	6.72433	6.67783	6.70249	6.88575	6.77617
ARL11	3.74259	3.70282	3.66238	3.67991	3.48179	3.8295	4.04097	3.57948	3.46733	3.56132	3.57417	3.65622	3.61455	3.69349	4.03328	3.48179	3.75006	2.97048	3.42598	4.50372	3.31618	4.2874	3.43841	3.35979	3.71752	4.8647	3.10628	3.36364	3.92298	4.61364	3.72208	3.84185	3.44317	4.65473	3.74313	4.59335	3.433	3.66127	3.2681	2.75399	2.89051	4.04631	3.84547	2.99947	3.76104	3.3168	3.64515	3.63163	4.56373
ARL13B	6.47493	6.60817	5.82167	6.83608	6.87438	6.40809	6.89271	7.24749	7.17127	7.20604	6.46781	6.17115	6.64317	6.81722	5.58738	7.35212	6.67681	6.65078	5.93757	7.24045	6.81812	6.91708	5.83227	6.59833	6.86041	6.65517	6.43113	6.25289	7.47519	6.07087	6.00444	6.29778	6.48821	6.28591	6.12671	6.17258	7.5478	6.88818	7.03211	7.46045	6.67865	6.9094	6.75434	6.80934	7.02931	6.90794	6.53897	6.7139	6.26453
ARL15	7.38135	7.31498	7.51234	7.68718	8.51794	7.24166	7.41237	7.69492	7.76053	7.78596	7.15394	7.29738	7.85166	7.67524	6.99002	7.91619	8.43886	7.44469	7.55786	8.15116	7.93573	7.71983	7.13789	7.14936	7.87837	7.22025	7.44034	7.94754	7.75188	7.68848	7.78854	7.82479	7.84876	7.88372	8.10866	7.89981	7.29945	7.40501	7.65242	7.40501	7.31908	7.83773	7.55187	7.51632	7.37769	7.27765	7.47664	8.27743	7.814
ARL2BP	6.72487	6.92809	6.01219	6.49587	7.38712	7.08102	7.80441	7.35964	7.43274	7.29234	7.24803	7.25841	6.96656	6.6897	7.86316	6.27009	6.87573	7.04735	6.67215	7.09713	6.38779	7.03007	7.08205	6.81917	7.2952	7.5676	6.82003	6.9921	7.92547	6.74997	6.14804	6.77044	7.28316	6.17318	7.01044	6.05806	6.92859	7.11794	7.14131	7.08987	7.15324	7.65139	7.59771	7.54128	7.57529	7.65139	7.44756	7.24245	7.02492
ARL3	7.69999	7.32126	7.80806	7.18027	7.18027	7.64085	7.00911	7.28778	7.43635	7.43711	7.78484	7.70618	7.54347	7.41335	7.38981	7.9117	7.77334	7.69477	7.49984	6.81586	7.25102	7.09781	7.49003	7.51014	7.45914	7.87574	7.61497	7.79228	7.77874	7.43881	7.34297	7.54984	7.4885	6.97442	7.60066	7.09226	7.45313	7.78045	7.88874	7.51692	7.70632	7.55384	7.63899	7.51406	7.56206	7.49779	7.57408	7.54161	7.55452
ARL4A	7.19563	7.74222	7.2847	6.96749	7.21366	7.33346	7.43493	7.56624	7.40345	7.37127	7.92123	7.97785	7.51581	7.29493	7.064	7.96981	6.56853	7.26339	6.96325	6.87621	7.19376	7.31725	7.85343	7.76508	7.60019	7.51624	7.22665	7.34397	7.66181	7.576	7.30313	7.40469	7.57328	7.53816	7.5637	7.60258	6.78986	8.02789	8.16133	6.91464	8.022	7.15263	7.22444	7.05418	7.18368	7.02359	7.17483	6.73131	6.85403
ARL4C	8.46706	8.26015	7.70861	7.93851	7.44806	8.90637	7.60645	8.09884	8.08891	7.35633	8.3001	7.84644	8.28609	7.65877	7.15066	6.98734	6.41291	8.74743	7.81903	8.00066	6.04538	7.30134	6.81719	7.54249	7.29944	9.33053	8.35504	7.4166	8.80479	7.06019	7.73829	8.30007	8.23043	6.12485	8.25672	6.03375	8.00275	8.79122	8.72246	7.86919	8.614	7.86418	7.77548	7.77796	7.8843	7.78998	7.71699	7.67599	8.39137
ARL4D	6.10585	5.80712	6.31857	6.27335	6.99495	6.55783	5.91004	6.16449	7.13512	7.38395	6.44039	6.20347	6.42444	6.39358	6.30211	6.53664	6.37071	5.93971	6.85346	6.47117	7.03486	6.624	6.38488	6.35518	7.08744	6.31982	6.24904	5.83054	6.03723	6.50262	5.88932	6.85534	6.77516	6.69802	6.43836	6.43836	5.78934	6.10031	6.21186	5.83341	6.09365	6.5708	6.54839	6.68481	6.83975	6.75228	6.80412	6.20075	6.52037
ARL5B	8.69809	8.73751	8.49498	9.11801	9.83058	8.72927	8.76546	9.31626	9.14437	9.11281	8.98521	8.78852	9.24795	9.17375	8.33569	9.35551	9.83058	8.963	9.39542	8.98843	9.41052	9.26519	8.84854	8.96493	9.1672	8.58093	9.09981	9.07898	8.55917	8.76434	8.72192	8.85054	9.07586	8.70099	8.75087	8.72615	8.92139	9.20657	9.57349	8.66358	9.40152	9.23243	9.068	9.19069	9.32819	9.26661	9.26661	8.54317	8.6635
ARL5C	3.71404	3.90292	3.65873	4.11143	4.67894	3.91574	3.69508	3.80088	3.70844	3.3434	4.06307	3.97687	3.75857	3.7727	3.57373	5.07265	3.19663	3.36425	4.16749	3.33577	3.92191	5.22966	3.90135	3.99271	3.58289	3.79181	4.03815	4.04073	3.01418	4.14668	3.60877	3.51243	4.63244	4.24843	3.57003	4.10393	4.00248	4.10543	2.7622	4.09891	3.75047	3.63944	4.57274	3.40079	2.75384	4.92787	3.99708	4.12916	3.90589
ARL6	6.31893	6.05504	5.31085	6.03432	5.99111	5.87232	5.33329	6.13819	5.97701	5.91695	5.82341	5.75324	5.76453	6.02203	5.09264	6.85321	6.07982	5.06436	5.87398	6.18241	6.27114	6.03734	6.32335	5.57648	5.7978	5.25897	6.35773	5.63106	6.07153	6.11871	5.61119	5.8886	5.36159	6.22725	5.91412	6.53002	5.76934	5.98507	6.47843	5.54443	5.97059	5.82461	5.66544	5.65065	5.86697	5.83389	5.89647	5.56556	5.23149
ARL6IP1	9.99818	10.1068	10.1361	10.2056	10.529	10.3018	10.381	10.6069	10.9939	10.79	10.7943	10.4393	10.5746	10.523	10.6435	10.675	11.1631	10.8758	10.7751	10.3525	10.109	10.3978	10.4445	10.3463	10.355	10.6224	10.9009	10.246	10.6359	10.3597	10.5029	10.7747	10.5771	10.0707	10.4595	10.1659	10.4188	10.7483	10.9182	10.1841	10.8893	10.4732	10.5029	10.5029	10.7047	10.5318	10.6057	10.2071	10.4529
ARL6IP4	8.65663	8.59579	8.48123	8.54667	7.66644	8.66232	8.24168	8.24764	7.96395	7.99393	8.22254	8.21818	8.1283	8.41857	8.33687	7.41169	7.36314	7.8836	8.17255	8.71892	8.1505	8.08259	8.68682	8.14086	8.05684	7.92512	7.99322	8.0736	8.21539	8.45258	8.07876	8.02766	7.67801	8.02388	7.87796	8.0138	8.41456	7.99633	7.79143	8.46765	7.88807	8.42627	8.39104	8.42693	8.30108	8.36454	8.6206	8.58806	8.42415
ARL6IP5	8.12853	8.4554	7.53874	7.74105	7.87948	8.35976	8.03718	8.52148	8.90004	8.74173	8.46684	8.4793	9.18047	8.17978	7.8891	9.10817	8.3043	8.69433	8.18119	7.94413	7.64259	8.11987	8.06128	8.32043	8.03532	9.61372	8.6479	8.23561	8.71906	7.9728	7.8536	8.1147	8.33047	8.05551	8.28457	8.0671	9.95919	8.56818	8.65254	9.83261	8.48872	8.11045	8.05993	8.08445	7.99774	8.05267	8.0648	8.19829	8.27391
ARL6IP6	8.49014	8.39532	8.20155	8.37792	8.68357	8.24391	8.47519	8.69546	8.78794	8.74295	8.62974	8.61435	8.71143	8.67245	8.64501	9.40555	8.41245	8.5729	8.53333	8.36417	8.79196	8.70715	8.45037	8.72383	8.60819	8.61338	8.66884	8.7897	8.35115	8.38082	8.56851	8.62327	8.40004	8.54875	8.54337	8.62489	9.11691	8.89507	8.97865	9.05186	8.93065	8.49418	8.27215	8.46248	8.40801	8.35127	8.39093	8.42842	8.4196
ARL8A	7.66271	7.58554	7.95983	7.75335	8.43513	7.84279	8.03458	7.68836	7.78386	7.63652	7.48131	7.77358	7.75391	7.61924	8.26299	8.8774	8.9147	7.12054	7.03073	7.946	7.5124	8.63369	7.73742	8.11281	8.16781	7.3741	8.04866	8.77552	8.26691	7.22781	7.46119	8.12786	8.84617	7.90017	7.96972	7.97572	8.50954	7.46013	7.68325	8.72874	7.90103	8.04519	7.30154	7.40294	8.1642	7.92717	8.24559	8.15864	8.34112
ARL8B	8.51317	8.57564	8.58534	8.81289	8.70654	8.0176	8.52861	8.80441	9.07638	8.98282	8.3872	8.40583	8.3569	8.57096	8.56996	9.20434	8.284	8.64246	8.63617	8.77419	8.48414	8.7055	8.37233	8.55935	8.42606	8.78828	8.23224	8.54871	9.06919	8.49478	8.14769	8.53744	8.79291	8.0007	8.5993	7.8738	8.95635	8.56729	8.58947	8.90856	8.48709	8.86469	8.74682	8.8342	8.93636	8.89506	8.81198	8.36852	8.26524
ARL9	4.80969	4.82222	4.53899	4.40089	5.83964	4.92682	4.21826	4.15996	4.66188	4.66254	4.83952	4.69004	4.56329	4.59857	4.38809	4.81648	4.81701	5.02325	4.47482	5.363	4.50177	4.06399	4.16038	4.76609	4.66503	4.88328	5.13454	4.93221	4.46387	4.52491	4.81243	4.25613	4.71804	4.93533	4.2769	4.6681	4.86424	4.72021	5.00827	5.18417	3.92487	4.57753	5.0504	4.75493	5.2905	4.72625	4.25522	5.02402	4.44113
ARMC1	9.10179	9.01431	8.80293	9.20904	9.26091	9.10506	9.16201	9.55641	9.51948	9.5638	9.50743	9.35736	9.59703	9.39899	9.08561	9.88945	9.04239	9.48448	9.41943	9.13943	9.30273	9.24044	9.21026	9.33871	9.20433	9.1329	9.51065	9.63985	8.80679	9.24741	9.47831	9.19421	9.13262	9.48523	9.12722	9.57099	9.20007	9.28171	9.59927	8.58249	9.42483	9.25773	9.32799	9.37906	9.41992	9.34488	9.29203	9.07407	9.01735
ARMC10	8.57063	8.69634	7.97809	8.76601	8.71085	8.61116	8.36472	8.46867	8.22358	8.26706	8.76412	8.76601	8.70434	8.3833	8.131	8.41043	8.14131	8.47305	8.73919	8.88668	8.50793	8.32818	8.45605	8.45913	8.27416	8.39676	8.38708	8.68162	7.9588	8.63089	8.68274	8.56577	8.3104	8.91809	8.39745	8.79589	8.17914	8.2572	8.15693	7.99433	8.17398	8.48599	8.61145	8.41304	8.48696	8.63664	8.59305	8.41271	8.30428
ARMC2	4.62354	4.42164	4.78015	4.64406	4.93711	4.55888	4.39316	4.58383	5.82572	5.04237	4.69161	4.70231	4.64034	4.43147	4.69728	4.76188	4.27168	4.14299	4.94593	4.6942	5.27748	4.70968	3.79476	4.93724	4.82117	3.88005	5.11357	5.40088	4.79901	4.77504	4.48737	3.99705	4.09697	4.72909	4.65014	3.72621	5.38935	4.9952	5.36909	5.40306	5.13369	5.00622	4.51228	4.79112	5.38564	3.84904	4.30921	4.62854	4.56475
ARMC3	4.03802	3.84216	4.08353	4.03802	4.39751	3.611	4.0005	3.66944	4.16217	4.22795	4.05904	4.0029	4.21559	3.71703	3.98726	3.30008	3.52559	4.2821	4.28438	3.36164	3.65898	3.23074	3.52673	4.30759	4.30107	3.39482	4.14399	4.85414	3.7852	3.84491	3.30191	4.05601	3.59127	4.53875	4.55805	3.87659	3.48473	4.28401	4.06701	3.07942	4.24643	3.44443	3.41421	4.54386	4.2123	4.69194	3.48978	3.89454	3.83212
ARMC4	5.41293	5.57081	5.07146	5.35679	6.21491	6.04703	4.27676	4.67841	5.58063	6.19863	5.45999	5.23454	5.20059	5.04368	4.46541	4.86298	5.57952	5.80513	5.68544	6.31305	4.80284	4.99466	5.47023	5.55126	4.29562	4.95024	5.57292	5.46838	4.84403	4.94738	4.63377	4.94352	5.35874	4.5933	4.56162	5.07099	5.92779	5.77482	6.00891	5.92243	5.76025	5.28899	5.24428	5.22604	5.16963	5.47563	5.67005	5.07604	4.99752
ARMC5	6.36019	6.40401	6.80231	6.49798	6.6838	6.30468	6.22808	5.94756	6.35989	6.31164	6.66365	6.41414	6.35368	6.27832	6.38598	6.96028	7.00966	6.76382	6.56314	6.557	6.19346	5.94071	6.32954	6.67416	6.60747	6.43839	6.40152	6.6098	6.46115	6.22311	6.21585	6.20016	6.25139	6.49378	6.38314	6.44344	6.59369	6.25319	5.94433	6.60585	6.2024	6.56163	6.84179	6.68892	6.67893	6.90885	6.71278	6.5174	6.88636
ARMC6	7.73551	7.55121	8.03371	7.61943	7.43105	7.64639	7.78637	7.15402	7.35682	7.46204	7.3285	7.29863	6.88787	7.36292	7.71715	7.25617	6.56171	7.15115	7.51197	7.32009	7.85699	7.47878	7.44944	7.32806	7.94533	6.88691	7.27158	7.60706	7.22023	7.76211	7.70203	7.30224	7.26587	7.82397	7.12303	7.85817	6.63335	7.22001	7.04448	7.13876	6.93232	7.7924	7.54365	7.65577	7.75266	7.4201	7.37891	7.81695	7.64459
ARMC7	6.56638	6.44688	6.83006	6.45819	6.63424	6.28633	6.65411	6.22814	6.05372	6.21196	6.58046	6.5588	6.09008	6.24912	6.68486	6.5425	6.67009	6.25418	6.48639	6.85862	6.7842	6.48245	6.31841	6.62258	6.45772	6.37248	6.26208	6.59663	5.99789	6.53258	6.8032	6.79649	5.82365	6.37699	5.80088	6.52187	6.58899	6.35923	6.29931	6.36109	6.60023	6.56927	6.65738	6.21887	6.73909	6.34284	6.62231	6.7565	7.00903
ARMC8	7.82891	7.70708	7.78507	7.94229	8.21157	7.64513	7.20733	7.89232	7.86061	7.89018	7.79602	7.84307	7.8833	7.9024	7.32792	8.38405	8.21572	7.69881	7.57461	8.12483	8.14225	7.69963	7.74215	8.10748	7.7603	7.74903	7.8403	7.94695	7.5787	7.92128	8.10135	7.8781	7.60946	8.08689	7.86448	8.09428	7.48001	7.92088	8.23093	7.29748	7.96178	7.6759	7.70075	7.77198	7.93437	7.78734	7.66732	7.34722	7.48768
ARMC9	7.33988	7.32532	7.58932	7.42845	6.9952	7.71728	7.23298	7.21425	7.86673	7.80854	7.65635	8.06373	7.76329	7.24429	7.71175	7.44362	6.92638	7.76344	7.67263	7.79276	7.4071	7.25816	7.63295	7.16019	8.40954	7.36242	6.89298	7.3244	7.2315	7.42288	7.39988	7.0648	7.10437	7.30094	7.17314	7.41899	7.25949	7.26413	7.48087	7.57442	7.15887	7.88174	8.08961	7.79317	7.78715	7.72083	7.91237	7.65136	7.58473
ARMCX1	7.80699	7.00483	6.59813	7.84376	8.34489	7.26375	7.07205	7.99807	7.54234	7.51878	7.60652	7.66812	7.40229	7.61077	6.4509	8.42824	7.27735	7.78092	7.63807	7.54658	7.87657	7.80627	7.63447	7.8878	7.91723	7.70199	7.76605	7.8117	4.47983	4.36292	6.41168	8.29571	8.13534	6.60403	8.2295	6.54712	8.21563	8.2795	8.32818	8.20627	8.34852	7.55181	7.51083	7.50269	7.45112	7.58224	7.5433	7.41121	7.91116
ARMCX2	9.81455	9.83937	8.36	9.41191	9.12606	10.2943	9.29356	9.74846	9.61642	9.73402	9.98214	10.1348	9.68499	9.96767	9.3095	8.63771	9.70016	9.69861	9.89582	8.96469	9.06652	9.17632	9.71566	9.80209	9.35236	9.99643	9.82865	8.78297	10.4589	9.70182	9.62372	9.71504	9.48858	9.73629	9.31725	9.72494	9.42612	8.69909	8.45334	9.42612	8.83084	9.97865	10.0342	9.99194	10.0279	10.0078	10.0246	9.03843	9.99291
ARMCX3	7.37725	7.70647	7.08184	7.41253	7.74871	7.18113	7.3665	8.27361	7.81958	7.57424	7.90993	8.02822	7.93467	7.77281	6.51858	8.2602	7.67625	7.92456	7.56459	6.45447	7.30217	7.61014	7.5012	7.74689	7.81948	8.04983	7.80766	7.34527	8.17333	7.07009	6.89095	7.41499	7.629	6.73422	7.42971	6.89834	7.92503	7.67249	7.70174	7.91554	7.79943	8.06369	8.08853	8.10278	8.04379	8.05848	8.10099	7.35868	7.62231
ARMCX4	5.49049	5.29547	4.7112	4.97334	5.02802	5.23399	5.42295	5.91461	5.50589	5.44928	5.78956	5.9604	5.50182	5.10512	4.97334	5.42331	6.00159	5.87174	5.56948	4.72276	6.1101	6.06077	5.65407	4.61621	5.21074	5.1453	4.92037	5.46039	5.26669	5.40679	5.35515	5.38802	5.11456	5.29453	5.11011	5.322	6.03337	5.70297	5.81914	6.13762	5.82355	5.00513	5.2575	5.2575	5.13332	5.20913	4.90897	4.92694	5.56005
ARMCX6	6.75977	6.69375	6.94437	6.88673	7.37677	6.72895	6.61633	6.9639	6.51877	6.37857	7.05609	7.06588	6.82998	6.53108	6.79888	7.73959	7.2909	7.20185	7.01757	6.4951	6.87418	7.07567	7.0912	7.18792	7.04227	7.13019	7.0578	5.34177	7.20516	6.56595	6.48743	7.00043	6.86567	6.32885	6.90979	6.15931	7.2956	6.68293	6.94993	7.32285	6.6246	7.33071	7.10694	7.14897	7.07292	7.18617	7.25309	7.30451	7.82976
ARNT	7.18337	6.99948	7.15032	7.29468	7.15914	7.26142	7.33034	7.01425	7.36988	7.49976	7.09768	6.973	7.56318	7.2395	7.2478	6.71404	7.47579	7.36713	7.35836	7.04228	7.68902	7.12266	7.22234	7.53276	7.0164	6.85586	6.9611	7.41316	7.01456	6.72458	7.21195	6.90803	6.79243	7.07357	6.92895	7.00012	7.35992	7.33844	7.61487	7.28131	7.6046	7.16188	7.21648	7.35436	7.3518	7.37378	7.37227	7.27698	7.38731
ARNT2	7.24902	6.6588	6.63273	6.14297	6.57468	6.99431	5.28268	5.60361	5.71656	5.69427	6.24832	5.39426	5.86192	6.28054	5.39668	4.76086	6.10602	6.57639	6.5516	3.9608	5.17916	6.04189	6.53549	6.4616	5.8343	6.55979	6.38217	5.78907	6.53845	5.47695	6.01617	5.85723	5.75595	5.66019	5.62445	5.43576	7.27128	7.36285	6.77167	7.19516	7.05277	5.67513	5.34477	5.46054	5.46054	5.6585	5.66118	6.31614	5.65012
ARNTL	5.48077	5.86577	4.46766	5.58207	5.10365	6.07508	5.77738	6.13951	6.03428	5.79041	5.49226	5.39831	4.87559	5.54806	5.3713	5.37204	5.00901	5.3346	5.52999	4.84492	5.75259	6.13206	5.47751	5.6098	5.48907	5.63486	5.56007	4.76253	5.69051	5.6807	5.61313	5.85945	6.33636	5.3124	5.82872	5.31959	5.57101	4.3485	4.32228	5.64244	4.86664	5.70989	5.66477	5.8017	5.69291	5.78498	5.65105	5.66931	6.02765
ARNTL2	6.18268	6.89114	5.97527	6.50911	5.90597	6.18223	5.4401	6.3386	5.80343	5.97087	6.67358	6.55746	5.98653	6.00589	4.92501	6.53854	5.86081	6.28552	6.56584	6.79421	6.13502	6.26719	4.92292	5.69116	6.5408	5.90397	6.29455	5.59222	6.00931	6.65594	6.50025	6.45447	5.90402	6.86227	6.26378	6.88751	5.46681	5.34108	5.59899	5.27115	5.3161	6.12142	6.11622	6.1541	6.20617	6.44473	6.01366	5.83994	5.6859
ARPC1A	10.1534	10.1738	9.53682	10.1407	9.62963	10.2543	10.2962	10.1195	10.2989	10.2893	10.1755	10.1467	10.2374	10.081	10.3022	8.10718	9.53868	9.8013	9.94959	10.3084	9.92296	10.0913	9.78263	10.1402	10.1056	9.60538	9.7261	10.0358	10.1769	9.75099	9.57167	9.78753	10.097	9.80151	9.78958	9.7973	9.76371	9.63769	9.44584	10.1142	9.54397	10.2776	10.5213	10.3045	10.4938	10.2379	10.5025	10.4796	10.3984
ARPC2	10.5377	10.6106	10.3973	10.7231	10.4102	10.5161	10.3888	10.7183	10.9737	10.8501	10.6724	10.714	10.6525	10.5679	10.4656	11.0718	10.361	10.4316	10.4771	10.5597	10.5668	10.6769	10.5451	10.5985	10.9121	10.7393	10.4478	10.6404	10.6867	10.7302	10.5122	10.7445	10.866	10.4513	10.8243	10.5094	11.1149	10.5353	10.4179	11.1149	10.497	10.5353	10.5475	10.5271	10.4225	10.5148	10.5179	10.3205	10.5142
ARPC3	8.8622	8.91061	8.69218	8.46377	7.92476	8.41213	9.00185	8.47439	8.9001	8.93547	8.19073	8.11628	8.80357	8.47765	8.98206	9.17659	8.45063	8.43094	8.34324	8.89428	8.59493	8.81801	9.26257	8.57821	8.76796	8.66578	8.25276	8.24358	8.68705	8.43481	8.45065	8.60898	9.09	8.17417	9.02135	7.98328	8.5796	8.95258	9.12967	8.22069	9.23993	8.78442	8.36592	8.49784	8.57196	8.50379	8.54884	8.79003	8.83849
ARPC5	8.95358	9.26549	8.47	9.29108	9.3997	9.19907	9.8163	9.86868	9.62185	9.61726	9.49101	9.34221	9.13119	9.18883	9.54653	9.06236	9.03202	9.48135	8.99222	9.7051	9.16961	9.62346	9.26502	9.07501	9.63279	9.50593	9.00387	8.85044	9.60176	9.14893	8.77821	9.16825	9.47714	8.79942	9.32048	8.82641	10.1348	9.32264	9.30998	10.2272	9.31492	9.33176	9.36183	9.35532	9.31422	9.31352	9.29333	9.34436	9.34296
ARPC5L	9.01839	8.99313	9.42129	9.48611	8.74183	8.87552	8.40643	8.99313	8.64877	8.61429	8.78187	8.91486	8.61813	9.17561	8.58331	8.92302	8.80777	8.6534	8.58387	9.15178	9.0943	9.30187	8.99345	8.9339	9.18103	8.56602	8.52855	8.83484	8.69387	9.26013	9.07276	8.81896	9.00823	8.91211	9.03089	8.75146	9.05102	8.30018	8.32265	9.14509	8.3215	8.92673	8.97609	9.05306	9.01552	8.8104	8.94028	9.29707	9.15216
ARPP19	9.79379	9.76253	9.00252	9.60534	9.42317	9.62034	9.75811	9.72376	9.66635	9.68299	9.73603	9.67318	9.68983	9.66916	9.81274	9.86472	9.11721	9.65009	9.69841	9.64912	9.48211	9.57217	9.85708	9.85109	9.31401	9.26296	9.70015	9.66438	9.72704	9.68002	9.74369	9.51146	9.69253	9.56292	9.79016	9.77119	9.28151	9.89033	10.0493	9.46017	9.83956	9.52659	9.63548	9.54364	9.45816	9.49287	9.36167	9.27542	9.24797
ARPP21	2.95738	2.92234	2.93184	2.9681	3.26963	2.92514	2.80652	2.90508	2.97485	2.93721	2.96162	2.97485	2.84454	2.75585	2.85799	2.84981	2.83681	3.27967	3.44686	2.46365	2.93534	2.38845	2.37456	2.65176	3.15035	3.41189	2.89793	3.53655	2.60909	2.50602	2.51644	2.82125	2.46482	2.36158	2.91221	2.57533	4.05573	3.26664	3.16051	3.80082	3.17145	2.75134	3.05603	3.14625	2.85597	2.70554	2.64945	2.98042	3.41124
ARR3	4.27375	4.03901	4.1981	4.15917	5.46712	4.25098	4.09244	4.20095	4.21059	4.33568	4.64665	4.49202	3.94193	4.13639	4.87558	4.82381	5.0596	4.8703	4.6727	5.16229	4.71219	4.62279	4.12702	3.26248	4.72128	3.62567	3.56482	4.9722	4.62471	4.55778	4.5521	4.63247	3.9077	4.82793	4.34903	4.19728	3.77936	4.75049	4.50791	5.04723	4.49765	4.75024	4.30502	5.02356	4.74124	4.52178	2.5973	4.81648	4.33262
ARRB1	6.0468	6.27492	8.32872	8.13867	8.35244	6.80842	8.67198	8.23974	7.85167	7.91434	7.72908	7.56275	7.3965	8.10965	8.71475	7.81017	8.14688	6.82773	7.5034	8.3052	8.76721	8.66508	7.61767	6.82218	8.65984	6.6883	7.68468	7.65512	8.07485	7.55402	7.01755	7.57053	7.65567	7.25803	7.82192	7.2129	6.576	7.5089	7.26208	6.81031	7.31697	8.57313	8.65823	8.84373	8.50991	8.79814	8.56046	8.54999	7.88139
ARRB2	6.84864	6.73215	7.12284	6.21162	5.65708	6.65066	7.59899	5.70459	6.36932	6.20238	6.72952	6.54706	6.58877	6.43866	7.72362	6.09566	6.4997	6.97031	6.99028	6.46196	6.68021	6.22028	6.40751	6.00713	5.86418	7.08095	6.87849	7.20699	6.05799	7.01662	7.62319	5.91804	5.89879	7.45289	6.27629	7.30329	6.3134	6.85932	6.61691	6.66145	7.04469	5.39797	6.78983	6.54274	6.16869	5.88782	6.15435	6.55834	7.5923
ARRDC1	6.10604	6.01855	6.27844	6.08935	5.28979	5.92442	6.05133	5.37834	5.51004	5.62395	5.97688	5.95242	5.72395	5.67661	6.44149	5.84662	5.38699	5.54751	5.89859	6.45848	6.06537	5.85369	5.53021	5.55093	5.20422	6.0796	6.35354	5.54072	5.88697	5.98724	6.29403	5.91555	5.89712	6.37719	5.5188	6.3506	6.21447	5.3663	5.64189	6.06879	5.81555	5.98165	5.94851	5.39714	5.42364	5.25659	5.49413	5.94547	6.37408
ARRDC2	5.58499	5.00349	6.90297	5.59056	4.96657	5.80568	5.03237	4.85654	5.77384	6.02493	5.84959	5.72994	5.95468	6.12033	6.24848	5.119	6.45578	5.33072	5.87274	5.66227	6.02311	5.7573	5.84556	5.86523	5.87565	4.81549	5.73201	6.6062	5.10365	6.06933	6.53147	5.03651	5.9025	6.21727	5.07919	6.21255	5.35715	4.58816	5.43865	5.17083	4.50708	5.98014	6.53445	5.86023	5.81144	6.5671	5.60043	5.98554	5.5603
ARRDC3	7.11674	7.20012	7.15542	7.47852	6.67191	7.56449	7.13452	7.71401	8.08946	8.18727	8.11847	7.57708	8.91954	7.61483	7.97429	8.48346	7.67835	7.62585	7.48543	8.45579	6.38146	7.64749	7.62332	8.11918	7.29472	7.91618	8.06496	8.17002	7.36939	6.43421	7.29707	7.26489	7.19761	7.12407	7.12352	7.15292	8.3759	7.90369	8.16329	7.91938	8.0696	8.16579	8.08383	8.20024	8.04617	8.07863	8.2266	6.9463	7.13352
ARRDC4	5.97687	6.22418	5.52151	5.82278	6.9434	5.88261	5.55557	6.36747	6.02031	5.64059	6.12943	6.19113	7.85468	7.17419	5.51838	7.10309	5.91262	6.89993	6.72744	6.05202	4.42064	5.53959	6.64926	6.80167	5.69119	6.87576	6.36677	6.07042	6.47677	5.94445	6.48042	5.5668	5.46499	6.01683	5.92781	6.14229	7.57283	5.525	6.28548	7.20528	5.60764	6.15761	6.47281	6.31216	6.38286	6.72582	6.29215	5.51017	5.81334
ARSA	5.4498	5.42305	6.02984	5.53061	5.87999	5.5696	5.5102	5.274	5.47733	5.50622	5.33701	5.37686	5.3211	5.14121	5.77408	5.92998	6.35586	5.44388	4.84759	5.84181	5.80025	5.28788	5.46902	5.48995	5.60272	5.66796	5.222	5.93721	6.40454	5.77823	5.32262	4.8549	5.62916	5.69803	5.27689	4.48248	5.75063	5.92833	5.30935	6.0089	5.98594	5.42208	5.57051	5.45378	6.53484	5.47162	5.65224	5.95146	5.77353
ARSB	6.87078	6.91653	6.79395	7.2592	6.68471	6.30275	6.8625	6.92238	7.04224	7.08652	6.43504	6.92217	6.502	6.69732	6.32785	5.83335	6.38663	6.78279	6.80255	6.61608	6.86559	6.81464	6.35747	6.3568	6.26489	7.14551	6.97101	6.50912	7.04074	6.58185	6.53036	6.61042	6.68771	6.61947	6.6442	6.62241	5.93375	6.82392	6.49958	5.91122	6.731	7.15221	7.02067	7.30797	6.79911	7.19964	6.97412	6.80897	6.66093
ARSD	6.4599	6.13475	6.4821	5.6371	5.87566	6.86395	6.33642	6.47003	5.58474	5.79496	5.96664	6.39061	5.80529	6.06179	7.02643	6.73949	6.17825	6.5497	6.51186	6.26139	6.18081	6.2989	5.46055	5.52466	6.36376	6.32275	6.54412	5.86528	6.82944	6.12105	5.06498	6.34898	6.23877	5.29451	6.2908	5.50824	6.77809	6.61394	6.3794	6.8703	6.6491	6.37876	6.29925	6.21258	6.2304	6.34722	6.34548	6.33923	6.37535
ARSE	6.38874	6.16057	6.98223	6.00059	5.74904	8.22422	7.76186	7.95011	8.42981	8.31542	6.54505	7.89135	7.7179	7.99021	9.09441	6.89766	7.91146	6.75883	6.13528	7.80411	8.73084	8.50148	6.77544	5.92474	7.86671	7.19878	6.1578	8.38241	8.6381	7.79581	5.35171	8.06338	7.89427	6.858	8.13943	7.09961	6.23468	6.78599	7.00027	6.30419	6.67299	8.20462	8.12617	7.94149	8.20497	8.27685	8.34798	8.00432	6.50706
ARSF	3.89692	3.98082	4.40005	4.03886	4.0937	4.17266	4.6907	4.15425	4.11094	3.78156	4.15806	4.04832	4.08155	3.90432	4.65005	4.34973	5.45854	3.81668	4.61517	4.51264	4.61886	3.77122	3.72181	3.46887	5.00621	3.98532	3.36012	4.69561	4.99413	3.76265	4.4604	4.39203	5.23618	3.44414	4.52555	3.88847	4.76818	5.05087	4.89453	3.26745	3.73871	3.90665	3.56404	4.77561	3.90386	4.57958	3.76913	4.20997	4.0946
ARSG	5.76324	5.76578	6.13881	5.86658	6.38303	6.1849	6.25987	5.81686	6.06399	6.27987	6.16865	6.41636	6.75121	6.30889	6.50222	5.68427	6.66837	6.49166	6.37321	6.90085	5.85131	5.87706	6.00257	6.37321	5.62181	6.2564	6.55492	6.4658	5.48536	5.57378	6.26762	5.45697	5.421	6.334	5.586	6.20469	6.69025	6.19452	6.0829	6.79386	5.98631	6.45304	6.31724	6.42404	6.63169	6.48113	6.22507	6.25065	6.99503
ARSI	5.98981	6.55143	6.72253	5.81335	5.24901	5.89599	5.44938	6.03376	5.50406	5.40368	5.50323	5.2771	5.17312	6.2853	4.89535	5.2507	5.38727	5.51017	4.53726	6.71849	5.45504	5.72558	6.49954	4.28022	6.08842	5.68428	5.1174	5.91178	6.34366	6.18324	5.37616	6.20407	6.25562	4.941	6.34109	4.50872	5.71938	4.85256	4.5592	5.93295	3.92667	6.05443	6.44099	6.20147	6.48584	5.80281	6.13383	6.30529	6.38122
ARSJ	5.10117	5.90373	4.69618	5.1969	5.48413	4.97145	6.06501	6.38532	4.42601	4.63343	4.97751	5.04314	5.15512	5.02777	4.52152	4.83635	4.37862	5.10228	4.64296	6.02117	5.68138	5.1624	4.60945	4.59007	4.77908	6.20943	4.18424	4.95212	5.51287	3.96753	5.07408	5.17056	6.22195	5.10563	4.36577	4.51833	5.66975	4.62865	4.46046	5.7938	4.99353	5.50741	5.14021	5.84658	5.35806	4.80465	5.54056	5.81129	4.87507
ARSK	7.11434	7.08057	5.87926	6.64123	7.05938	7.50277	5.96567	7.33528	6.25852	6.24659	7.0448	7.14381	7.23692	6.74086	6.07336	6.87824	6.86998	6.86156	6.80001	6.78531	6.8896	6.76007	6.10637	6.12595	7.02623	7.12507	7.12188	7.14079	6.53063	7.02632	7.06407	6.68431	6.23827	7.25882	6.57333	7.32711	6.11758	6.33476	6.31856	6.09729	6.41603	7.13078	7.10562	7.00385	6.99109	7.00699	7.19947	6.58721	6.05819
ART1	4.41748	4.64941	4.74643	4.16904	5.43758	4.421	4.57287	4.59959	4.67397	4.53022	4.89089	4.97298	4.58551	4.46627	4.55572	4.98538	4.1413	4.64466	4.83275	4.88386	5.09641	5.33937	4.72856	4.23136	4.09498	3.84819	4.46705	4.99917	4.51992	4.74383	5.15067	4.48642	4.55211	4.43996	3.97239	4.4953	4.16311	4.65497	4.69659	4.64697	4.02604	5.37015	4.85981	5.00291	5.00254	4.13866	5.01828	4.78162	4.60042
ART3	4.54626	4.31728	4.43109	4.25855	4.96186	4.2512	4.32831	5.81286	3.74933	3.82036	5.47621	5.01431	4.16832	3.46721	3.76782	4.32129	5.63812	5.22513	5.33545	4.12419	3.54218	3.42649	5.33294	5.39241	3.93631	4.88814	5.14485	3.67549	3.95359	3.50721	5.35882	3.71388	4.23905	5.61836	4.13661	5.4793	4.59354	5.27172	4.17449	4.48963	5.08399	3.63668	4.51735	3.78254	3.78807	4.73835	4.65997	4.06656	4.68683
ART5	5.54186	5.30395	5.74093	5.28523	5.05812	6.01883	5.63636	4.74374	5.01921	5.15205	5.50974	5.47116	5.55816	5.88393	6.5265	5.09971	4.92073	5.57709	5.68881	6.13199	4.85393	5.20277	5.33134	5.54542	5.2129	5.1903	5.58425	4.45086	6.51794	6.30012	5.64412	6.23531	4.86586	6.18975	4.92291	6.6616	5.41214	5.11504	4.83142	5.15473	5.24406	5.07381	5.09785	5.27946	5.15473	4.95709	5.01027	5.2337	5.32515
ARTN	5.42376	5.48326	5.44644	5.10841	4.32758	5.75759	5.84891	4.95956	4.97882	4.90627	5.55962	5.5813	5.14812	5.2207	5.31395	5.61815	4.21011	5.53035	5.6903	5.35281	6.05062	4.97901	5.25053	5.35632	4.82185	5.01839	5.39784	5.45662	3.81396	5.89448	5.5199	5.31634	5.57757	5.54725	5.61366	5.80504	4.13496	5.57408	4.04625	4.56597	4.85442	5.57315	5.61366	5.40062	4.61636	5.18994	5.06593	5.39406	5.2335
ARV1	7.00958	6.784	6.04738	7.08084	6.4636	6.81472	6.49743	6.99077	7.15165	7.13309	6.79999	6.75658	6.75355	6.54386	6.42137	7.32444	6.71168	6.88	6.68004	6.66561	6.19113	6.77285	6.77064	6.95392	6.46143	7.11308	7.25032	6.72142	7.09807	6.69516	6.53907	6.74633	6.39427	6.52411	6.26376	6.48404	7.10902	6.94557	7.24407	7.41214	6.96014	6.85798	6.8209	6.88005	6.85056	6.74991	6.78743	6.98748	7.13242
ARVCF	6.29347	6.41015	6.60987	6.43038	6.90385	6.5131	6.27145	6.23103	6.21019	6.16555	6.59875	6.43269	6.24657	6.35151	6.3407	7.02342	7.21772	6.75664	6.68618	6.00056	6.51089	6.53178	5.95783	6.15535	6.24531	6.5175	6.73808	6.92448	6.66235	6.42657	7.00966	6.6799	6.79819	6.84723	6.12249	6.79819	6.33481	6.51676	6.19643	6.17351	6.80987	6.33076	6.59548	6.37677	6.35445	5.91072	6.20108	6.55038	6.82501
ASAH1	7.86339	8.11506	7.72785	8.12768	8.2284	8.04571	8.19047	8.53357	8.41968	8.28034	8.44214	8.34974	8.46101	8.1129	8.41893	8.71162	8.64819	8.03688	8.49864	8.25049	8.54376	8.35844	8.17605	8.53423	8.32104	8.10104	7.9458	8.45061	7.95855	8.111	7.98022	8.44051	8.3875	8.22033	8.42512	8.20264	8.92198	8.19603	8.06436	9.02282	8.20968	8.19337	8.17049	8.17482	8.15061	8.14804	8.05839	7.87104	8.04205
ASAP1	8.37632	8.62528	8.21373	8.59811	8.57013	8.46077	8.99826	8.95545	9.54287	9.51925	8.80377	8.72537	8.92476	8.55092	8.90101	8.84745	8.07838	8.35282	8.44661	8.88075	8.98048	9.00927	8.57694	8.47506	9.11742	8.89552	8.1693	8.89724	9.21594	8.28027	8.21985	8.49833	8.74818	8.02454	8.70378	8.0558	9.171	8.99869	8.92342	9.17975	9.06621	8.95448	8.96614	8.95222	8.99255	8.89978	8.93052	8.46794	8.66045
ASAP2	7.78801	7.81693	7.23027	7.70634	7.63615	7.54666	6.38908	7.12009	7.85071	7.75149	7.58551	7.7462	8.07278	7.62863	5.87811	7.67852	7.94166	8.09839	7.63259	6.40483	6.90548	7.47803	7.3021	7.57566	7.33677	8.27077	7.95667	7.16415	7.66539	7.2063	7.29135	7.63582	7.74533	6.82087	7.48924	6.73034	8.27606	8.38796	8.35702	8.08499	8.37808	7.10636	7.04393	7.09954	7.25117	7.12365	7.09183	6.71229	7.97385
ASAP3	7.5378	7.38122	7.95513	7.4056	6.79363	7.46934	7.5689	7.26479	7.39483	7.58323	7.4851	6.72464	7.22656	7.40994	7.45241	6.56117	6.61179	7.59599	7.34492	7.2169	7.61515	6.62716	7.49905	7.50477	7.64844	7.11724	7.22514	7.38631	6.70302	6.59615	7.15595	6.81807	6.69157	7.65632	7.06605	7.67327	7.49739	8.0276	7.97405	7.58178	7.93224	6.99978	7.10811	6.91391	7.09856	7.14198	7.01585	7.98771	7.50065
ASB10	3.7797	3.87024	3.92171	3.66409	4.12897	3.7991	3.65593	3.49756	3.3892	3.38673	3.71627	3.68165	3.27584	3.73163	3.8261	3.17062	3.30945	3.30315	3.38305	3.51132	2.68816	4.08855	4.11424	3.73861	2.98592	3.98903	4.46861	3.73566	3.58032	3.25745	3.6127	3.64809	3.87906	3.73338	3.28392	3.44956	3.19221	3.50081	3.2392	3.2652	4.0937	3.84407	3.87046	4.26877	3.84618	3.62722	3.67157	3.65916	3.38243
ASB11	3.45466	3.50725	3.63258	2.93321	2.76136	3.31231	3.60868	2.85016	3.27576	3.46125	3.70901	3.43168	3.30758	2.71433	3.43591	2.84932	3.67632	2.61326	3.84904	3.39252	2.76449	4.01533	3.67875	3.83307	3.32118	3.25499	3.26876	3.01338	2.46207	3.38116	2.53498	3.01473	2.90269	3.69765	4.28578	3.97578	2.89416	3.49012	3.60945	3.12233	3.98065	2.94225	3.4036	2.63204	2.52899	3.71854	2.99794	3.50566	3.05754
ASB13	6.7055	6.49444	6.69996	6.78222	5.33511	6.59573	6.08598	6.31436	6.11997	6.38035	6.1592	6.76196	6.73879	6.92552	6.24764	6.27654	6.30413	6.36023	6.26966	6.47648	6.2353	6.42177	6.27669	6.3754	6.39754	6.00369	5.97151	6.85134	7.13696	6.43687	6.36376	5.6031	6.446	6.29183	6.22961	6.63894	6.4319	6.96632	6.69209	6.15128	6.67417	6.26673	6.32354	6.12629	6.42339	6.84117	6.3669	6.96176	6.40279
ASB14	5.02265	5.13416	5.15797	5.32129	5.88539	4.84285	4.95545	4.86438	5.26844	4.99959	5.0918	5.2277	4.78338	4.64233	5.24273	5.43245	5.33889	5.11758	4.89121	5.80606	5.7856	4.90595	4.77097	5.29542	5.00668	5.32801	4.75497	4.85429	4.85271	5.32344	5.48782	5.34655	5.23502	4.38512	5.27571	5.01618	4.71062	4.75878	5.0912	4.96091	5.75871	5.01591	5.31937	5.49415	5.44863	4.96689	4.69116	5.45068	5.10567
ASB15	3.16342	3.52403	3.37122	3.41902	3.80303	2.90858	2.89212	3.41199	3.40766	3.46553	3.85468	4.0181	3.54739	3.21043	3.41572	4.59369	4.73555	3.58751	2.89099	3.69894	3.42364	4.47644	3.48321	2.96951	3.60325	3.40279	3.27262	3.24713	4.59805	2.51189	3.57306	3.90745	4.2833	3.64277	2.75483	3.45554	2.9541	3.225	3.80882	2.87497	4.10083	4.10043	4.20818	2.74656	3.8863	4.06618	4.0916	4.10154	3.14796
ASB16	4.27809	4.43559	4.93405	4.32129	5.90176	4.56936	4.85955	4.69985	4.53351	4.69545	4.88012	4.9287	4.57851	4.41859	5.45755	4.79843	5.63855	4.87211	4.1337	4.92194	4.11953	5.13097	3.74426	5.37959	4.46207	5.61014	5.08919	5.56457	4.66886	4.56812	4.86752	5.43265	4.34997	4.6175	4.09885	5.34105	5.10389	4.2004	5.5631	3.90836	3.91903	5.09158	5.13608	4.87325	5.93459	4.41323	5.01099	5.09222	4.9248
ASB17	2.98412	2.60903	2.66478	2.65477	2.89604	2.67771	2.99445	2.77273	2.78458	2.71941	2.80187	3.0594	2.75036	2.60479	3.04887	2.79901	3.00238	3.45338	2.39169	2.54012	4.25707	2.82947	3.08943	2.49612	2.63162	2.33638	3.17388	2.40283	2.31441	2.09537	2.3862	3.02154	3.54851	3.19065	2.79089	3.07482	1.6808	1.75602	2.17958	2.73549	3.66506	3.53112	3.08488	2.85462	2.75046	3.29246	3.15688	2.88528	2.66025
ASB2	4.16658	4.12984	4.14854	4.04931	3.72541	3.88145	4.6051	3.50699	3.42709	3.45364	3.31998	3.81588	3.61691	3.58482	5.36765	3.67864	3.11654	2.86662	2.90392	3.95659	4.45532	4.04415	3.9201	4.25939	3.58111	4.84337	3.09405	4.34528	4.03896	4.05737	4.29779	3.25653	3.68745	4.20032	3.21862	4.24385	3.33525	5.14073	4.97386	3.1183	5.0031	3.34134	3.35691	3.6928	4.10897	3.22864	2.96883	3.97077	3.84077
ASB4	3.49002	3.23716	3.38636	3.16496	3.5291	3.31548	3.42998	3.24403	3.42194	3.3109	3.39611	3.45592	3.3251	3.4777	3.29512	3.32952	3.18347	3.16234	2.80177	4.30138	4.01449	3.0385	2.45905	2.84368	3.47	2.94669	3.5784	3.78832	3.95067	2.63027	2.73362	3.29466	3.05896	2.30355	2.82084	2.67086	3.74458	3.49164	3.55825	4.00129	3.65748	3.63906	3.94829	3.79117	3.80911	3.73521	3.61731	3.59662	3.67643
ASB5	3.15389	3.19666	3.19666	3.25555	3.31452	3.20303	3.11952	3.17074	3.15862	3.17809	3.40052	3.1441	5.05066	3.45691	4.05948	7.27552	3.50655	3.19352	3.22912	4.0018	4.52869	3.26153	4.58384	4.40993	5.29945	3.47057	2.47271	1.88795	3.49173	4.4255	2.33791	4.78085	3.52212	3.56045	4.91522	3.64819	3.01062	3.62207	4.52543	3.49041	2.56871	4.03083	2.14481	3.9042	5.09678	2.65897	3.29323	3.56199	3.67637
ASB6	6.54528	6.52823	7.35046	6.40659	5.95422	6.85312	6.31172	6.01033	6.50361	6.53464	6.50669	6.44097	6.21257	6.71477	6.72995	6.25569	6.15346	6.29947	6.16794	6.30866	6.9776	6.47323	6.01033	6.25491	6.76556	6.42714	6.31518	6.6739	6.89044	6.45442	6.61784	6.01284	5.99379	6.5704	6.26833	6.25376	6.30837	6.62117	6.9858	6.98636	6.7332	6.17368	6.59112	6.21567	6.29354	6.8371	6.49264	6.93089	6.96212
ASB7	6.47602	6.48209	6.82413	6.32347	6.504	6.27783	6.68978	6.64166	6.82002	6.94726	6.3369	6.2539	6.41114	6.48173	6.60271	6.21033	5.958	6.0927	6.47029	5.98419	6.37302	6.52755	6.2583	6.55618	6.92309	6.58004	6.57502	6.61514	6.70604	6.40869	6.42195	6.02276	6.39739	6.4997	6.12337	6.38877	7.10034	6.44428	6.77436	6.60902	6.39594	6.40529	6.51601	6.51221	6.64792	6.48109	6.58116	6.14609	6.39673
ASB8	6.89253	6.78178	5.8375	6.50779	7.00003	6.41665	6.08549	6.94685	6.10387	6.23477	5.66532	6.16693	6.24426	6.64936	6.09859	6.45233	6.76052	6.11391	5.62639	6.98981	6.32601	6.48288	6.8209	6.47388	6.50558	6.60129	5.91174	6.44815	6.56012	6.16634	5.61459	6.14321	6.4036	5.91713	6.34045	5.68684	6.95903	6.82486	6.81157	7.07696	6.94314	6.32011	6.24888	6.51609	6.45932	6.48812	6.40505	6.69348	6.9562
ASB9	3.77769	3.52844	3.58939	3.95695	5.49998	4.1205	5.71354	6.31971	5.40428	4.33989	3.96658	4.98819	3.26841	3.91075	4.16058	4.05597	4.004	3.53613	3.11197	4.65349	3.76816	4.92431	4.80003	4.28899	5.0844	3.39514	4.5887	4.46693	6.11826	5.83025	3.49001	4.35494	4.08441	4.34705	3.42965	3.88201	5.15142	3.56735	4.19202	4.49762	3.97779	5.03047	4.3366	4.98803	4.46059	4.55833	4.87193	4.33942	4.98995
ASCC2	7.96406	8.12675	8.06735	7.93178	7.06948	8.11432	8.19857	7.73934	7.88355	7.90138	7.66854	7.75057	7.35943	7.96167	8.2471	6.45805	6.32081	7.73063	7.59249	8.09836	7.76873	8.25477	7.64162	7.46329	7.86845	7.58938	7.30272	7.44324	7.75517	7.79308	7.25162	7.57849	7.39973	7.41967	7.61817	7.37744	7.61917	7.29872	7.311	7.98835	7.51707	7.81741	7.93441	8.18681	7.85395	8.10906	8.46828	8.18718	8.21836
ASCC3	9.34099	9.36104	8.93565	9.21455	9.52471	8.55821	9.18564	9.2794	8.78465	8.84217	8.76172	8.38491	9.10631	9.29277	8.42667	9.23579	8.89314	8.87895	9.02153	9.39301	9.41373	8.83282	8.95601	8.87283	9.02942	8.87601	8.88172	9.07312	8.76532	9.38639	9.18346	9.30743	9.09359	9.34615	9.14352	9.29777	8.92974	8.24568	8.22405	8.63123	8.23845	9.12294	9.11766	9.21026	9.18168	9.15471	9.15127	8.47401	8.60709
ASCL1	3.49049	3.6196	4.07774	3.65095	4.3242	3.74014	3.76731	3.69045	7.6287	6.74077	3.74699	3.59207	3.31246	4.06378	4.63637	4.92842	5.19992	5.60337	2.41431	4.40149	4.94761	5.57895	3.85447	3.394	5.3421	4.24711	2.88049	3.81141	5.94171	2.98737	3.29922	3.9292	4.87015	2.90597	4.37396	2.98838	6.14284	6.3173	6.40057	6.08713	6.2876	3.91531	3.76198	3.6677	3.65457	3.4404	3.97605	4.49466	4.41878
ASCL2	4.20501	4.108	4.83887	3.73255	3.55022	3.88206	3.76934	3.49175	3.64961	3.31732	3.65352	3.5316	3.61905	3.56069	4.20775	3.58825	3.18929	3.64473	4.22334	2.65449	3.63125	4.44517	4.1965	4.21535	3.86709	3.54833	3.86205	3.47531	3.48814	3.68316	3.24166	3.00136	3.92752	3.77937	3.28335	4.32745	3.02905	4.25331	4.29209	3.81535	4.31827	3.08219	2.78108	4.09746	4.1386	4.52455	4.02973	3.81912	3.79124
ASF1A	7.1293	7.45114	6.06388	7.25988	7.3612	7.42098	7.0355	7.77441	7.61627	7.63495	7.46533	7.41913	7.18045	7.3426	6.76957	7.77896	6.87691	7.13186	7.27886	7.34496	7.36065	7.48282	7.58245	7.6533	7.02086	7.18194	7.39471	6.60081	7.03168	7.68317	7.30432	7.58152	7.5371	7.45769	7.5382	7.36588	7.81968	7.52019	7.49345	7.47961	7.40988	6.77229	6.8799	6.84321	6.55583	6.81188	6.78293	6.84971	6.72817
ASF1B	8.39713	7.98162	8.48583	7.49417	8.00106	8.52584	8.12756	7.59658	8.29236	8.39275	8.33567	8.38732	8.11812	8.16105	8.92042	7.89385	7.36921	8.08491	8.16554	8.13645	8.20904	8.31267	8.35775	8.42933	8.24247	7.20991	8.15257	8.20043	8.29992	8.04311	8.11026	8.19454	8.03032	8.23491	8.34269	8.16772	7.15386	8.21917	8.16137	7.79312	8.01306	8.45913	8.63809	8.35284	8.26227	8.39112	8.03191	8.77379	8.6275
ASGR1	6.40533	6.26488	6.64357	6.03677	5.80622	6.02939	5.7314	5.6651	5.08403	4.68235	5.48852	5.93439	6.38373	6.5114	6.10121	6.48928	5.64641	5.76968	6.05536	5.02146	5.7549	6.6079	6.57181	6.0785	5.36947	5.60073	5.8666	6.03312	6.69981	5.21327	5.82528	5.0837	5.77796	5.62497	6.08359	5.70456	6.06676	5.36258	6.13452	5.8288	6.09207	6.26502	5.7829	6.5507	6.61403	6.46794	6.26646	6.15995	6.14693
ASGR2	3.74796	3.53227	4.0914	3.76463	3.28306	3.17623	3.78004	3.66065	3.75948	3.26637	3.86729	3.96803	3.91726	3.31705	3.62785	3.77398	4.5119	3.4079	3.2593	2.91867	3.67799	4.39678	5.17428	3.49528	3.46246	3.16624	3.65887	3.67881	4.17628	3.89671	4.30326	4.55419	4.93198	3.39588	4.98035	3.14387	3.99311	3.12159	3.30448	3.04254	3.34037	3.26509	3.27792	3.41153	3.39902	3.56773	3.75992	3.98627	3.4955
ASH1L	7.9926	7.86869	7.81949	8.27583	8.29214	8.22606	8.09372	8.5293	8.43341	8.35686	8.65974	8.46048	8.57718	8.53389	7.98999	9.41432	8.91403	8.67979	8.94658	8.43702	8.91487	8.3885	8.32539	7.91467	7.92377	7.49812	8.02245	8.88135	8.28851	7.97721	8.20611	8.06729	8.48091	8.16248	8.09206	8.2672	9.18014	8.71408	8.78739	8.83746	8.80706	8.28521	8.23095	8.20135	8.24016	8.14607	8.22404	7.93573	7.94745
ASH2L	9.34678	9.10588	9.75744	9.24325	8.89924	9.71351	9.53213	9.57468	10.7414	10.6699	9.32128	9.23684	9.576	10.0114	10.2689	9.42081	9.14467	9.58308	9.79155	9.08417	9.60729	9.85596	9.87432	9.81297	9.55949	9.82402	9.99401	9.41537	9.03133	9.2997	9.54264	9.33523	8.90284	9.79252	9.33436	9.88748	10.4176	9.25659	9.10016	10.9244	9.33101	9.60891	9.78503	9.73879	9.59642	9.62935	9.57145	9.08999	9.46888
ASIP	6.12156	6.19933	6.09932	5.87367	5.78982	6.22991	5.91664	5.2715	5.9585	6.09759	6.02922	6.28249	6.05574	6.9114	6.16635	6.81168	5.84706	6.44674	5.59147	5.53933	5.7306	5.5735	5.97944	6.07343	5.50876	5.77905	7.18365	5.58647	7.8844	5.44311	7.01932	7.18305	6.46471	6.94043	6.36633	7.0011	5.39303	5.21699	5.13625	5.96459	5.66518	5.16837	5.68423	6.64626	6.64317	5.47822	5.79861	6.12452	6.08504
ASL	6.83007	6.76725	7.2068	6.76302	5.84378	6.87962	6.66221	6.47872	6.34796	6.32122	6.54579	6.48351	6.73945	6.99826	6.99471	4.93188	5.37634	6.03984	6.9561	6.78797	7.10293	6.79581	5.56989	5.96716	6.74344	6.27836	5.88595	6.86081	6.58988	6.61763	6.74844	6.33569	6.74107	6.83385	6.59665	6.58105	6.16922	5.82934	5.26711	6.38206	5.4247	7.03326	6.88907	6.77757	6.59998	6.92281	6.82427	6.99948	7.08527
ASMTL	7.96949	7.6584	8.24287	7.54165	6.8396	8.15026	7.63614	6.80703	6.80205	6.81877	7.55235	7.42685	8.10136	8.04075	7.98136	6.33316	6.34162	7.78796	7.98343	6.61516	6.66298	6.53076	7.91132	8.0854	6.88698	7.42462	8.1482	7.64236	7.46945	7.74693	8.43306	7.35411	6.81929	8.35012	7.08441	8.40688	6.45204	7.24946	7.28167	6.73503	7.24166	7.47929	7.47611	7.43068	7.2689	7.34424	7.52861	7.4909	7.13558
ASNA1	8.70385	8.62608	8.35316	8.44383	7.51065	8.79219	8.51971	8.1944	7.87917	8.0151	7.96932	8.04437	8.0255	8.42843	8.62698	5.85606	6.69484	8.5463	8.02021	8.69477	8.32388	7.85443	7.66611	7.83208	8.53457	7.25829	7.49415	8.50474	7.58292	8.29583	8.76723	8.28524	7.8781	8.32237	8.14567	8.12748	7.09955	7.69067	7.23563	7.64073	7.46051	8.4495	8.3872	8.08333	8.16099	8.34167	8.19725	8.97306	8.82618
ASNS	9.33834	9.93042	9.65298	9.63998	8.75243	9.25818	9.36553	9.55714	9.2837	9.23332	9.99622	9.78748	9.03465	8.86755	8.88939	7.74902	8.21001	9.37043	9.93405	9.39569	9.38123	8.91592	9.93871	9.25732	8.46561	9.15395	9.47367	9.11215	8.32779	9.27456	9.18157	8.82657	8.8629	9.01578	8.91179	8.93385	11.0044	9.12766	9.40811	10.9025	8.75234	8.97092	8.94608	8.99229	9.03383	8.96983	8.98153	9.66738	9.7752
ASNSD1	8.73015	8.68185	8.85167	8.9482	9.03311	8.73015	7.98587	8.99743	8.96981	9.00895	8.90938	8.71344	8.84163	8.90938	7.8549	8.85884	8.52396	8.66233	8.47574	8.71279	8.7026	8.94933	8.82668	9.04454	8.93455	8.45967	8.62543	8.40503	8.86655	8.64806	8.52166	8.66377	8.80341	8.47463	8.65317	8.54607	8.72101	8.88041	9.03868	8.51916	8.75004	8.71831	8.64119	8.68501	9.15441	8.83105	8.8449	8.34482	8.46888
ASPG	4.35137	4.04904	4.39363	3.89531	4.18316	4.33502	4.84638	4.11989	3.85165	3.97775	3.61462	3.75862	3.69818	4.07616	5.04675	3.97247	4.18281	4.71634	3.75888	3.40595	5.2015	3.89345	4.67468	3.98888	4.28557	4.31237	4.45727	3.44284	3.44948	4.22889	4.08283	4.66959	4.24202	3.64584	4.74909	3.69245	4.21806	4.02748	4.24003	3.99515	3.82291	5.70761	3.69442	3.93384	3.88556	3.75451	3.61069	3.82911	3.91236
ASPH	7.54428	7.66511	7.03692	7.62988	7.19594	7.34217	7.08532	7.8399	7.67665	7.86177	7.5229	7.56094	8.03506	7.88901	7.43644	8.28926	7.77598	8.12535	8.05469	7.2652	7.33466	7.36377	7.58409	7.91759	7.19022	7.75777	8.04778	7.56062	7.00062	7.55049	8.17098	7.75849	8.04015	7.58934	7.88053	7.63037	7.40428	6.93486	7.22864	7.40663	7.18787	7.67523	7.58179	7.82778	7.7884	7.7396	7.72379	7.24612	7.26656
ASPHD1	6.74822	6.44832	7.04246	6.12155	6.11949	6.69339	6.39327	6.0129	5.39252	5.52412	6.04634	6.46816	6.60083	6.63313	6.68959	5.99658	6.54124	6.19678	6.67192	7.04348	6.13561	5.6278	6.30871	6.7382	6.1422	6.33436	6.06203	6.35486	6.17739	6.77638	6.8481	6.3249	5.9261	7.05457	6.36871	6.83948	5.82046	5.5729	5.76907	5.78702	5.54695	6.48537	6.48444	6.55658	6.43041	6.52148	6.5801	6.74072	5.80588
ASPHD2	6.98299	6.50906	6.62091	6.53556	6.86294	6.69448	5.60787	6.28967	6.50741	6.32856	6.44256	6.5293	6.75745	6.30222	6.07273	7.34624	7.2652	6.85185	6.71884	6.44921	6.7591	6.30457	6.24409	6.7169	5.66981	6.84932	6.94397	7.21561	5.97164	6.79746	6.98906	6.98495	6.67708	7.03797	7.02532	7.04178	6.81532	6.54983	6.67786	6.9216	6.43358	6.23208	5.83555	6.06659	6.10775	6.16078	5.66323	6.14761	6.69396
ASPM	9.0343	8.74506	8.78503	8.66291	8.53858	8.94886	7.6163	9.46589	8.72886	8.52716	9.09829	9.15372	9.47818	8.86777	6.91642	9.41756	8.65182	8.91703	9.10826	8.65581	8.77325	8.48768	8.54872	8.79216	8.41632	8.78656	9.465	8.15602	8.93855	8.57216	8.82621	8.80659	8.45634	8.96986	8.4466	9.16262	8.03346	9.38198	9.38741	7.31153	9.40839	8.82428	8.672	8.73529	9.05314	8.80365	8.74854	8.11823	8.06
ASPRV1	4.47038	4.17293	4.5987	4.45098	5.329	4.67575	3.91924	4.38399	4.32592	4.27146	4.50029	4.55465	4.45405	4.88235	4.37525	4.65046	6.1284	4.57945	4.87389	5.01702	4.32815	4.05729	4.52075	4.95622	4.64992	3.2541	4.95836	5.29346	4.54958	4.233	4.52954	3.88395	4.75949	4.59301	4.04051	4.34637	4.62795	4.92521	4.70549	5.11306	4.58785	4.865	4.55554	4.73311	4.48434	4.81409	4.8851	4.70527	4.78095
ASPSCR1	7.46752	7.5932	7.35178	7.43722	6.69047	7.39078	7.54442	6.98152	6.5946	6.69802	7.2989	7.21764	7.13977	7.45847	7.72272	6.18201	5.91933	7.09961	7.42322	6.64391	7.25277	7.12768	6.9047	7.12382	7.19751	7.12588	7.03179	7.206	7.2204	7.12339	7.78819	6.66614	6.5557	7.34462	6.79905	7.2589	5.96697	7.02317	7.13454	6.6539	7.10821	7.22824	7.49442	7.67547	7.27854	7.31399	7.33996	7.70809	7.76788
ASRGL1	8.26485	8.40934	8.8044	8.41936	7.75246	9.00933	8.23161	8.66027	10.2703	10.3035	8.46996	8.09058	8.64779	9.11929	9.51882	8.21551	8.35392	8.29578	8.10812	8.72297	9.80421	9.76483	8.65265	8.35028	9.82943	7.43243	8.15654	8.59444	8.9713	8.48385	8.34072	8.5358	8.77459	8.41381	8.48247	8.41476	8.37903	9.65441	9.40551	8.95847	9.66716	8.7359	8.38528	8.76092	8.43686	8.6703	8.67195	9.07045	9.9203
ASS1	9.51223	9.46816	10.521	8.66613	8.19406	9.0391	9.251	8.70705	8.14353	8.23525	8.92132	8.76012	8.80679	8.29289	8.93052	7.75005	7.52213	9.17525	9.21552	8.7695	7.94202	8.3014	9.00105	8.78404	7.78288	8.73964	9.56824	9.26892	8.34222	9.10205	9.42976	8.97111	8.81504	8.85729	9.08846	8.80859	10.1062	7.61233	7.25767	10.2297	7.43974	8.7024	8.60471	8.66397	8.57604	8.62574	8.63287	9.61282	9.48566
ASTE1	5.81602	5.7215	4.90427	6.10036	4.84569	5.79223	4.94856	5.87794	5.71139	6.10623	5.38429	5.70891	4.84668	5.74202	4.85204	6.50786	5.66106	5.60684	5.58609	5.08077	6.08013	5.587	5.77374	5.73646	5.70301	5.32085	5.50803	5.48757	5.22866	6.48572	4.56234	6.62147	6.36983	4.30035	6.4833	4.24047	6.23239	6.33687	6.39304	6.14558	6.40012	4.50183	4.62417	5.0231	4.56786	5.14862	5.15979	5.98613	5.81284
ASTN1	5.18898	3.96649	4.29824	3.93219	3.77838	5.04932	3.83903	3.65568	4.00845	3.96707	4.79259	4.33894	5.31412	4.45298	4.74415	4.18419	4.7996	5.27314	4.70433	3.96266	3.53065	3.29102	4.48858	4.82379	4.22273	5.01613	4.84989	4.46088	3.92555	3.97677	4.74407	4.87634	4.61983	3.86946	5.10402	4.20953	5.06999	4.97126	4.96524	5.2336	4.7734	4.05691	3.44261	4.04227	3.68466	3.68707	3.64301	4.43539	4.45606
ASTN2	7.32191	7.0915	8.06776	8.07238	7.98992	6.98568	7.2736	8.02935	7.30565	7.3544	6.95962	7.00298	7.1339	7.54002	7.08364	6.60852	8.3133	7.7743	7.62181	7.84639	7.34022	7.29156	7.01016	7.20329	7.58712	7.11732	7.83083	7.91021	6.71654	7.78826	8.38138	7.67866	7.45387	8.16221	7.54926	8.18306	7.09858	6.89267	7.18977	6.76358	7.1278	7.07117	7.38272	7.15513	7.09086	7.34029	7.21453	6.94402	7.6955
ASXL1	7.52164	7.14251	8.12852	7.51743	7.19527	7.03095	7.64815	7.7077	7.58926	7.69173	7.04441	6.78007	6.8395	6.71915	7.03134	7.91947	7.26103	7.3332	6.87481	7.34808	6.66527	7.50294	7.07198	6.94997	7.66359	7.41299	7.35963	7.58036	8.36551	6.65415	6.89313	7.2359	7.29587	6.57497	6.96886	6.50472	7.43291	7.85888	7.85602	7.56609	7.97559	7.60276	7.58455	7.45218	7.52213	7.59301	7.55619	7.58516	8.04146
ASXL2	8.21505	8.12035	8.30699	8.23335	7.47668	8.0752	8.31323	8.14246	8.55051	8.5202	8.14451	8.25181	8.0446	8.22845	7.96281	8.59797	7.8163	7.89308	8.18515	8.35103	8.27187	8.06592	8.36524	8.12952	8.30058	8.23102	8.07771	8.43301	7.98101	8.34759	8.40722	8.27514	8.02497	8.37476	8.21716	8.31246	7.76505	7.80686	7.75089	7.76069	7.82311	8.51234	8.42294	8.38471	8.36675	8.35298	8.34326	8.05536	8.0897
ASXL3	3.85852	4.40388	4.26369	4.73631	5.13915	4.25718	3.98426	4.3362	6.0366	6.32041	4.24364	3.85116	3.83789	3.96222	4.29702	5.37362	4.78089	3.80421	5.80024	3.09875	5.35198	5.35761	2.97638	4.44582	5.21178	4.72295	3.94721	4.76921	5.23427	3.68179	3.2292	4.07074	4.68862	2.79587	4.22713	3.08776	5.98414	5.96808	5.82598	5.97385	5.96045	4.56684	4.62158	4.44359	4.63363	4.64235	4.47952	3.70351	4.37842
ATAD1	8.71845	8.75278	8.06765	8.88645	8.48326	8.89209	8.7547	9.14506	9.23467	9.19049	8.9852	8.87286	9.0795	8.89607	8.69912	8.83516	8.90869	9.07782	9.16685	9.11215	9.03895	8.8232	8.56377	8.61448	8.72732	8.94947	8.53591	8.57178	8.92031	8.80341	8.55032	8.82601	8.77226	8.61399	8.7134	8.66396	9.65625	8.79697	8.97846	9.39507	8.81007	8.79448	8.6718	8.88248	8.85295	8.77038	8.74755	8.40098	8.33954
ATAD2	7.97549	7.74296	7.54193	7.78115	8.15391	7.78741	7.4148	7.75394	8.25921	8.26793	7.90483	7.67222	8.25289	8.07085	6.87477	8.33311	8.14084	8.07398	7.71621	7.1454	8.06256	7.87902	8.11094	7.44829	8.10008	7.99299	7.84962	8.2532	7.95177	7.49293	7.48034	7.72841	7.86892	7.66583	7.73498	7.53833	7.62814	8.69194	8.61381	7.61663	8.52992	7.94962	7.82271	7.95287	7.96581	7.83059	7.87085	7.63867	7.50247
ATAD2B	6.80118	6.86456	6.7186	7.17795	7.51583	6.99955	6.72053	7.53468	7.61701	7.48356	7.63719	7.51335	7.67149	7.37716	6.8312	7.23036	6.99769	7.29566	7.61836	7.5885	7.47855	6.40719	7.55953	6.79935	7.05337	7.13459	7.34334	7.43237	6.95132	6.76024	6.76754	6.87894	7.08141	6.98757	6.64516	7.03517	7.45131	7.49485	7.7717	7.21912	7.76825	7.22383	7.37561	7.3143	7.61628	7.34722	7.36721	6.67686	6.74051
ATAD3A	8.67009	8.66337	9.32954	8.73465	8.7701	8.33823	8.63199	8.16669	8.31187	8.30687	8.12503	8.26007	7.8301	8.39341	8.64345	8.52737	8.16076	8.09097	8.15058	8.75836	8.66539	8.67338	8.41986	8.66027	9.00346	8.31436	8.05728	8.13105	8.60155	8.57252	8.7847	8.20805	8.63217	8.46585	9.10112	8.3995	7.27197	8.0897	7.87887	8.47801	8.25453	8.90986	8.8402	8.60671	8.64799	8.23425	8.71133	8.51028	8.63104
ATAD3C	4.91459	4.37742	4.75489	4.5781	4.47169	4.87972	3.96846	4.07388	4.64572	4.48209	5.5182	4.63853	4.73013	4.16453	4.30629	5.3756	4.95277	4.74608	5.44888	3.67791	5.40395	3.9567	3.88542	4.72971	5.16063	4.33365	5.64574	3.98385	4.50722	4.12807	4.71004	4.22953	4.35976	5.24457	4.07374	4.37191	4.54841	5.46881	3.88179	5.17647	4.36309	5.86404	4.43037	4.41758	4.47422	5.252	4.12367	5.27125	4.70985
ATAD5	6.99809	6.77012	7.15065	6.90581	6.25811	7.33176	6.87521	8.08474	7.27991	7.28263	7.20576	7.19742	7.66369	7.23521	6.18752	7.89425	6.31005	7.10307	6.76484	7.00068	7.56082	7.23461	7.91699	6.86054	6.17441	6.16726	7.71279	7.31997	7.0941	7.07209	7.57711	6.64093	7.10483	7.14204	6.79561	7.36667	6.22013	7.02751	7.52634	6.03915	7.40574	7.58364	7.15824	7.28252	7.34306	7.27579	7.23432	6.56295	6.8917
ATAT1	6.27112	6.16594	6.70067	6.06177	6.31912	5.76966	6.84023	6.06993	6.48749	6.32137	6.59038	6.59905	6.13189	5.78454	6.87428	6.47592	6.48983	6.35232	6.33627	6.65676	6.84917	5.98924	6.23255	6.08246	6.2877	6.11753	5.91597	6.5891	6.74589	5.99066	6.22213	5.97641	6.23324	6.0756	6.07464	5.95929	6.81196	6.84633	6.82658	7.05049	6.79519	6.55948	6.19841	5.92832	6.14857	6.28804	6.34708	6.73186	6.61485
ATCAY	7.16954	6.68968	7.44309	6.92778	7.37107	6.86597	7.06966	6.43452	5.65456	5.58258	6.72395	6.89379	7.25705	6.85582	7.19129	7.10298	7.74711	7.24523	7.53262	6.67408	6.08794	5.35493	7.03019	7.40595	6.89287	7.04898	7.1408	7.45283	6.46907	7.07963	7.55068	6.8478	6.92351	7.64311	6.65884	7.63648	7.41468	6.80838	7.11341	7.79104	6.95359	6.20444	5.95043	6.20207	6.86574	6.30075	5.67049	6.62916	6.4326
ATE1	7.38282	7.25372	6.85027	7.33185	7.92878	7.30769	7.02914	7.18051	7.2923	7.35163	7.13651	7.1903	7.27128	7.40543	6.91817	7.78832	6.77783	7.12988	7.36139	7.14078	7.79648	7.36266	7.2006	7.17369	7.46372	6.69792	7.17721	7.50557	7.13765	7.1916	7.45555	7.3806	7.0391	7.36136	7.23561	7.54011	7.23303	7.19657	7.59404	6.88152	7.43185	7.04748	7.21214	7.06283	7.43626	7.22279	7.31359	6.9934	6.8544
ATF1	7.74572	7.59667	7.11953	7.84796	8.53558	7.59048	7.52184	8.08358	7.74572	7.74017	7.98282	7.8673	7.64977	7.85069	7.6343	8.28091	7.95279	7.4618	7.53796	8.10311	8.29277	7.46286	8.22119	7.83488	7.73587	7.63961	7.94437	7.78966	7.51047	8.19395	8.02419	8.20462	8.02914	8.08954	8.08954	8.13707	7.16519	7.67774	7.80404	7.14289	7.78925	7.66505	7.69514	7.81887	7.59183	7.67271	7.73676	7.3899	7.44439
ATF2	7.3174	7.31994	6.89696	7.63859	7.49976	7.52177	7.7251	7.82397	8.27819	8.10483	7.80417	7.72804	7.99157	7.52193	7.03804	7.82885	7.60486	7.52681	7.27255	7.75772	7.93734	7.81235	7.4524	7.48306	7.62807	7.30706	7.38198	8.49818	7.64079	7.60099	7.49762	7.7564	7.59802	7.59926	7.40424	7.56758	8.33595	7.95565	8.15569	7.61854	7.92815	7.6382	7.59082	7.54194	7.2414	7.40652	7.32113	7.1565	7.07145
ATF3	6.91731	7.39565	7.48403	7.51223	7.87914	7.02071	7.41129	7.14932	6.64454	6.6246	7.06505	6.77051	6.81719	6.9896	6.51616	5.84219	7.60459	6.85894	7.10663	7.64214	6.95966	7.23826	7.04806	6.58063	7.79558	6.46762	6.77471	6.93646	7.00423	7.00484	6.37845	6.71985	6.92479	6.24928	6.81782	6.17237	6.76781	7.15402	7.10006	6.954	6.90881	7.6525	7.68571	7.59167	7.5961	7.57439	7.56177	7.28646	6.87916
ATF4	11.5156	11.6611	11.4317	11.5391	10.8409	11.5702	11.4078	11.3138	10.9261	10.986	11.2053	11.1655	11.0691	11.2228	11.3736	10.7375	10.4987	11.1652	11.3036	11.143	11.283	11.6256	11.3577	11.0828	11.3763	10.9528	11.0513	10.9228	10.9983	11.1265	10.8636	10.8971	10.8317	11.0606	11.0058	11.1318	11.9978	11.3952	11.2405	11.8939	11.2169	11.115	11.1003	11.3479	11.2056	11.2224	11.0606	11.1248	10.9158
ATF5	6.2227	6.52287	7.46881	6.43916	6.76375	5.95641	5.84333	5.79436	5.60647	5.63955	5.39578	5.53118	5.10215	5.52886	5.87027	5.21424	6.20817	5.40116	5.70833	6.75756	6.00094	6.5536	6.01035	5.98613	5.62225	5.43318	5.67405	5.65383	6.64849	6.32833	5.62683	5.46831	5.61975	5.42226	5.53852	5.41175	7.46813	5.54831	5.72864	7.28975	5.5299	5.69086	5.88205	5.96838	6.17655	6.21939	6.03954	7.13346	6.19678
ATF6	7.59952	7.65447	7.61176	7.61036	7.28247	7.51752	8.08689	7.9875	8.3215	8.29255	7.85603	8.00449	8.63748	7.72198	8.18091	8.01462	7.64821	7.89059	7.83483	8.22654	7.90108	8.02481	7.37788	7.53004	8.04634	8.31624	7.73033	7.48889	8.35743	7.57815	7.41861	7.73625	8.03906	7.60395	7.74326	7.64502	8.45679	8.17382	8.34803	8.45679	8.16744	7.6845	7.82175	7.7603	7.82076	7.87907	7.64068	7.65403	7.95229
ATF7	6.20127	6.42437	5.87572	6.0175	5.82132	6.65144	6.05774	6.22659	5.77789	5.78909	5.97151	5.95302	5.23691	6.11224	6.18565	5.88869	5.16813	5.07913	6.32954	6.25849	6.14148	6.1631	5.94407	6.13095	6.21361	5.6231	5.31328	6.45755	5.84506	6.06122	5.69127	5.82117	5.84378	5.3798	5.91915	5.61878	5.49544	5.86911	6.07005	5.46539	5.97877	6.24637	6.53344	6.37649	6.2895	6.3212	6.30614	6.3113	5.94387
ATF7IP	8.36511	8.2447	9.11905	8.58139	8.57939	8.2375	8.52578	8.41416	8.68083	8.5984	9.1947	8.91729	9.19794	8.76141	8.2326	8.7398	8.75182	7.85789	8.96146	8.87842	9.29757	8.74538	8.47734	8.65519	8.93847	8.76655	8.42913	8.65192	7.88654	8.43694	8.95549	8.54848	8.63288	8.83354	8.59961	8.87916	9.00892	9.18073	9.34763	8.63455	9.26954	8.21668	8.21531	8.25999	8.31625	8.2361	8.24736	8.14671	8.06916
ATF7IP2	7.69592	7.54217	7.19079	7.49038	7.62256	7.72925	6.502	7.17843	7.94506	8.04068	8.12746	8.06643	7.2659	7.52014	6.58277	7.76392	7.43827	7.06078	7.77213	8.04113	7.928	7.5979	7.15721	7.37287	7.8343	6.94131	7.76806	7.39612	7.16521	7.4859	7.22492	6.98895	6.96075	7.4855	7.32852	7.45641	6.87634	7.19681	7.20608	6.86312	7.17713	8.1881	8.13993	8.15743	8.14971	8.06828	8.11906	7.54482	6.76625
ATG10	8.10848	8.07375	7.63789	8.12022	8.61717	8.05013	8.22743	8.47741	8.47679	8.63123	7.90966	8.18845	8.8749	8.2673	7.724	7.71771	7.92996	7.79358	7.86391	8.45915	8.50521	8.59265	8.16422	8.20699	8.0545	7.7811	8.16258	8.42984	8.3021	8.33549	8.07868	7.93045	7.781	8.18379	7.8441	8.40148	8.08757	8.03259	7.70177	8.24024	7.98854	8.3689	8.4878	8.47614	8.32775	8.45499	8.56747	8.06442	8.13779
ATG12	8.12193	8.21272	7.67948	8.00631	8.26755	7.82832	8.12166	8.31036	8.2571	8.2183	8.18905	8.10797	8.27154	8.01939	8.18568	8.82299	8.06115	8.09239	8.29182	8.00377	8.1308	8.15473	8.06187	8.25022	7.91687	8.20607	8.22987	8.54368	8.06869	7.93813	8.12005	8.03409	7.95051	8.10825	7.92394	8.05334	8.74327	8.16857	8.22421	8.67182	8.18702	8.1135	8.21776	8.11952	8.11142	8.08159	8.22352	8.04262	8.01247
ATG13	7.37309	7.3403	7.46099	7.54864	7.18707	7.5799	7.91561	7.18121	7.33196	7.37598	7.20953	7.32183	7.26786	7.45908	8.18475	6.72918	7.20278	7.58783	7.81015	6.6584	7.42292	7.48478	7.3822	7.32574	6.83625	7.23704	7.51605	7.46284	7.69413	7.39126	7.61606	7.56215	7.51975	7.47064	7.27615	7.63776	7.43317	7.44573	7.2319	7.63475	7.45693	7.35833	7.28967	7.43734	7.26136	7.08826	6.83541	7.47195	7.8961
ATG14	7.98319	8.0474	7.99058	7.94919	7.98677	7.53055	7.81138	8.10857	8.16115	8.26329	7.90351	7.8797	8.00349	8.10028	7.56516	8.015	7.88156	8.00306	8.22057	8.04138	7.85447	7.81465	8.02494	8.15019	7.63903	8.04075	8.06209	7.6578	7.89175	8.00444	8.36072	7.8413	7.94078	8.08246	7.90404	8.08753	7.55268	8.09553	8.17073	7.75348	8.20683	7.86923	8.00238	7.90215	7.7531	7.87131	7.70209	8.00945	7.91969
ATG16L1	6.84754	6.87436	7.11004	6.96618	6.40025	7.15363	6.8571	7.55854	7.45278	7.65464	7.47851	7.2746	7.03033	7.31472	6.70575	6.86395	7.47662	7.0947	7.25865	7.08902	7.32911	7.23478	6.91952	7.0329	7.32911	7.20424	6.98927	7.17188	6.87706	7.51845	7.35152	6.9036	6.41404	7.35523	6.90106	7.08439	7.24777	6.85134	6.62099	6.70461	6.86539	7.26415	7.38446	7.40367	7.37981	7.2708	7.43373	7.64836	7.06548
ATG16L2	6.8443	6.07156	6.75414	5.92995	6.4839	6.44954	5.81423	5.69271	5.5099	5.92113	6.31907	6.66591	6.2795	6.1354	6.2138	5.91127	6.90549	6.51722	7.03757	5.80693	6.08816	5.59762	5.84426	6.1408	6.17966	5.96515	6.55088	6.65393	6.41307	6.0839	6.50514	5.84481	6.22941	6.71634	4.99834	6.62961	5.51688	6.23835	6.68148	5.86995	6.7571	6.54673	6.4865	6.01845	5.95855	6.36453	6.52921	6.37972	6.03122
ATG2A	7.23293	7.11277	7.6171	7.27789	8.24986	7.08353	7.60264	7.16975	7.25503	7.17105	7.23501	7.44668	7.29858	7.11374	7.51893	8.04149	7.47293	7.37779	7.66784	7.09034	7.37043	7.30148	7.18469	7.61434	7.49471	7.30098	7.3677	7.3433	7.69188	7.49402	7.79532	7.74435	7.17206	7.8226	7.35817	7.49347	7.5012	7.51561	7.1888	7.33325	7.26917	7.55099	7.11556	6.43926	7.3007	7.45274	7.52534	7.68758	7.90709
ATG2B	6.83379	6.85089	6.73422	7.00438	7.48562	6.90297	6.28072	6.86574	6.89682	6.93549	6.91013	6.90747	6.82656	6.8083	6.22478	7.6297	7.88199	7.25901	6.86037	7.01733	7.42774	6.92742	7.23374	6.33679	6.0399	6.5622	6.82625	7.21983	7.27967	7.03434	6.84461	6.88798	6.62268	7.23553	6.6486	7.31124	7.16816	7.29656	7.60648	6.94744	7.46564	6.69149	6.44049	6.62151	6.66862	6.7325	6.63795	6.45218	6.38709
ATG3	8.36546	8.78474	8.36742	8.29959	8.80037	8.27624	8.16448	8.63986	9.77869	9.80763	8.29378	8.4395	7.61357	8.49354	8.35819	8.36243	8.48129	8.32014	8.30841	8.98657	9.08308	9.03297	8.43459	8.5098	8.94354	8.28881	8.24464	8.25874	8.18855	8.7193	8.79393	8.52848	8.57957	9.28469	8.29003	9.0524	8.05373	7.92683	7.91123	8.14215	7.76096	8.82826	8.81073	8.80055	8.80828	8.7877	8.92943	8.33784	8.47276
ATG4A	5.47076	5.40615	5.47492	5.44204	6.86706	5.53978	6.72504	6.61468	6.48536	6.25109	5.10841	5.87923	5.13044	5.26268	6.08393	6.65838	6.49557	6.00053	5.93908	6.41594	5.91612	6.66099	5.20437	4.98897	6.21206	5.33457	6.16673	5.57441	6.74699	6.37103	4.94109	6.4235	5.93309	4.70147	6.4886	4.9816	5.96742	5.57615	5.96341	5.85502	5.68104	6.29704	6.28494	6.44184	6.42628	6.34926	6.09146	6.33851	6.46053
ATG4B	8.2782	8.33098	8.73836	8.48959	7.8319	8.30578	8.12242	8.02908	8.07141	8.07169	8.24571	8.22443	8.19999	8.37506	8.46036	7.66511	7.85635	8.13966	7.82523	8.35803	8.36944	8.37837	8.13307	8.26971	8.36097	8.05352	8.09661	7.97906	8.30692	8.10386	8.36936	7.99163	8.10506	8.11025	8.03796	8.30714	7.64052	8.04316	7.99335	8.27004	8.07249	8.47223	8.42794	8.34759	8.37899	8.35842	8.28536	8.67687	8.42463
ATG4C	7.48294	7.30911	6.97237	7.64534	8.10301	7.21094	7.57515	8.03956	7.9365	7.92868	7.93322	7.87172	7.66352	7.63853	7.40355	8.40487	8.05842	7.73217	7.95494	8.05103	8.03318	7.60199	7.55482	7.85271	7.60425	7.34166	7.58448	7.95562	7.18778	7.75047	7.55792	7.81727	7.51023	8.28731	7.60263	8.3373	7.25754	7.36586	7.68452	6.90883	7.48514	7.66263	7.97363	7.93052	7.97728	7.86998	7.7909	7.27686	7.59439
ATG4D	7.09619	7.01248	7.20641	7.12288	6.95349	7.08004	6.71848	6.87822	6.44249	6.35376	6.56071	6.73395	6.79286	7.01928	6.98232	6.0864	7.15374	6.76717	6.97434	6.91494	7.28175	7.10036	6.81752	6.57745	6.89252	6.19048	6.74952	6.9896	6.69857	6.63217	6.93343	6.95254	7.18194	6.88255	6.33747	6.80243	6.41819	6.41024	6.74883	6.83875	6.82858	7.3085	7.07016	6.745	6.85413	6.96237	7.00825	7.07024	7.12084
ATG5	8.06748	8.14339	7.32396	7.83498	8.06748	8.12232	8.37851	8.54713	8.63774	8.64304	8.57656	8.47798	8.264	8.39344	8.58596	8.43528	7.59857	8.43552	8.81994	8.1152	8.24822	7.98776	8.5424	8.46126	7.99111	8.0773	8.40607	8.3256	7.40571	8.53362	8.49806	8.37076	8.23108	8.39677	8.33728	8.53646	7.9683	7.62067	7.62751	8.16211	7.48783	8.37622	8.43957	8.48302	8.41259	8.47318	8.36279	7.72962	8.00056
ATG7	7.30423	7.46271	7.40965	7.5127	7.13806	7.58655	7.13806	7.47338	7.86425	7.82363	7.42612	7.49037	7.2862	7.40683	7.41607	6.87638	6.67814	7.34801	7.02306	7.75768	7.4448	7.44878	7.39992	7.3228	7.60747	7.65619	7.10103	7.4054	7.05315	7.18876	7.12902	7.15213	7.24538	6.91428	7.50915	6.88166	7.12502	7.50308	7.57905	7.5585	7.41625	7.69782	7.55545	7.36845	7.5839	7.68009	7.48076	7.66452	7.87699
ATG9A	8.07138	8.00876	8.50985	8.05006	7.28687	8.13447	8.07424	7.63554	8.13239	8.18147	8.20261	8.18261	8.21766	8.03869	8.04809	7.51738	7.15684	8.18431	7.82568	7.79834	7.98604	7.99565	7.88502	7.61424	7.99638	8.23651	8.04811	8.10535	7.92282	7.91313	8.2404	7.54	7.86261	8.2782	7.79639	8.20809	8.19895	7.8213	7.87202	8.24184	7.71618	8.11676	7.94875	7.86502	7.67433	7.83827	8.17197	8.44928	7.93567
ATG9B	4.85589	4.97397	5.85514	4.85913	5.34245	5.14351	4.85838	4.58084	5.15241	5.3202	5.48365	5.09099	5.16834	4.68632	5.60018	5.21798	5.93558	4.34183	5.09203	6.18702	6.33649	6.00703	4.03207	3.98594	5.191	5.67399	4.59355	5.31764	5.37676	5.12067	5.70437	5.27283	4.79314	5.32134	5.58659	4.62312	4.66769	4.65269	3.82407	5.19145	5.67472	5.75755	5.43111	5.87241	6.26286	5.15279	4.37048	4.94625	5.83447
ATIC	10.1259	10.205	10.0885	10.2374	9.57013	10.4831	10.3895	10.2288	10.4968	10.6037	10.4268	10.4608	10.4179	10.2145	10.2171	8.56865	9.57767	9.77973	10.2978	9.97546	10.1115	10.2189	10.2628	10.4273	10.2628	9.74409	10.0339	10.5855	9.84899	10.7201	10.4902	10.6904	10.4779	10.761	10.5818	10.7576	9.9764	10.2281	10.2032	9.9917	10.2519	9.5081	9.51603	9.48817	9.42133	9.56531	9.52415	10.3656	10.4186
ATL1	7.19713	7.28075	6.19861	7.29838	6.81949	7.0981	6.143	6.95688	5.80339	5.89057	6.34818	6.08458	6.61421	6.77469	5.98892	7.00458	7.22298	7.29021	7.22133	6.56681	6.02322	6.31414	6.59603	6.90169	5.76123	6.96103	6.92004	6.09513	6.72861	6.47681	6.70656	6.78048	7.23293	6.55571	7.08203	6.68916	7.31408	7.24832	7.04833	7.19842	6.93367	6.11555	5.94474	5.91826	5.95733	5.76085	6.21491	6.20434	6.36388
ATL2	7.50885	7.62834	7.55585	7.76327	7.67952	7.667	8.35575	8.04396	8.26307	8.37373	8.09385	7.89349	8.20912	7.79969	8.16072	7.96989	7.29449	7.91596	8.06251	7.87624	8.27826	7.97443	7.57601	7.90478	8.05758	7.66685	8.16913	8.01477	7.46489	8.02455	8.04765	8.02738	8.16344	8.16344	8.10712	8.17683	7.32101	7.46149	7.6756	7.19115	7.66712	8.07262	7.9318	8.07168	8.19666	8.16392	8.11953	7.65863	7.68867
ATL3	7.56204	7.59961	7.6172	7.40301	7.4453	7.89574	7.5757	8.02923	8.36119	8.37421	7.81321	7.72826	8.20609	8.21592	7.89192	7.38356	7.67883	7.44453	7.70489	7.60146	8.45493	7.96612	8.01003	7.74801	8.48433	7.7223	7.54738	7.67453	7.52726	7.64649	8.0419	7.44255	7.85047	8.11298	7.69576	7.98787	8.537	7.42385	7.25751	8.50255	7.43686	7.74566	7.88134	7.65112	7.85067	7.80436	7.75498	7.49389	7.31122
ATM	7.34424	7.38995	6.94403	7.41202	6.9416	7.40164	7.5994	7.30485	7.77178	7.56241	7.42026	7.66965	7.79399	7.4551	7.43869	6.50326	6.51384	7.57165	7.39619	7.31594	7.26335	7.14912	7.33325	7.58131	6.77234	8.08535	7.20885	7.11451	7.31633	7.0927	7.29519	7.08968	6.68098	7.4773	7.15499	7.30447	7.10916	7.47014	7.93831	7.15808	7.62466	7.37432	7.43687	7.44376	7.36366	7.48419	7.5619	6.87167	6.87599
ATMIN	8.73266	8.71078	8.55921	8.84612	8.90123	8.69012	8.46679	8.41313	8.7527	8.54567	8.53547	8.57424	8.32883	8.8239	8.46734	8.74662	9.12321	8.41729	8.22595	8.90114	8.74933	8.89457	8.5164	8.7559	8.73347	8.40817	8.49484	8.67332	8.93719	8.60057	8.67327	8.86184	8.51155	8.45582	8.60885	8.38273	9.01357	8.81385	8.65176	8.7617	8.9563	8.57027	8.43318	8.63412	8.75041	8.55484	8.72678	8.36786	8.4581
ATN1	6.08687	6.10258	6.39594	6.11756	6.81814	6.58954	6.63898	5.86119	6.07642	6.10339	6.4192	6.2702	5.79886	5.95868	6.81314	6.50716	6.85251	6.20204	6.95224	6.41834	6.50521	6.11323	6.46418	6.06356	6.05106	6.37423	6.41834	6.0776	6.24346	6.4098	6.57735	5.81958	6.38618	6.34529	6.12072	6.51009	5.61379	6.04273	6.57516	6.63622	6.17964	6.65293	6.78454	6.54869	6.0294	5.99002	6.34212	6.6325	6.39642
ATOH8	4.12016	4.29354	4.56478	4.24826	5.45292	3.94215	3.70218	4.01454	4.29763	4.15516	4.24748	4.43425	3.92613	4.12523	4.61379	5.18965	4.82853	4.39469	4.8453	3.7234	3.38116	4.34729	4.50472	3.21713	4.98848	4.28856	4.19126	4.67126	5.71802	4.18914	3.38189	3.93697	4.16105	3.95222	4.26748	4.30686	4.10239	5.58401	5.53019	3.74044	5.40627	4.50708	3.93988	4.66235	4.57553	4.37923	3.97281	5.66434	4.51497
ATOX1	8.41507	8.37303	8.78057	7.97733	8.27372	8.07877	8.73397	8.18638	8.3304	8.34563	8.54134	8.59219	8.41208	8.22122	8.90639	8.87831	8.6033	8.38323	8.1097	8.49209	8.18811	8.42811	8.52148	8.46294	8.52148	8.46072	8.40965	8.53524	8.89447	8.49668	7.76924	8.62808	8.65738	8.29549	8.76444	8.17677	8.48025	8.50417	8.26788	8.51532	8.16669	8.58403	8.56058	8.57525	8.52429	8.54281	8.62903	8.72714	8.82005
ATP10A	5.31073	5.0428	5.26325	5.46684	5.04379	5.04379	5.33801	5.0798	5.83892	5.5489	5.45753	5.29315	4.84904	4.74238	5.58519	5.96833	5.65079	5.14367	5.13753	5.70944	5.43361	5.67603	5.75016	5.26969	5.53083	4.81389	4.95031	5.77489	4.81389	4.82933	4.61072	5.41985	4.8314	5.18764	4.97578	5.1061	6.20358	5.31873	5.5266	6.28417	5.62176	5.53144	4.78103	5.02238	5.32826	5.63544	5.29533	4.94554	5.29581
ATP10B	4.47909	4.33094	4.67128	4.51889	5.09981	4.63752	4.72938	4.47691	4.52066	4.2466	4.3182	4.63311	4.45741	4.04875	4.8378	4.39446	5.06358	5.34302	4.25995	4.66603	4.72748	4.65071	4.32402	4.2335	4.67388	3.5045	5.34512	4.44498	4.69471	4.25583	4.72121	4.73734	4.53257	4.69947	4.38093	4.77148	3.15967	4.42623	4.28611	4.68587	4.89784	4.18163	5.03441	4.82248	4.62459	4.93476	4.98221	4.37403	4.65624
ATP10D	4.71946	5.51175	5.38382	5.20543	5.70341	3.79211	6.03855	6.17656	6.17475	5.69216	5.19036	4.86281	4.94026	4.74225	4.29279	4.4304	6.0399	5.49466	4.77884	4.86127	4.97666	5.83112	4.79702	4.65952	4.90791	6.81419	5.51059	4.95863	4.90791	5.17773	4.78942	4.73305	5.94348	4.71978	5.8165	4.69934	7.14068	5.27503	4.89995	7.02803	4.89282	4.97944	4.97286	4.83298	4.84675	4.84178	4.73358	4.65942	6.44115
ATP11A	7.30323	6.95277	6.72359	7.26683	8.38924	6.81177	7.32031	6.86683	7.16205	7.09318	6.78523	6.94274	7.10831	6.95378	7.06639	7.46981	7.88937	7.49313	7.32351	7.27388	6.50388	6.74989	7.7409	7.17302	7.44121	6.68462	7.21115	6.63188	7.76209	7.51507	7.62523	7.76377	7.31114	7.27529	7.50988	7.31802	7.3543	6.89374	6.67227	6.77255	6.98185	6.89837	7.11268	7.07777	7.26936	6.96959	7.10688	6.85599	7.44186
ATP11B	6.15678	6.76129	5.80759	6.36091	6.82137	6.61018	6.64136	7.33558	7.33558	6.99296	6.39134	6.71783	6.67625	6.35269	6.12293	7.25946	6.48573	7.05025	7.18857	6.79923	6.42882	6.43199	6.66156	6.25347	6.49278	6.5097	6.48459	7.11624	6.28909	6.46686	5.88821	6.67314	6.49774	6.36225	6.34825	6.60348	7.60688	6.73155	6.90896	7.08257	6.73032	6.63618	6.35556	6.63771	6.70268	6.67402	6.69134	5.91744	5.9427
ATP11C	8.90085	8.46024	7.46397	8.55182	9.0025	9.00471	8.47027	9.04798	9.12726	8.92266	8.5692	8.82404	9.16309	8.70154	7.61444	8.9834	8.93118	8.18033	8.53313	9.30888	9.18038	9.274	8.32024	8.39569	8.66641	8.2905	8.72506	8.4458	8.97275	9.19224	8.62744	9.2504	8.46091	8.77011	8.21026	8.78405	9.00419	7.83649	7.8055	8.6054	7.81898	9.06873	8.94109	9.01789	9.08435	9.049	9.10477	8.35695	8.16061
ATP12A	4.95123	4.05722	5.42775	5.39569	5.90328	4.81745	5.66899	5.32828	5.61849	5.47428	5.96538	4.60999	5.81131	5.24469	5.34438	6.14302	5.94674	3.79277	4.39075	6.47216	6.385	6.51624	5.57592	4.52115	7.08099	4.59553	4.47908	4.38259	6.61682	5.41298	4.24189	5.3846	5.494	6.86076	6.12588	5.86663	5.05134	5.13725	4.81262	4.01558	3.89233	5.87111	5.72073	6.3007	3.66732	6.97084	6.03023	7.19298	7.19651
ATP13A1	7.67177	7.56753	8.06108	7.57495	6.88294	7.57614	7.94202	7.06528	7.54409	7.62123	7.65902	7.70217	7.32374	7.25909	8.19834	6.54036	6.82669	7.2557	7.52072	7.7839	7.69216	7.59039	7.49748	6.86682	7.5734	7.35505	7.26803	7.63702	7.49373	7.92382	7.83887	7.5156	7.56941	7.52321	7.65975	7.34192	6.97105	7.15699	6.87818	7.11195	7.35878	7.77979	7.41389	7.67062	7.36525	7.6712	7.5517	8.06793	7.73621
ATP13A2	6.93626	6.96045	6.9674	6.46739	5.91252	7.10522	7.32941	6.11912	6.52857	6.40108	6.47193	6.30945	6.47309	6.31729	7.17221	5.78978	5.90855	7.04648	6.93938	6.53929	6.22494	6.47242	6.4749	6.54552	6.08455	6.69636	6.87146	6.33927	6.23887	7.08647	6.72398	7.09181	5.77274	7.11097	6.44117	6.72898	6.71358	6.09843	6.37224	7.06134	6.78759	5.95573	6.10493	6.51628	6.46302	6.16513	6.32825	7.01215	7.0633
ATP13A3	8.36159	8.13597	8.33003	8.52338	9.03511	8.42579	8.05001	8.7946	8.19988	8.05463	8.32107	8.14541	8.72814	8.51786	7.67004	8.65194	9.08684	8.11773	8.05673	8.96346	8.09099	8.7385	8.87245	8.28784	8.64064	8.1295	7.62795	8.22019	8.63734	8.36942	8.04246	8.74633	8.83376	8.18104	8.712	8.78349	7.98149	8.03307	8.43914	7.96823	8.24094	8.26094	8.41723	8.68496	8.35877	8.76492	8.57513	7.79745	7.95543
ATP13A4	4.24785	4.07249	4.10547	3.9872	4.17156	4.42577	3.8981	3.78117	4.01888	3.88822	4.06726	4.09066	3.87801	3.98825	4.42854	4.32711	3.80756	4.60648	4.48986	3.49314	4.5553	4.04163	3.58625	3.43499	4.43389	3.30779	3.8268	4.54979	4.5591	4.24689	4.27949	4.41955	3.98889	3.32533	4.27385	3.84909	3.86751	3.98835	4.13265	4.36424	4.19784	4.76727	3.86751	3.8478	4.92191	3.45914	3.4327	3.79659	4.33994
ATP13A5	3.07556	3.15921	3.69842	3.8395	3.60518	3.45006	3.57112	3.18689	3.56686	3.54172	3.57239	3.68934	3.62059	3.19832	4.03231	4.0052	3.34249	3.65861	3.09387	3.09387	3.1715	3.09387	3.65037	4.45868	4.71382	3.31475	3.30702	3.12443	3.6458	3.96437	3.78603	4.26992	2.8897	3.3279	2.77179	4.00727	2.63194	3.80753	3.79518	3.94099	2.7183	3.67193	3.57311	3.52784	3.80673	4.06421	3.05713	3.28731	3.55942
ATP1A1	9.63938	9.58976	9.86857	9.66745	9.49049	9.76319	9.88611	9.59555	9.659	9.65089	9.73588	9.66842	9.536	9.6387	9.67394	8.31285	9.77792	9.99138	9.78294	9.02873	9.31108	9.44289	9.77423	9.48814	9.31819	10.0031	9.99857	9.51164	9.73161	9.86615	9.90608	10.1002	9.96735	9.76743	9.8869	9.81937	9.59031	9.01328	9.02225	9.83111	9.05317	9.5154	9.53432	9.53335	9.60268	9.51086	9.52759	9.7395	9.91596
ATP1A2	7.5257	6.45602	6.77682	7.38843	6.85249	7.28689	6.25047	6.08875	6.92684	7.28067	7.30148	8.04502	8.39636	6.66798	5.40198	7.54591	6.64058	7.44851	6.57388	6.87008	5.96273	7.18089	6.128	6.95328	5.53561	7.051	7.60843	8.28114	8.38025	5.88649	7.08484	6.79465	6.40953	6.61065	6.26818	6.67747	5.54994	8.30061	8.27484	5.7231	8.28775	7.42231	7.37968	7.38726	7.38635	7.44202	7.38957	6.91814	6.72958
ATP1A4	3.84499	3.98761	3.98702	4.13235	4.02447	3.84699	4.92718	4.66229	3.75475	3.69858	3.80981	3.65161	3.65382	3.87001	3.58847	3.57604	3.66635	3.81484	4.12061	4.37815	4.26528	4.55761	3.79074	3.68336	3.54212	4.60016	3.53073	3.63315	3.09847	3.95408	3.50907	3.70214	4.17698	3.37058	4.01208	3.73267	3.76198	3.56122	4.39051	4.18689	4.12279	4.92166	3.36671	3.95599	4.35867	4.16294	3.43728	4.19803	4.27191
ATP1B1	8.20044	8.65442	8.502	8.22184	9.20944	8.23229	8.48982	8.55473	7.92924	7.7333	8.32309	8.51685	8.55619	8.04244	7.82937	8.81212	9.01448	8.62535	8.41581	7.87853	8.07397	8.20359	8.61537	8.49614	8.27772	8.69786	8.60964	7.7711	9.03312	7.98994	7.89921	8.25391	8.43771	7.73886	8.58883	7.90505	8.21026	8.28546	8.38332	8.11451	8.22363	8.90129	8.95672	8.91247	8.9104	8.90129	8.78726	7.90601	8.08485
ATP1B2	6.29987	5.38816	6.95416	5.33	4.60477	6.07818	6.05489	5.26208	4.99645	5.44983	6.38864	6.27477	6.4031	6.10912	7.16913	6.32689	5.82182	6.46336	6.73881	6.09506	5.94974	5.59537	6.36939	6.41323	4.60811	6.28358	4.94919	6.34936	5.43896	4.51708	6.06559	5.60507	4.44915	6.05818	5.56009	6.41682	6.21001	6.60572	6.69383	6.2706	6.85182	6.15577	6.12447	5.93391	5.62642	5.60803	6.06522	6.5671	6.86134
ATP1B3	9.46017	9.52019	9.30879	9.50159	10.0235	9.58201	9.98914	9.43343	9.59826	9.58812	9.71295	9.6861	9.67612	9.4085	10.2943	9.83092	10.2246	9.7086	9.77419	9.88863	9.875	9.52292	9.65055	9.73695	9.46769	9.73862	9.69637	9.76922	9.63135	9.85322	9.74252	9.8912	9.57297	10.0856	9.64437	10.0454	10.1169	9.31856	9.31954	10.1712	9.30179	9.61715	9.60266	9.61715	9.56792	9.69182	9.7252	9.8486	9.54601
ATP2A1	5.07906	4.56026	5.04289	4.57713	3.97334	5.03185	4.59624	4.36439	4.40458	4.81884	4.74032	4.56026	4.56207	4.39842	5.16448	4.45189	4.44495	5.23225	4.39663	5.37278	4.78547	4.19082	4.01754	4.74211	4.88776	4.56526	4.86805	4.19516	4.27094	5.25508	4.87102	3.63675	4.49526	5.00141	4.44431	5.1574	4.10853	5.10748	4.45455	4.49526	4.74946	4.54451	4.74068	4.64801	4.59474	4.02127	4.85859	4.88716	4.60542
ATP2A2	9.44931	9.48394	9.47053	9.50537	9.81623	9.51745	9.74019	9.57196	9.50764	9.53521	9.62698	9.56598	9.46325	9.35298	9.73405	9.75744	10.0698	9.60964	9.66681	9.62395	9.51407	9.48422	9.92096	9.38161	9.49106	9.75506	9.774	9.39926	9.64583	9.41595	9.58952	9.53159	9.84725	9.4514	9.62868	9.4514	9.77079	9.3798	9.25839	9.84725	9.4255	9.6928	9.71117	9.68291	9.73351	9.71898	9.67279	9.5105	9.42414
ATP2A3	5.52109	5.09469	5.48899	4.6458	4.63777	5.4794	5.68109	4.86627	4.66176	4.80617	5.34012	5.2904	5.20394	5.17035	6.49824	4.31219	4.97778	5.36742	5.87264	4.71032	5.05818	5.42169	5.32826	5.37412	5.64042	5.09671	5.05294	5.44926	3.52182	5.86336	5.90602	5.72001	5.12442	6.47672	5.38975	6.33415	4.42758	4.83626	4.53093	4.44587	4.80609	4.80609	4.98113	4.82617	4.516	4.45749	4.91943	5.22534	5.74649
ATP2B1	8.04868	7.90801	7.13303	7.98299	7.95898	8.29845	7.70139	8.47845	9.07156	9.00757	8.62766	8.18529	8.67359	8.27766	7.83204	9.25915	9.3226	8.80132	8.3016	8.73736	7.66026	8.108	8.71957	7.72796	8.32182	7.82211	8.86715	8.23471	8.65069	8.22721	7.99429	8.68515	8.77269	7.30814	8.71714	7.39715	7.70128	8.46865	8.21121	7.38702	8.38953	8.75037	8.90946	8.82508	8.84072	8.91353	8.85834	7.91624	8.00874
ATP2B2	3.84569	3.75687	3.93371	3.72827	3.79348	3.958	3.70789	3.75618	3.59148	3.43491	3.77555	3.67101	3.66803	3.49302	3.80026	3.72424	3.81077	3.63516	4.38039	3.67311	4.25493	3.42124	3.4294	3.41546	3.82502	3.12198	3.75246	4.00885	3.81378	3.04593	3.29032	3.87718	3.52381	3.56539	3.85313	3.78041	4.19568	3.70688	3.60792	4.01482	3.59119	3.27701	4.11886	3.66287	3.75512	3.98591	4.17581	3.90637	3.42998
ATP2B3	3.46183	3.54584	3.78752	3.3713	3.18461	3.52302	3.45905	3.28157	3.40935	3.35249	3.64466	3.52717	3.2592	3.3335	3.92015	3.69524	3.89839	3.44575	3.25853	4.26817	2.94279	2.8288	3.33293	2.94525	4.4141	3.59672	3.28002	4.16003	3.71636	3.14824	3.18662	3.3371	4.13615	2.98374	3.06401	3.70864	3.79051	3.61088	3.73079	3.23701	3.51645	2.93213	3.21963	4.30516	3.7242	3.15145	4.36145	3.12399	3.76494
ATP2B4	7.85961	7.94089	7.59068	7.30171	7.31558	8.21758	8.32238	8.34329	8.9233	8.79084	8.46128	8.07724	8.94943	8.19221	7.68164	8.10049	8.38676	8.08999	7.80128	8.07681	7.39635	8.32751	8.12014	7.7686	8.45353	8.48032	8.23257	8.16628	8.92582	7.73435	7.74268	7.84216	8.38014	7.50044	8.29769	7.75286	8.31045	8.80868	8.97881	8.61096	8.99176	7.94318	7.86987	7.90632	8.10803	7.92626	8.07668	8.55681	8.52064
ATP2C1	8.18191	8.54111	8.24126	8.38221	8.7503	8.14034	8.30174	8.58839	8.63198	8.572	8.50672	8.38551	8.48275	8.33285	7.88212	8.95295	8.90121	8.70935	8.68808	8.07148	8.50985	8.29263	8.34889	8.38162	8.17322	8.73397	8.79707	8.43223	8.32261	8.68031	8.64067	8.75709	8.7751	8.56386	8.71922	8.65456	8.73479	8.36154	8.33547	8.49436	8.2747	8.28473	8.151	8.26075	8.18272	8.14697	8.21448	8.06703	8.19918
ATP2C2	4.99271	4.78188	5.42576	4.57022	3.73931	5.15158	5.31858	5.03709	4.48709	4.36061	4.80748	4.75743	5.24254	5.17107	4.7568	4.81002	4.8039	5.40596	5.37517	5.50159	4.38058	4.4902	4.7731	5.05048	4.50063	4.98141	5.18388	3.43673	4.96496	5.89387	4.68439	5.21086	5.03262	5.36337	4.96754	5.49446	4.37067	4.28722	4.51913	4.86838	4.9271	4.95443	4.90441	4.02065	4.60809	4.81553	3.99792	4.79195	5.65998
ATP4A	4.23503	3.8263	4.49896	3.77182	3.74748	3.44341	3.76295	3.24322	4.19755	3.67509	4.17065	4.05293	4.44967	3.93733	3.94517	4.74274	4.56237	4.04509	4.58556	3.13286	4.25973	2.78361	3.85115	4.52707	3.84353	3.87432	4.25973	4.99662	4.061	4.03932	5.06576	3.86865	3.23228	3.87661	3.34545	5.07268	3.62513	3.98398	4.69112	3.9538	4.0205	3.94188	3.46468	3.65175	3.71478	4.95969	3.43936	3.818	3.88241
ATP4B	3.53964	3.69903	3.88871	3.4895	4.04691	3.70599	3.7531	3.09473	3.29043	3.58165	3.50696	3.47059	3.23269	3.1275	4.15027	4.18713	3.70551	3.1596	3.22092	4.15429	3.53116	3.30916	3.32584	3.91118	4.73968	3.90575	2.8514	4.32398	2.88284	3.63437	3.7152	3.3858	3.21024	3.61802	4.0895	3.84027	3.30516	3.19677	2.81901	3.24715	3.04901	2.9676	4.58677	4.28155	3.89245	3.85421	4.33114	3.58625	3.80139
ATP5A1	10.6338	10.7383	10.5959	10.8129	10.899	10.7444	10.6532	10.6247	10.7275	10.7596	11.0049	10.955	10.8792	10.8311	10.7742	10.9451	11.0596	10.8191	10.6869	10.6869	10.709	10.9529	10.9094	10.9784	10.7753	10.8191	10.7968	10.7968	10.9094	10.641	10.9283	10.8805	10.8025	10.8805	10.8239	10.8805	10.7376	10.816	10.9679	10.5414	10.9204	10.7453	10.752	10.6601	11.0015	10.8805	10.8805	10.8152	10.9702
ATP5B	11.8102	11.8367	11.8888	12.0023	11.1003	12.235	11.8142	12.0698	12.1502	12.1762	12.3085	12.0698	12.0538	11.936	11.8631	10.9676	11.4045	11.6337	11.6872	12.0631	11.942	11.7498	12.8274	11.9976	11.4438	11.6872	11.8765	11.8765	11.6872	11.9225	11.8804	11.7231	11.7374	12.0825	11.8982	11.906	11.2474	11.4805	11.5234	11.5413	11.5725	12.189	12.1651	12.1342	12.1983	12.1248	12.1448	11.6887	11.7951
ATP5C1	10.2342	10.2669	9.66489	10.1721	10.0485	10.3803	10.1631	10.4718	10.5349	10.4974	10.4649	10.5311	10.324	10.2112	10.0218	10.4417	10.3871	10.0795	10.0413	10.4376	10.5876	10.4189	10.2452	10.251	10.2925	9.94602	10.2697	10.5759	10.2075	10.4999	9.97199	10.2124	10.2002	10.0699	10.3875	10.0994	10.3599	10.0648	10.253	10.253	10.1211	10.4641	10.4702	10.4068	10.4068	10.4702	10.453	10.3113	10.344
ATP5D	8.81458	8.71124	9.1027	8.70782	7.48903	8.66263	8.74594	8.0482	8.11816	8.13093	8.1757	8.34421	8.32935	8.62019	8.71712	7.64212	7.45831	7.97135	8.16507	8.68003	8.69706	8.45521	8.3907	8.57081	8.43475	7.90056	8.07245	8.50139	8.20039	8.68675	8.6817	8.46575	8.06725	8.90659	8.38224	9.02219	7.83839	7.89613	8.08576	7.88509	7.92729	8.29732	8.29002	8.48528	8.05715	8.38843	8.56652	8.9404	8.6134
ATP5F1	9.95607	9.84722	9.64556	9.78722	10.3148	9.77113	9.7035	9.88746	9.89916	10.0307	9.6309	9.87741	9.56377	9.7848	9.71456	10.6355	9.48963	9.80108	9.90384	10.0752	10.2295	10.0787	9.6051	9.75517	9.9957	9.52865	9.67058	10.0584	9.71968	9.81799	9.82779	10.0949	9.69408	9.80647	9.88289	9.7669	9.70319	9.64002	9.87207	9.59679	9.87207	9.93987	10.0619	9.96702	10.1207	10.0315	10.0073	10.052	9.90364
ATP5G1	10.1624	9.87244	10.2907	9.03	8.66654	9.52956	9.28648	9.01612	9.12821	9.11941	9.38817	9.73462	9.06755	9.01346	9.01042	8.77205	8.85352	8.57423	8.92074	9.58455	9.55853	9.24594	9.40523	9.36554	9.81578	8.87131	9.24734	9.50273	9.33816	9.43344	9.06816	9.40816	9.10992	9.79809	9.323	9.81445	8.64553	8.63631	8.45461	8.90669	8.5404	9.67863	9.78594	9.64459	9.59892	9.59564	9.7	9.71034	9.98599
ATP5G2	9.86772	9.8124	10.0291	9.67885	9.53901	9.49207	10.2942	9.63791	9.68547	9.69206	10.0365	10.013	9.92371	9.62865	10.4017	8.75704	9.77094	9.69153	9.7258	10.1218	9.83726	9.58641	10.2279	9.85082	9.40448	9.53876	9.85649	10.3646	9.43497	9.40143	9.86887	9.62193	9.74002	9.81327	9.5751	9.61132	9.78801	10.1806	10.4093	9.78801	10.1205	9.77116	9.86363	9.73413	9.77116	9.81606	9.77116	10.1527	9.70724
ATP5G3	9.86551	9.74917	9.63349	9.58096	10.5607	9.53786	9.77584	9.56701	9.66315	9.7245	9.60051	9.71518	9.47922	9.65862	9.70204	9.77864	10.3541	9.33751	9.60789	10.0389	10.1335	9.88322	9.6472	9.81955	9.76238	9.1521	9.56225	9.95349	9.9291	9.86038	9.60258	9.70864	9.93727	9.69088	9.77572	9.80006	9.31445	9.38967	9.55215	9.46775	9.45808	10.0546	10.0706	10.0784	9.99824	10.0706	10.0389	9.97054	9.82039
ATP5H	9.92526	10.0631	10.0549	9.74647	10.2129	10.1055	10.8881	10.0704	9.96261	9.96157	10.1881	10.1389	9.78893	10.0744	10.9839	10.2935	10.3693	10.0982	10.1851	10.3078	10.2693	10.1465	10.4362	10.6473	9.75346	10.1851	10.1342	10.2463	9.79086	10.4729	10.4776	10.3729	10.0231	10.7356	10.3869	10.6536	10.0339	9.81135	9.87911	9.97396	9.88523	10.0119	10.1047	10.0493	10.109	10.143	10.1396	10.3216	10.869
ATP5I	10.4823	10.2906	10.7878	10.007	10.2651	9.83524	10.7251	10.0128	10.2982	10.3366	10.3847	10.501	10.3173	10.1784	10.8678	11.0422	10.2133	10.1667	10.2158	10.4331	10.6543	10.5428	10.4584	10.382	10.4989	10.0426	10.1806	10.6086	10.4331	10.6951	10.5046	10.6818	10.2623	10.8457	10.4583	10.7825	10.0217	10.1775	10.1197	10.1027	10.0217	10.5233	10.4463	10.4033	10.3322	10.3018	10.4702	10.8051	10.8846
ATP5J	10.2552	10.2552	10.3327	10.0779	11.1026	10.2327	9.97922	10.252	10.2178	10.1837	10.1333	10.2357	10.1283	10.3017	10.0363	10.6652	11.2025	10.1851	10.1098	10.8533	10.5351	10.3913	10.3749	10.34	10.2933	9.94228	10.1851	10.2585	10.2781	10.5363	10.1963	10.2578	10.0227	10.4757	10.2578	10.4335	10.2765	10.504	10.2494	10.3221	10.2132	10.4145	10.4439	10.4335	10.0538	10.2045	10.4248	10.6081	10.4855
ATP5J2	8.63286	8.58749	8.89815	8.6233	7.93662	8.61769	8.1661	8.39255	8.79408	8.67636	9.07131	8.99215	8.56264	8.53105	8.56413	8.69285	8.59294	8.69969	8.67145	9.03649	8.69969	8.64425	8.70597	8.68317	8.69969	8.26735	8.41396	8.51999	8.70597	8.37235	8.17168	8.50536	8.33054	8.35733	8.15113	8.62412	8.25965	9.13686	8.8026	8.36176	8.98455	8.67467	8.61546	8.65081	8.73847	8.66636	8.48876	8.89784	8.89654
ATP5L	11.324	11.3889	11.3068	10.9528	11.212	10.9818	11.5093	11.1976	11.1418	11.1398	11.1256	11.1801	11.0282	11.0186	11.4986	11.6907	10.977	11.2846	11.2125	11.5589	11.4284	11.1832	11.3167	11.2164	11.073	10.8559	11.1047	11.1563	11.164	11.1586	11.0364	11.0622	11.2249	10.9749	11.235	11.0711	11.2553	11.1501	11.2643	11.5495	11.1224	11.3259	11.4095	11.3554	11.2553	11.274	11.274	11.3541	11.4599
ATP5O	10.5698	10.4535	10.6773	10.3655	10.2935	10.4245	10.5331	10.3869	10.4307	10.4997	10.5731	10.6325	10.4694	10.5022	10.5552	10.9338	10.6453	10.4419	10.609	10.7831	10.598	10.4829	10.4625	10.6756	10.237	10.4829	10.6286	10.6201	10.4936	10.2813	10.6944	10.6478	10.4911	10.7245	10.5743	10.7737	10.5065	10.5065	10.628	10.3891	10.504	10.4359	10.4885	10.4911	10.5227	10.5196	10.4434	10.6756	10.6907
ATP5S	6.93822	6.76648	6.52801	6.31376	6.56315	6.71005	6.35842	6.5216	6.51562	6.68562	6.70238	6.21455	6.63816	6.82047	6.86341	7.12997	6.2647	6.55338	6.68044	6.84259	6.99616	6.58301	6.6958	6.87848	6.34218	6.2069	6.48294	6.71834	6.64549	6.57638	6.97136	6.70262	6.22083	6.61416	6.5288	6.80697	6.97384	6.45239	6.51546	6.8921	6.39342	6.62165	6.72661	6.66755	6.4953	6.60134	6.56432	6.51369	6.52612
ATP5SL	8.19303	8.16559	8.68246	8.58533	8.43424	8.18944	8.19186	8.34413	8.06522	8.12307	8.31636	8.30494	8.18944	8.3063	8.166	7.65426	8.55737	8.17013	8.30378	7.94027	8.29385	7.99258	8.34074	8.51205	8.291	8.21441	8.54004	8.60815	8.038	8.30358	8.5137	8.40982	8.42072	8.535	8.43981	8.49689	7.66796	8.26431	8.15392	7.75312	8.14672	8.23588	8.25999	8.33771	8.24964	8.2166	8.30911	8.57783	8.5571
ATP6AP1	8.96086	8.99997	9.0889	9.20312	8.80419	8.86185	9.94902	9.02515	9.36476	9.24583	8.81484	8.94222	9.0712	8.72407	9.84204	7.72352	8.90658	8.97002	8.71242	9.10056	8.61365	9.10557	8.50603	8.66374	9.43798	9.63047	8.97834	8.95513	9.80443	8.49948	9.07803	9.11082	9.09654	9.07524	8.93501	8.3882	9.92058	8.87118	9.06207	9.89742	9.0825	8.87591	9.05563	8.83427	8.9645	9.16526	8.62354	9.35667	9.39633
ATP6AP1L	4.92063	4.51876	5.11544	5.31825	5.86765	5.16004	4.95406	4.7999	5.73921	5.90685	5.0754	5.36291	6.0349	5.65342	5.54025	5.21116	5.00485	5.30655	5.24443	5.77112	4.17038	5.0479	5.1354	5.5403	4.55534	5.57887	5.6074	6.32448	5.51915	4.51082	5.49762	4.86241	4.77527	4.79518	4.94609	5.037	6.39418	5.72674	5.6723	6.46679	5.68097	4.98524	5.44641	5.17472	4.90067	5.58494	5.2325	5.29869	5.0528
ATP6AP2	9.85552	9.60269	8.97689	9.26842	9.83615	10.0657	10.4552	10.1187	10.1459	10.0928	10.0775	10.012	9.81629	9.69347	10.5633	9.80038	10.3173	9.91958	9.82575	9.72299	9.58699	9.73529	9.66856	9.54918	9.79805	10.3311	10.4936	9.79805	10.8633	9.58588	9.64113	9.61462	9.92513	9.62042	9.82562	9.50699	10.1976	9.41494	9.39244	10.2068	9.37671	10.41	10.3777	10.4451	10.4473	10.4567	10.4731	9.64163	10.3195
ATP6V0A1	7.67921	7.75179	8.16493	7.88131	7.90103	7.96905	8.13609	7.51226	8.06219	7.80679	7.86719	7.79272	7.87024	7.56015	8.13161	7.91302	8.60508	8.09103	8.05412	7.85551	7.75907	7.92972	7.46101	7.83205	7.60326	8.16143	8.23866	8.00071	8.19061	7.73538	7.82914	7.42756	7.84991	7.98439	7.53011	7.68746	7.7737	8.09835	7.96303	8.19443	8.06062	8.2989	8.05903	8.02921	7.96372	7.79138	8.12303	8.05792	8.54904
ATP6V0A2	7.61285	7.45298	7.42741	7.60802	7.65013	7.33284	7.12035	7.54104	7.31986	7.32981	7.75721	7.71846	7.21678	7.5004	7.23748	7.63272	7.89155	7.5597	7.53849	7.40494	7.41059	7.49114	7.98274	7.52215	7.23388	7.26868	7.76818	7.43428	7.41766	7.71576	7.63758	7.3944	7.18259	7.78087	7.39794	7.6511	7.08966	7.46863	7.42015	7.29932	7.57454	7.51251	7.6551	7.46705	7.5764	7.49507	7.4602	7.72582	7.47524
ATP6V0A4	4.52023	4.23082	4.46227	4.35024	3.66677	5.43633	4.67285	5.72197	5.43592	6.08866	4.86577	4.27832	5.03167	5.81847	4.25063	4.4444	6.00135	4.22858	5.28389	5.03561	4.84065	5.62749	5.94354	5.64912	3.96339	4.9752	5.15488	3.83682	4.17559	5.3846	5.7484	5.71024	5.0989	5.88408	4.95365	6.18937	5.64233	4.83457	3.97767	4.459	4.62128	4.02544	4.15998	3.91699	3.96269	4.7702	4.36448	5.01478	6.98011
ATP6V0B	9.46922	9.23257	9.11755	9.10555	8.17756	9.37919	9.36332	9.12481	8.95764	8.98435	8.98435	9.04408	8.74569	8.8748	9.58112	8.26381	7.95093	9.0047	8.82603	9.25745	9.17141	9.03766	8.63839	8.40266	9.02074	8.76043	8.93581	8.93314	9.43198	9.2696	8.61104	9.15622	9.57566	8.44481	9.24613	8.57219	9.13662	8.71832	8.4459	9.45471	8.69844	8.92705	9.20937	9.0397	8.89539	8.89677	8.87048	9.67186	9.45273
ATP6V0D1	8.48625	8.5719	8.50011	8.56026	8.15454	8.67522	8.82648	8.33204	8.65307	8.65842	8.55268	8.4225	8.4873	8.43632	8.88412	6.28292	8.07303	8.16786	7.80542	8.9624	8.17421	8.90043	8.10678	8.22544	8.74513	8.4082	7.72641	8.36551	8.98586	8.40545	7.92949	8.52311	8.70919	7.89848	8.47821	7.70524	8.00425	8.22996	7.88558	8.59929	8.38842	8.67578	8.93253	8.74482	8.65439	8.77762	8.36108	8.93886	8.92594
ATP6V0D2	3.67419	3.70188	3.74538	3.84112	4.2389	4.2508	3.81088	3.92306	3.91762	3.92669	5.00565	5.07242	4.16813	4.75754	4.31476	5.70828	5.53703	4.01651	3.75864	5.02975	2.92908	4.81555	5.06512	4.54432	4.51517	3.92339	4.07106	4.2676	4.9449	4.57118	4.32918	5.18342	4.99938	3.43353	4.4117	3.1343	4.59076	3.75877	4.11153	4.42508	4.23046	4.24122	4.7206	4.00564	4.70949	4.65419	4.41888	4.30745	4.42656
ATP6V0E1	9.2814	9.43505	9.11423	9.50067	10.1244	9.31741	9.72577	9.59368	9.53109	9.53502	9.22948	9.34372	8.82595	9.11462	9.42788	9.59841	10.1792	9.37653	9.34251	9.53038	9.35465	9.82034	9.34822	9.25037	9.64716	9.72066	9.32664	8.89802	10.0757	9.72861	9.33236	9.76583	9.84753	9.16557	9.79634	9.18174	9.83105	8.82219	8.85137	9.8607	8.93448	9.51893	9.50251	9.60272	9.49884	9.56026	9.59959	9.44065	9.57778
ATP6V0E2	7.83515	7.61862	7.73954	7.30954	7.19145	7.66591	7.80866	7.07027	6.66162	6.57477	6.97316	6.96936	6.21539	6.95364	7.55694	6.33774	7.14685	7.53879	7.48992	5.4441	6.98258	7.22108	7.43008	7.38036	7.14988	7.25557	7.33083	7.20977	7.58626	6.97002	6.84269	7.31382	6.84434	6.90367	6.88351	7.05897	7.95112	7.62928	7.33828	8.5297	7.6387	6.77198	6.97002	6.81234	6.93172	6.91349	6.39995	7.63019	7.75659
ATP6V1A	8.8043	8.78677	8.36549	8.91697	8.88776	8.85598	9.5608	9.46663	9.04923	9.00363	9.20559	9.22863	9.34862	9.03199	9.37198	9.00899	8.70707	8.9846	8.97501	9.50767	9.27604	9.08589	8.60736	8.92114	8.92871	8.94005	9.00888	9.24445	9.05566	9.13133	9.13556	9.26617	9.00444	9.37371	8.96406	9.41462	9.02685	8.73502	8.67688	9.3577	8.68741	8.95345	8.94708	8.94303	8.9628	9.11704	9.05188	8.75773	9.14906
ATP6V1B2	9.09957	9.08517	8.51326	9.40768	8.43797	9.34339	9.07971	9.32533	9.41652	9.27234	9.2596	9.14326	9.17591	9.05308	8.87696	7.95482	8.53325	8.75759	8.89776	8.85234	9.44295	9.08363	8.86457	9.01514	8.92566	9.22857	8.99169	8.68676	9.24373	9.02986	8.62898	8.56787	8.80119	8.64808	8.98825	8.5941	8.80823	9.6459	9.65213	9.09567	9.62165	8.88098	8.9533	8.93261	9.02908	8.97982	9.02545	8.94609	8.90486
ATP6V1C1	7.71748	8.00203	7.20659	7.90318	7.75688	7.84194	8.05805	8.16005	7.81428	7.77528	8.01559	7.89744	7.87727	7.66873	7.26181	7.26132	6.92592	7.37267	7.48624	8.39355	7.64361	7.90899	7.92415	7.73006	7.63428	7.56552	7.3754	7.51394	7.90092	8.32158	7.88799	8.14808	7.83026	7.97672	8.12943	7.91679	7.31126	7.26029	7.34472	7.25997	7.22848	7.76783	7.70925	7.67026	7.6568	7.72826	7.63921	7.34876	7.57422
ATP6V1C2	4.63101	4.94292	5.48138	5.3238	5.46616	4.9222	5.56276	5.57535	5.48373	6.20699	4.94379	4.72432	5.03854	4.97437	5.27304	5.45678	5.15511	5.29901	4.59797	6.11863	4.95847	5.6056	4.94699	5.0481	5.19888	4.80922	6.03838	4.50244	5.67339	5.62026	5.22567	5.79136	4.85424	5.58107	6.34204	5.90584	4.81147	4.69605	4.72996	4.6049	4.73871	4.9205	4.87205	5.58775	5.10212	5.68625	4.97869	5.08339	6.46546
ATP6V1D	8.54848	8.47326	8.08368	8.5553	8.75244	8.61491	8.6076	8.83789	8.9039	8.87742	8.63204	8.5968	8.50114	8.41539	8.58599	9.40052	8.65446	8.73593	8.09113	8.7812	8.41561	8.75331	8.59577	8.67741	8.63073	8.7691	8.57304	8.79511	9.1221	8.94089	8.45009	8.89705	8.82396	8.11116	8.84917	8.15174	8.46386	8.66926	8.48452	8.61414	8.51641	8.72722	8.88121	8.80689	8.77795	8.79694	8.86527	8.57786	8.3686
ATP6V1E1	9.52726	9.58485	9.96673	9.59049	9.64114	9.30686	9.75076	9.76162	9.78457	9.73414	9.50156	9.51918	9.16247	9.4452	9.97515	8.98949	9.61039	9.30576	9.44309	9.9573	9.6447	9.84462	9.38362	9.31921	9.93443	9.24552	9.44517	9.62532	9.82081	9.7681	9.54874	9.69458	9.54419	9.53399	9.68775	9.52797	9.74932	8.99964	9.03929	9.79147	9.02786	9.72645	9.77137	9.70712	9.68542	9.73056	9.70562	9.67281	9.82194
ATP6V1G1	10.6431	10.6227	10.5042	10.2774	10.5171	10.3786	10.6365	10.441	10.8448	10.8389	10.4154	10.5414	10.2853	10.3102	10.6403	10.894	10.055	10.4415	10.4148	10.5419	10.6973	10.8496	10.4728	10.341	10.722	10.284	10.4576	10.324	10.9111	10.5267	10.4775	10.6729	10.755	10.1411	10.7117	10.3398	10.8854	10.6058	10.5068	10.8567	10.4375	10.4663	10.4795	10.4932	10.3583	10.4685	10.4288	10.4268	10.6114
ATP6V1H	7.37423	7.34541	7.27411	7.46725	7.00019	7.65865	7.69871	7.95364	7.84426	7.86102	7.69373	7.69161	7.38171	7.31135	7.45109	7.26516	7.62819	7.50249	7.3553	8.01177	7.46157	7.80888	7.61911	7.38151	7.49275	7.15627	7.47523	7.47523	7.7078	7.83731	7.35428	7.29609	7.67694	7.55804	7.45031	7.55166	7.79256	7.15119	7.40676	7.92868	7.18348	7.44534	7.75829	7.52877	7.74984	7.48125	7.45793	7.47566	8.12378
ATP7A	5.90918	5.86718	5.34044	5.58274	5.55922	6.37179	4.89883	6.0005	6.25393	6.00642	5.6719	5.717	6.65248	6.22433	5.56213	7.30112	6.11443	6.08955	5.10243	4.78551	5.91908	6.27103	4.8586	5.89247	6.40848	6.55306	6.32056	6.2978	6.64826	5.41821	5.14779	5.76493	5.92924	4.67879	5.64782	5.16031	6.69863	6.60609	6.58053	6.29278	6.71236	5.74764	6.00495	6.22461	6.28731	6.14837	6.02725	5.36211	5.72867
ATP7B	6.90149	6.65902	7.27982	6.55075	6.9945	6.6773	6.26116	6.93813	7.2168	7.24721	6.36021	6.60499	6.98656	6.33591	5.77303	7.34644	7.42464	6.65684	6.54595	6.7441	6.49506	6.97169	6.7479	6.05032	7.51481	6.66934	6.8402	6.16696	8.20598	5.81372	6.21945	6.51259	6.42127	6.38679	6.58779	6.21312	6.30945	6.24316	6.43965	6.48866	6.5076	7.70245	7.84635	7.83335	7.61267	7.74261	7.58945	6.34071	6.3498
ATP8A1	5.26918	5.49502	4.97866	5.67209	6.10385	5.24926	5.08794	5.64758	4.42174	4.96559	5.51935	5.80717	6.22778	5.78495	4.67582	7.07565	6.39244	6.09651	5.88917	5.36455	6.29535	5.28008	4.35074	5.24946	5.43292	5.66348	6.1972	6.76777	3.95037	6.00306	6.29116	6.19687	5.91303	6.60603	6.03278	6.76266	5.64571	5.29061	6.12513	5.35575	5.66577	4.39236	4.5358	5.35868	4.43597	4.8637	4.55595	5.44497	5.42945
ATP8A2	6.3835	6.50763	6.40304	6.28843	6.3852	5.92444	5.76906	5.92479	4.42968	4.44949	5.92583	5.65002	6.01633	5.98599	6.50962	6.64294	7.22856	6.30156	5.64943	5.83986	5.29216	5.77446	6.67409	5.99729	6.42163	5.8701	5.07943	5.76629	7.41975	6.15031	7.30594	6.7875	5.62114	7.08003	6.00223	7.03345	6.32288	5.27803	5.28994	6.11032	5.14356	5.19935	6.42534	6.01179	4.76609	5.88108	5.49123	6.09011	5.63385
ATP8B1	5.03299	5.91818	5.12128	6.01675	6.0433	4.37315	6.38323	7.34485	6.43595	6.22478	7.08374	6.31298	6.89661	5.76478	6.02752	7.04494	7.2597	6.8254	6.52202	6.20105	6.79277	4.52563	6.94252	6.64195	5.15546	6.93828	7.06912	5.18692	5.30149	6.11794	6.82146	6.85865	5.99545	5.71856	6.75844	6.16548	6.12537	5.92187	6.39238	6.52008	6.52008	6.20911	5.88458	6.36402	5.58046	6.07241	5.51123	5.29748	6.69313
ATP8B2	7.78663	7.71108	8.12168	7.80554	8.78255	7.44746	7.72714	7.56597	8.51337	8.28853	7.70296	7.59882	7.54562	7.73349	7.87026	7.72279	8.94426	7.81733	8.05411	8.01977	8.1525	7.81649	7.75875	7.97927	7.90256	7.93036	8.08238	7.82345	7.73145	7.82333	8.76367	7.92847	7.93363	8.43878	7.77734	8.19554	8.15773	6.97478	7.54739	8.36182	7.08885	7.9361	7.84899	7.89222	7.7327	8.08857	8.07736	8.25697	7.95478
ATP8B3	4.64828	4.3382	4.7996	4.12831	4.38968	4.49543	4.59712	4.14805	4.45698	4.38528	4.72652	4.45698	6.21481	5.01717	5.98671	4.90003	5.98524	4.91013	5.32045	3.06085	3.39629	4.54791	5.26302	5.26188	5.40576	4.84029	5.0373	5.66742	5.14724	4.25386	5.56818	3.87737	4.10046	4.7657	4.65802	5.18224	4.23282	5.41352	5.35425	3.89796	4.81851	5.09323	5.19372	4.86461	4.59751	5.43413	5.15408	5.03146	4.6359
ATP8B4	3.98859	4.13937	4.20477	3.88499	4.52311	4.30969	4.22436	4.30148	4.31198	4.26185	4.16986	4.11065	4.10575	4.01281	4.08991	4.0326	4.15063	4.43923	4.41501	4.25433	3.1594	4.01939	4.41283	4.31432	4.84899	3.41363	4.63203	3.31403	4.96448	3.45232	4.02461	3.48507	3.39865	4.39307	4.91221	3.74254	4.57155	3.47403	3.89612	4.33428	4.51707	3.4407	4.97634	4.63809	4.64684	4.92168	3.98384	4.36123	3.96617
ATP9A	6.89988	7.05202	7.15179	7.14994	8.38849	7.19037	6.93013	7.15075	7.22227	6.94034	7.29087	7.20099	7.29057	6.73908	6.53685	6.95528	8.79522	7.58221	7.41659	7.63795	6.69584	6.83943	7.34767	7.4088	6.97569	7.92336	7.58355	6.3965	6.95928	6.74757	7.02353	7.103	7.07132	6.78985	7.20851	6.59157	8.49868	8.02412	8.01045	8.36372	8.13873	6.69713	6.83316	6.65609	6.80486	6.83141	6.76333	7.41542	7.22395
ATP9B	6.55118	6.58542	6.73161	6.70955	6.94241	6.90643	6.51508	6.62767	7.22982	7.13397	6.89016	7.03375	6.71648	6.56018	6.77661	7.54929	7.4115	6.32914	6.87692	7.22218	6.8489	7.08516	6.77864	6.7865	6.58242	6.92465	7.13922	6.53095	7.39604	6.62491	6.68517	6.54718	6.52762	6.54103	6.61481	6.64819	7.78353	7.04945	7.00695	7.68502	6.83695	6.95634	6.57901	7.02123	6.91627	6.85119	6.68211	6.74278	6.59979
ATPAF1	8.49941	8.46588	8.43458	8.59533	8.72388	8.51196	8.47733	8.63664	8.57744	8.6735	8.53093	8.74959	8.43841	8.32383	8.44133	8.38312	8.25379	8.59688	8.61908	8.49784	8.24289	8.4362	8.70958	8.71991	8.20262	8.44216	8.73605	8.56468	8.39036	8.61511	8.53858	8.44846	8.11435	8.76901	8.3302	8.74899	8.49466	8.65543	8.78073	8.44511	8.60312	8.40832	8.41687	8.52592	8.43018	8.49015	8.41324	8.38505	8.43874
ATPAF2	6.59195	6.68588	7.00321	6.78967	6.39716	6.76634	6.76378	6.64959	6.64191	6.73158	6.42807	6.63053	6.3116	6.81326	6.87921	6.00805	5.83095	5.97735	6.22803	7.04564	6.6055	6.82484	6.55266	6.56843	6.77176	6.53396	6.79082	6.71098	6.42601	6.66556	6.41351	6.2517	6.77788	6.29853	6.54999	6.40093	6.36044	7.04684	6.88651	6.26903	6.88466	6.84371	6.46694	6.49166	6.35548	6.76744	6.71643	6.90446	7.28986
ATPIF1	9.44475	9.44548	9.49067	9.15419	9.35138	9.10833	9.09254	9.44361	9.38856	9.44081	9.30039	9.4141	9.04684	9.20003	9.0103	9.48594	9.4897	9.32473	9.47118	9.4294	9.26302	9.06631	9.19444	9.41302	9.15453	9.27768	9.49399	9.42362	9.17563	9.48064	9.41444	9.59497	9.37144	9.62314	9.28723	9.61625	9.32027	9.39795	9.25606	9.33914	9.27624	9.14258	9.04283	9.11023	9.05031	9.12228	9.18036	9.38712	9.26313
ATR	7.52978	7.48841	7.1557	7.37422	7.28023	7.39829	6.68978	7.26845	7.40331	7.49306	7.05565	7.17321	7.7583	7.4431	6.27575	7.76061	7.09536	7.21317	7.90657	7.3546	7.02456	6.7916	6.81195	7.60557	7.77398	6.88477	6.88928	6.9627	7.53631	7.32909	7.12978	7.05667	6.90995	7.48657	6.90498	7.40087	7.1112	7.28628	7.53017	6.57514	7.40894	7.41557	7.528	7.45097	7.54256	7.46487	7.495	6.81764	6.84595
ATRIP	6.81541	6.60632	7.21725	6.67841	6.24509	6.7123	7.04081	6.40427	6.49969	6.74309	6.38416	6.51221	6.28046	6.54824	7.13682	6.39305	6.57482	6.35366	6.3949	7.07403	6.86259	6.7312	6.48156	6.76925	7.03212	6.25916	6.35807	6.64893	6.76825	6.37583	6.70166	6.25254	6.16087	6.5604	6.53522	6.72508	6.55969	7.13281	6.9317	7.0812	6.94566	6.63343	6.45613	6.68762	6.54119	6.42308	6.67918	6.95686	6.70042
ATRN	7.46279	7.46387	6.89258	7.15254	7.18881	7.5979	7.56577	7.38154	7.68209	7.69147	7.28478	7.45897	7.77106	7.45835	7.79311	6.85064	7.79837	7.71246	7.39174	7.55775	7.09873	7.00464	7.2343	7.49538	7.17931	7.70234	7.70587	7.5005	7.66872	7.12007	7.19613	7.18765	7.23339	7.04322	6.99136	7.20289	7.64114	7.67058	7.69082	7.53872	7.7567	7.70056	7.65299	7.66147	7.62884	7.58913	7.48245	7.25556	7.48447
ATRNL1	5.78094	6.12192	5.79226	5.80927	5.66808	6.14436	5.66622	6.13156	5.85203	6.21041	6.66587	6.26987	6.77499	6.36908	6.26777	7.50653	5.95837	6.38994	5.46132	5.88961	6.86401	5.64911	6.23773	6.6504	6.80849	6.1938	6.5499	4.93559	6.41503	5.17538	5.31993	6.06973	5.86176	5.79196	5.31195	6.00602	6.84497	6.88277	7.02131	6.69643	6.93055	6.27339	6.37731	6.23429	6.28291	6.05023	6.06635	5.76647	5.34561
ATRX	8.47253	8.42952	7.72848	8.54045	8.77083	8.92156	7.49972	8.95921	8.30904	8.26814	8.77303	8.66354	8.836	8.76249	7.13596	8.71977	9.06309	8.16686	7.47523	8.34763	9.05827	8.34667	7.76677	8.28847	7.90826	9.36722	8.88748	8.69819	8.81694	8.1508	8.53691	8.31287	8.57789	8.18826	8.41264	8.19623	8.77461	9.169	9.18704	8.19016	9.15369	8.23713	8.27506	8.28408	8.27707	8.23927	8.2873	7.78288	7.68909
ATXN1	6.46554	6.64157	6.47053	6.33612	6.28644	6.60087	6.35395	7.16079	6.69695	6.58338	6.79441	7.0338	6.7135	6.7357	6.38603	8.45937	7.07793	6.69505	6.07649	6.96835	6.61895	6.86073	7.0136	6.84276	7.00907	6.96107	6.37598	6.584	7.2528	6.47691	6.26833	6.45459	6.98341	6.42656	6.51806	6.37342	8.15508	6.75337	6.75598	8.10335	6.71617	6.56699	6.67586	6.55307	6.73439	6.65074	6.59969	6.70047	5.9535
ATXN10	9.38895	9.53508	9.1567	9.54513	9.31642	9.77008	9.15004	9.55638	9.6228	9.64331	9.73165	9.60506	9.84613	9.57118	9.27263	9.22954	9.07329	9.52985	9.79922	9.64103	9.50163	9.32285	9.65727	9.53398	9.13055	9.13612	9.45467	9.53195	9.14231	9.35303	9.22585	9.49854	9.23622	9.29754	9.21213	9.25586	9.58082	9.7461	9.98909	9.5565	9.7312	9.44202	9.4705	9.46341	9.63211	9.44917	9.44692	9.3524	9.17755
ATXN2	8.79162	8.87677	9.05409	8.52811	9.03052	9.25634	9.10451	8.40066	8.71604	8.76432	9.09982	8.9631	8.68267	8.37646	8.80916	8.26946	8.42093	8.72217	8.83653	9.1996	8.45709	8.61659	9.30563	8.78046	8.55584	8.96877	8.70663	8.69651	8.56728	8.88196	8.28781	8.96738	9.10876	8.68665	8.78999	9.11646	9.28455	8.38249	8.52385	8.94076	8.21727	8.86365	8.93883	8.60708	8.71355	8.61676	8.89022	8.86774	8.54668
ATXN2L	7.9935	7.99516	8.0285	8.07243	6.62656	7.59637	7.89963	7.50498	7.5809	7.44403	7.37487	7.21239	7.23956	7.48817	8.16587	6.60509	7.50809	7.54973	8.09552	7.1921	7.90182	7.57785	7.10985	6.9428	7.40101	7.72629	7.45821	8.20869	7.34941	7.53324	7.67898	7.48156	7.34941	7.66112	6.70645	7.58063	7.92201	7.45365	7.177	7.96728	6.97256	7.48156	7.17953	7.97834	8.0445	7.86257	7.67282	8.11886	7.81838
ATXN3	7.13334	7.02858	6.68127	7.01705	7.05882	7.10127	6.48274	7.1967	7.66209	7.66911	7.46722	7.5326	7.43842	7.10302	6.78482	7.04213	6.72967	6.7464	7.23796	7.29113	7.42835	7.2748	7.06694	7.44324	7.22614	6.91387	7.16096	7.31225	6.54613	7.04165	7.39583	6.84178	6.81838	7.6174	6.73836	7.75072	6.86834	7.25758	7.34539	6.53671	7.11591	7.29007	7.27758	7.16397	7.02912	7.21315	7.08384	6.65803	6.81533
ATXN7	7.32449	7.32762	7.27347	7.44759	8.16827	7.21904	7.07038	7.71086	7.30265	7.32336	7.09155	7.11009	7.37224	7.50213	6.69936	7.12805	8.11456	7.34452	6.82098	7.66411	8.05146	6.8413	7.46681	7.07894	7.05493	7.92227	7.35618	6.84095	7.32503	6.99084	7.10988	7.21357	7.2109	7.23492	7.29782	7.31322	7.44741	7.93067	7.94275	7.45896	7.96921	7.29642	7.18988	7.22098	7.25117	7.34498	7.17009	7.0447	6.99022
ATXN7L1	6.87234	6.56442	7.29189	6.75046	7.12548	6.26173	7.23595	6.55909	6.70389	6.76089	6.4278	6.82483	6.79135	6.66173	7.91852	7.6003	7.01857	6.21621	7.26807	7.08924	7.6135	6.82265	6.72636	7.249	6.41681	6.21414	7.36054	6.52637	6.99157	7.42712	7.06846	7.29004	6.80253	7.32345	7.03758	7.45544	6.05209	7.03241	7.07834	6.07113	6.83246	6.83463	6.61508	6.59082	6.62289	6.80633	7.19767	6.88458	6.73443
ATXN7L2	5.46512	5.13761	6.00711	5.32312	4.61618	4.92287	5.36777	4.52493	4.50553	4.78505	4.56003	4.8255	4.41007	5.13333	5.85817	4.65078	4.83997	5.00724	5.15446	4.53902	5.2143	5.34512	5.13406	4.97745	4.51597	5.01348	5.17366	5.26676	4.84545	5.40055	5.61845	5.48644	5.56495	4.75122	4.71625	4.56266	4.8903	5.1357	4.75092	5.04214	4.7589	4.71556	5.38324	5.20615	3.91036	5.11766	5.03814	5.47922	5.08118
ATXN7L3	7.19911	7.0727	7.85414	7.25133	7.12875	7.14638	7.36691	6.95937	7.35834	7.47049	7.46917	7.46861	7.25496	7.11429	7.90403	6.95761	7.44717	7.37709	7.23697	7.18517	7.48786	7.54723	7.24747	7.42015	7.46564	6.86017	7.40114	6.99918	7.55997	7.29655	7.59305	7.45915	7.2085	7.57174	7.61661	7.09757	7.07825	7.23825	7.07279	7.15461	7.36767	7.41888	7.34744	7.22994	7.36225	7.12515	7.36012	7.5343	7.85907
ATXN7L3B	8.85878	8.86768	8.44151	8.57416	8.49791	9.15587	8.49178	8.81592	8.36799	8.24188	8.98932	8.9906	8.88072	8.57291	8.45185	8.02499	7.92478	8.6476	8.45587	9.00658	8.2652	8.3936	9.08581	8.85413	8.30721	8.39134	8.57434	8.47038	8.71051	8.35385	8.23058	8.2541	8.45742	8.17319	8.45672	8.1085	9.00317	9.0363	8.91993	8.97221	8.99304	8.71179	8.67054	8.54677	8.73618	8.63865	8.50133	8.43208	8.64065
AUH	8.28074	8.31518	7.79826	8.33733	8.75456	8.60461	7.97973	8.49382	8.59164	8.70274	8.62606	8.6728	8.56965	8.59025	8.19278	8.91481	8.72883	8.16465	8.28357	8.51455	8.83872	8.86067	8.31341	8.65683	8.45693	7.97874	8.44457	8.68359	8.34926	8.68434	8.67354	8.23687	8.09505	8.49897	8.61776	8.51545	8.91558	8.06836	8.32652	9.0157	8.45566	8.45626	8.45819	8.11105	8.22704	8.54382	8.51764	8.06698	8.40011
AUP1	8.45156	8.4137	8.47935	8.30824	8.05882	8.36739	8.62594	8.08529	8.16294	8.21801	8.28747	8.37358	7.95526	8.15658	8.59259	6.07884	7.92349	7.98807	8.18412	8.4292	8.45872	8.17455	7.88688	7.96393	8.39223	8.08258	8.07082	8.18934	7.91111	8.67528	8.4799	8.38334	7.79394	7.99091	8.27189	7.93219	8.09321	7.98701	7.85093	7.88212	7.85641	8.23561	8.43402	7.99916	8.0783	8.26878	8.51398	8.70432	8.62156
AURKA	9.67835	9.37282	9.9402	9.93179	10.2062	9.57649	9.52205	9.52049	9.75545	9.67835	9.6955	9.78398	9.81928	9.64797	8.90329	9.78503	9.9506	9.84417	9.9905	9.724	9.67351	9.52472	9.69072	9.97208	9.79368	9.06956	9.90116	9.83986	9.35036	9.7457	9.82277	9.67915	9.45705	10.0185	9.59847	10.0231	8.88782	9.51279	9.54157	8.98592	9.51701	9.90995	9.95105	9.87348	9.95939	9.88816	9.97249	9.61631	9.87497
AURKAIP1	9.33503	9.23101	9.53835	9.08326	9.01339	9.25297	9.31392	8.87592	8.88352	8.79224	8.77216	8.77061	8.67105	8.96679	9.41087	8.72478	8.53361	8.96902	8.95921	9.27912	9.17876	9.27912	9.01561	9.08767	9.31675	8.5472	9.04077	8.73666	8.94919	9.30108	9.24436	9.15331	9.00029	9.37441	9.16153	9.32292	8.43689	8.61426	8.55711	8.50897	8.51576	9.18031	9.17295	9.20403	9.12556	9.17353	9.23649	9.41178	9.32993
AURKB	9.50992	9.38045	9.65107	9.53322	8.61222	9.6162	9.43331	9.36634	9.01107	9.08055	9.52344	9.61263	9.30518	9.31043	9.33642	7.50479	8.49697	9.41801	9.9873	8.90584	9.36525	8.93419	9.29008	9.51938	8.86136	8.7634	9.75144	9.32663	8.49444	9.27803	9.34467	9.14317	8.98237	9.56293	9.08124	9.52208	7.73186	9.42176	9.20265	7.88119	9.4215	9.44103	9.53648	9.47688	9.44255	9.58371	9.38739	9.68175	10.1154
AURKC	4.99413	4.71569	5.37892	5.5036	3.66472	5.27118	4.78617	4.82183	5.06924	5.26467	6.47969	6.44689	5.42692	6.13019	5.21583	4.07071	4.79128	5.43049	5.33696	5.995	5.40563	4.05897	5.68116	5.63305	4.50316	5.41471	5.81824	5.35308	3.49143	5.30977	5.09903	5.75749	5.36769	6.15532	5.17921	6.61326	4.39935	3.66496	5.21933	5.30638	4.85053	4.14472	4.98616	4.96548	5.10125	6.09635	4.78193	5.53948	4.83096
AUTS2	9.13109	8.69486	8.9937	9.11754	9.68078	9.38004	7.92889	8.86563	9.16871	9.06296	8.73954	8.6092	8.86202	9.08528	8.42887	9.71545	9.70631	9.65592	9.6297	8.34451	8.7051	8.45506	9.07494	9.67983	7.93612	9.4	9.58035	9.01941	8.84309	9.05264	9.82134	8.88257	8.75242	9.43671	8.84089	9.50835	9.41107	9.77473	9.6871	9.48478	9.73498	8.39536	8.33354	8.36217	8.31155	8.3756	8.23284	8.72522	8.87226
AVEN	7.76606	7.9576	7.60915	7.72739	6.56746	8.12611	7.44452	7.63916	7.92206	8.00141	7.79944	7.95251	7.60863	7.89458	7.76128	7.9148	6.7768	7.232	7.14735	8.09811	7.92055	7.83117	7.60685	7.72156	7.12613	7.66404	7.5009	8.14458	8.01518	7.99746	7.6989	7.94958	7.41645	7.86759	7.77627	7.7515	6.91036	7.26357	7.16038	7.13881	7.14252	7.94071	8.05134	7.96527	8.17308	8.13263	7.73698	7.78668	7.50984
AVIL	4.38579	4.45757	4.32157	4.78266	4.93697	4.06139	4.37011	4.32815	4.32815	4.40477	4.65268	4.56262	4.2889	4.27685	4.35875	5.01496	5.33604	5.25139	4.90888	3.7682	4.59276	4.90552	4.21752	4.2386	4.87457	4.93078	4.26591	4.65464	3.55555	4.91878	4.33895	4.27272	4.93801	4.34049	4.56288	4.21536	4.30089	4.31524	4.75025	4.3858	4.8845	5.07561	4.62875	4.8079	4.59668	4.89318	3.20436	4.28645	4.1255
AVL9	7.95896	7.9244	7.79534	8.09538	8.20241	8.14437	7.60121	8.23554	8.30114	8.38231	8.09487	8.04945	8.0315	8.40521	8.18359	8.83323	8.30044	7.98757	8.16864	8.28846	8.56235	8.25545	8.00812	8.10015	8.19317	7.90373	8.01567	8.72518	7.71025	7.95607	7.9697	8.08231	7.78419	8.31931	8.08914	8.31813	8.80236	8.24754	8.34639	8.67536	8.39667	8.00635	7.93752	8.01137	8.00498	7.84911	7.91355	7.87382	7.92255
AVPI1	6.61868	6.38817	6.99771	6.34915	6.17749	6.31523	6.7269	5.83283	5.91201	5.98716	5.85289	6.21253	6.16825	6.25709	6.52612	6.28239	5.68273	6.33642	6.34565	6.67479	6.23839	6.12803	6.52118	6.31197	5.9576	5.90783	6.25764	6.49762	5.93127	6.45044	6.66537	6.36939	6.35823	6.73377	6.27033	6.42188	5.45032	5.91331	5.94081	6.21119	6.02195	6.34939	6.4348	5.95083	6.61861	6.22966	6.07114	6.38794	6.59699
AVPR1A	3.32917	3.33699	3.15487	3.1632	3.38205	3.43649	3.55271	3.54746	3.1632	3.29909	3.10041	3.09364	3.08987	3.07769	3.53785	3.33478	3.44887	2.88163	3.75951	2.77159	3.16458	3.19577	2.95792	3.26059	3.29618	3.39106	3.33709	3.99231	3.51393	3.28406	2.81796	3.52766	3.7706	3.42881	3.58039	3.67518	3.16054	3.26779	3.08161	2.47992	2.54977	3.16698	3.54463	3.6944	3.41744	3.89995	3.16054	3.39163	3.17698
AXIN1	7.66757	7.58878	8.0552	7.72667	6.9984	7.92141	7.71504	7.33803	7.30778	7.38394	7.49842	7.44395	7.38821	7.63491	7.79798	6.92737	7.39751	7.66108	7.91619	7.66583	7.56293	7.3221	7.33548	7.36797	7.25154	7.38183	7.73724	7.87821	7.09978	7.49587	7.83561	7.53769	7.10356	7.76632	7.32014	7.674	7.54861	7.33828	6.94045	7.73721	7.52063	7.7774	6.79045	7.73004	7.75779	7.57704	7.49979	7.69837	7.61809
AXIN2	7.53996	7.22278	7.72839	7.21635	7.3302	7.73784	7.11568	7.29968	7.25327	7.20041	7.55557	7.2211	7.29645	7.83247	8.58251	8.16877	7.74452	6.72228	7.06377	7.87621	8.05109	8.18121	7.66609	7.47908	8.3017	6.99323	6.99531	7.18717	8.1056	7.31507	6.76008	6.78789	7.23691	6.97124	6.98359	6.99443	7.18113	7.92639	7.94005	7.55838	8.09534	7.97158	8.07928	7.97956	7.88053	8.00969	8.01835	7.68137	8.06919
AXL	7.91983	8.43892	8.02704	7.44643	8.1804	8.27862	8.93097	8.3378	6.41462	6.46616	7.60081	7.45741	7.83678	7.18942	7.04685	5.38169	7.96769	8.23049	8.21316	7.2001	6.67099	7.34338	7.17092	7.77081	7.2109	8.9623	7.773	6.82562	7.70753	7.92751	8.1485	8.35819	8.64412	7.82058	8.41245	7.91885	5.74971	6.88758	7.2191	5.56842	7.32894	7.62919	7.62342	7.8336	7.82656	7.70118	7.87404	8.14858	7.07233
AZI2	6.99062	7.10584	6.51839	6.67978	6.73473	6.69237	6.7551	7.22737	7.32178	7.29681	6.98523	7.05744	7.25181	7.02731	6.97521	7.75066	6.33314	6.92043	6.80751	7.10896	7.3199	7.62238	6.76464	6.66766	6.78406	7.04964	6.59801	7.26962	7.00511	6.84277	6.57616	6.83919	6.80027	6.71463	6.71733	6.79291	7.25932	7.4017	7.45617	7.06182	7.33431	7.20805	7.05239	6.99319	6.84661	7.02814	7.0094	6.60047	6.55232
AZIN1	9.68536	9.76114	9.44969	10.2153	10.2957	9.6561	10.2943	10.3356	9.72528	9.6342	10.0927	9.92775	10.0027	10.0828	9.5129	9.78738	9.89513	9.7709	9.78489	9.9659	9.9744	9.99588	10.2395	10.3507	9.93352	9.8264	9.79183	9.73894	9.41793	10.2981	10.1604	10.3038	9.93563	10.2641	10.0935	10.1669	9.99975	9.51028	9.46225	10.1143	9.542	9.60329	9.69287	9.74623	9.75386	9.81435	9.82741	9.63738	9.99953
B2M	9.58518	9.28788	8.82674	9.1302	10.1997	9.0131	10.0816	9.76082	8.78708	8.80034	9.85983	9.8689	9.38881	9.04416	9.71461	9.8271	10.112	9.96456	9.63907	9.31624	8.57288	9.10943	9.70519	9.53604	8.53537	11.0223	9.62577	8.79111	10.1119	9.00327	8.67201	9.18394	9.72581	8.65884	9.64596	8.73567	11.1836	9.14428	9.13713	11.1978	9.09848	9.63765	9.63765	9.62869	9.58326	9.64596	9.62398	10.005	9.87544
B3GALNT1	5.84189	6.73267	4.14292	5.87995	4.72824	5.32657	4.83575	6.56491	6.05996	5.81842	5.98868	5.80533	5.16337	5.61529	5.62771	6.67394	5.39197	6.04062	6.18156	3.55003	6.03815	5.58931	6.00177	5.75933	6.10282	6.1831	6.07147	4.69132	5.72646	5.89376	5.68731	6.11094	6.24471	5.52798	6.15754	5.56766	7.45622	6.43274	6.41876	7.33189	6.34179	4.54241	4.2888	4.6272	4.76612	4.35563	4.37159	5.30481	4.86968
B3GALNT2	7.14443	7.45418	6.96347	7.50965	7.70803	6.5568	7.33513	7.50405	7.41168	7.51125	7.20283	7.4635	7.02469	7.41851	6.73818	7.87094	7.45418	7.10255	7.27847	7.36176	7.84633	7.87306	6.75489	7.05281	7.48902	7.0269	7.15351	7.44077	7.42354	7.5203	7.67493	7.39864	6.97945	7.51763	7.21187	7.74295	6.92425	7.31799	7.28888	6.46133	7.29654	7.54721	7.07506	7.42504	7.44548	7.45592	7.49031	7.36738	7.07666
B3GALT1	5.10637	5.01811	4.43341	5.94163	4.12678	5.43448	3.93208	5.07993	2.73964	2.70698	3.38679	4.31224	4.28198	5.1396	4.18181	4.59499	4.43241	5.54349	5.32583	3.76922	3.3585	3.47643	5.77887	3.88207	3.98722	4.21504	2.6805	4.8835	5.7977	5.5728	5.46034	4.22712	4.23233	5.3685	3.97508	5.29032	4.39781	3.94322	4.10311	3.83827	3.25492	5.23435	3.7248	3.90259	3.44462	4.12704	5.08441	4.14562	2.32423
B3GALT4	5.36643	5.14605	5.69132	5.80751	5.28462	5.8985	5.52813	4.92067	5.32712	5.31732	5.28649	5.29534	5.19462	5.08984	5.22336	5.86179	5.41194	5.8429	5.45421	5.04426	5.30389	5.40959	5.92241	5.75627	5.20986	5.9685	5.74442	4.82471	4.2672	5.30681	5.48536	5.13177	5.48138	5.81617	5.2636	5.56388	6.34414	5.40564	5.84292	6.08112	5.28625	5.08964	5.22998	4.45986	5.37901	5.21605	4.60582	5.09511	5.88102
B3GALT5	5.13627	5.291	4.42314	5.449	5.8145	5.57612	5.64166	5.45419	5.53111	4.37357	6.28062	5.82019	5.45469	6.24686	6.61385	5.07991	5.60079	5.14693	5.01564	5.95362	5.82647	5.62601	6.94798	4.5606	5.22015	4.66384	5.47228	6.6441	4.8537	6.85655	5.32117	5.79571	5.62683	5.61179	5.86906	5.68247	4.42227	4.231	5.31066	3.6648	5.1375	5.77327	5.87573	5.96943	6.1121	5.95175	5.91836	4.9168	4.86047
B3GALT6	7.27683	6.96781	7.58091	7.14468	7.32396	7.30205	6.92963	7.28828	7.4168	7.45723	7.33116	7.44785	7.53272	7.13183	7.28388	7.49332	7.82321	7.31429	6.91153	7.10732	7.28492	7.25959	7.1486	7.45569	7.37402	7.51867	7.44404	7.26349	8.00299	7.47019	7.10768	7.22218	7.17958	6.91319	7.22376	6.98549	7.03869	7.65976	7.74179	7.24068	7.7446	7.47386	7.45471	7.4631	7.38607	7.46033	7.3622	7.54024	7.5202
B3GAT1	6.97265	6.55677	6.61605	6.65788	6.33767	6.80409	5.69734	6.06673	4.69156	4.94481	6.24722	6.0823	5.93971	6.40739	5.48957	5.97643	6.93273	6.58802	6.44812	3.67213	5.90947	5.95531	6.63197	6.64317	5.75204	6.17032	6.79149	6.56997	6.43652	6.90324	6.80463	6.76431	7.07933	6.84752	6.82389	7.10364	5.72146	6.24986	4.40321	4.69268	6.59074	6.18806	5.58352	5.40786	6.24795	5.87494	5.18683	6.72856	6.3271
B3GAT2	5.05845	4.41645	4.45028	4.81681	4.4162	4.2494	3.9076	4.44415	4.37366	4.24769	4.58073	4.56355	4.53996	4.28095	3.989	5.32254	5.23446	4.26247	4.34596	4.92602	5.23324	4.28549	4.72491	5.20503	4.21213	3.97321	4.49206	4.5797	3.85465	4.65165	4.77984	4.83581	4.19578	4.76993	4.50753	4.84381	5.19715	4.70032	5.05529	4.95691	4.73925	3.88777	3.65972	4.30946	4.35146	4.00558	4.03042	4.13727	4.07701
B3GAT3	6.68843	6.56681	6.73279	6.42186	5.82144	6.70107	6.48935	5.82144	6.00674	6.13862	6.33167	6.24588	6.25882	6.06378	6.63465	6.12026	5.7906	6.16092	6.2535	6.53974	6.45411	6.51791	5.3531	5.84172	6.31258	6.47875	6.24074	6.63757	6.60673	5.84352	5.76525	5.99904	5.9166	6.1045	5.86927	6.01226	6.59172	6.46957	6.50086	6.75082	6.31083	6.18616	6.77997	6.26402	6.57118	6.40672	6.65072	6.75323	6.65238
B3GNT2	7.60357	7.57981	6.46077	7.73623	8.41869	7.96708	8.36497	8.48088	7.86026	7.89805	8.1874	7.75561	8.00081	8.13189	7.88013	7.13696	7.92193	7.8487	8.78157	8.03125	7.39862	7.98492	7.6161	7.83469	7.53218	7.67827	8.14741	7.72165	7.59027	8.28593	8.35376	8.24572	8.10183	8.27594	8.17641	8.31953	7.38216	6.87716	6.96246	7.33086	6.82957	7.92209	7.98763	8.09032	8.124	7.93827	8.07671	7.53353	8.23564
B3GNT3	4.09291	3.89247	4.53773	4.03078	4.18403	4.46532	4.14763	3.88312	4.24454	4.17651	4.64726	4.47588	4.28104	3.62463	4.67898	5.28405	5.3551	3.65416	4.33332	4.47258	3.52643	5.049	4.55631	5.18639	4.51271	3.95672	4.75517	4.75273	3.3486	4.70706	4.59297	3.21958	4.48779	4.30714	4.20097	5.08763	4.56091	3.56915	4.03592	4.38173	4.56979	3.46804	5.0247	4.55006	4.06052	3.78467	5.45508	4.21285	4.30077
B3GNT4	6.36965	6.47564	6.6889	6.42792	6.69123	6.6683	6.24451	5.82429	6.53918	6.53059	6.48675	6.51552	6.32018	6.68606	6.82496	6.85787	5.92657	6.69394	7.01555	6.62441	6.28496	6.81508	6.53866	6.24865	5.72854	6.28118	6.3786	6.89667	6.09753	6.32506	6.81332	5.75765	6.90961	6.11206	6.42496	6.39976	6.52709	6.48659	6.65747	6.67216	6.29788	6.74921	6.98994	6.31205	6.05912	6.80272	6.06548	6.51599	6.13126
B3GNT5	5.16142	5.81843	4.6099	5.71014	4.83461	5.54698	5.66201	6.32121	5.76629	5.75638	5.85225	5.44981	5.77991	5.74453	5.38857	6.21741	5.52638	6.50737	5.52672	5.51434	4.87639	5.54977	5.05057	5.4416	4.91238	5.61254	5.51197	5.8381	6.51228	5.35278	4.96221	5.67412	5.86893	4.80586	5.72686	4.80298	6.03111	6.38531	6.4682	5.63203	6.37508	5.45532	5.39699	5.4759	5.49611	5.59816	5.57378	4.76352	4.91109
B3GNT7	7.35211	6.66161	6.97296	6.7905	6.25	7.25519	8.47247	7.25476	6.40803	6.53518	6.93044	7.60267	6.87816	7.0226	8.49357	6.51232	7.17749	6.93781	7.50045	8.12871	7.65753	5.94011	6.06034	6.23109	7.74163	6.0701	7.69135	8.12246	6.76425	7.65703	7.23164	7.33424	7.26336	7.67444	7.40009	7.66191	5.60585	5.814	5.84921	5.77063	5.78886	7.77377	7.81645	7.76781	7.71873	7.74458	7.7449	8.52698	8.60614
B3GNT9	4.81365	4.76585	5.18326	4.18295	5.43599	4.78698	4.89995	4.20177	4.47595	4.16591	4.83103	5.00452	4.81597	4.79212	5.64323	5.87661	5.63593	5.6856	4.85238	4.65367	5.83938	4.88263	5.14379	4.95433	4.34863	4.15394	5.41163	4.43363	4.43897	5.14922	4.90002	4.88585	5.36801	5.21493	5.42703	4.65097	4.86132	4.52619	4.72578	5.16359	4.69905	4.77692	5.25958	4.45814	4.30434	4.75673	5.27537	5.39954	5.25425
B3GNTL1	6.80543	7.11468	6.86266	6.89975	6.30374	6.81987	6.53351	6.42974	5.84631	5.85583	6.50657	6.70045	6.40171	6.43535	6.14683	6.41295	6.178	6.63432	6.83808	6.5258	6.95677	6.05064	6.23213	6.12231	6.45995	6.75055	6.40879	7.01884	5.85218	5.90363	5.831	6.20644	5.84961	6.44062	5.49241	6.4965	6.89313	6.79085	6.85093	6.76161	7.02543	6.74592	6.4468	6.79832	6.69744	6.36898	6.72306	6.29221	6.61005
B4GALNT1	3.76187	4.0582	4.18675	4.34268	5.16043	4.24368	4.33116	4.34359	4.096	4.01359	4.36588	4.33727	3.87766	3.52533	4.51218	4.09708	4.64085	3.549	3.78782	5.40552	4.79587	3.80125	3.57477	3.48244	3.65064	4.38592	4.73901	4.68922	4.77728	3.81897	3.58169	3.64639	3.9666	3.87803	4.10035	3.84144	4.1848	4.52156	4.59512	4.51236	4.98521	4.38533	4.04825	3.7406	4.92053	4.34875	5.0672	4.42122	4.54607
B4GALNT2	3.99815	4.03989	4.23703	3.95181	3.29824	4.51626	3.85488	3.54879	4.30924	3.57849	3.51182	4.26189	3.64514	3.73413	4.6681	3.87494	3.63363	5.14834	3.61518	3.7524	4.7926	3.98939	3.4913	4.28608	3.38784	3.85591	3.47387	4.12222	3.04347	3.41808	3.65704	3.46556	3.04174	3.59654	3.04906	3.37635	4.37402	3.97811	4.40993	3.97409	3.17015	4.93653	3.18917	4.79712	5.06503	4.09069	4.85181	4.05184	4.01139
B4GALNT3	6.12184	6.22284	6.95755	6.36466	6.00162	6.24336	6.13202	5.92027	6.0803	6.08307	5.83731	5.64526	5.49497	5.86601	5.95661	6.43604	5.60836	4.90541	6.34963	6.63075	6.24362	5.81905	5.60746	6.24974	5.80061	5.59272	6.93007	6.23329	6.02755	6.54461	6.83357	5.90394	5.64226	6.28417	5.7696	5.8018	5.8428	5.80353	6.12777	5.74598	5.12084	5.60174	6.25076	6.47978	6.14938	6.81428	5.96829	5.83985	5.07375
B4GALNT4	5.64456	6.07022	5.75555	5.78548	5.71712	5.77147	5.92082	5.04376	5.51976	5.49616	5.41855	5.60209	5.09173	4.88363	6.07309	5.34102	5.04823	5.93536	5.9226	5.17935	5.25444	5.32788	5.61224	5.49788	4.75803	5.64074	6.19496	5.64504	5.68888	5.08645	5.65324	5.9788	4.83	5.21131	5.69259	4.79005	5.34575	6.06101	5.1521	6.18211	6.50116	5.87749	5.57956	5.5573	5.23687	5.60188	5.08206	5.27897	5.65022
[truncated: 12,142 more rows]
[truncated: 68 more columns]

## Sheet: S2
Supp. Table 2. Differential Gene Expression analysis between naïve and primed pluripotent stem cells, using DESeq2.
Gene	adj.P.Val	logFC
UTP14A	8.25e-16	1.02167
CTNNA2	1.24e-15	-1.02045
ADI1	1.9e-15	0.787628
MAP7	2.22e-15	-1.71026
KIT	3.31e-15	-1.04534
PSIP1	4.52e-15	-0.662848
SCG5	4.52e-15	-1.30609
SORL1	8.72e-15	-0.974479
POP1	1.98e-14	0.746838
[truncated: 13,138 more rows]

## Sheet: S3
Supp. Table 3. Biomass reaction metabolites and coefficients for human tumor cells based on Opdam et al. article
[truncated: 51 more rows]

[truncated: 6 more sheets: S4, S5, S6, S7, S8, S9]
